# Supplementary material for: Single-Cell Genomics of Novel Actinobacteria With the Wood–Ljungdahl Pathway Discovered in a Serpentinizing System
Source: Front Microbiol. 2020 Jun 9;11:1031. doi: 10.3389/fmicb.2020.01031 (PMC7325909; doi:10.3389/fmicb.2020.01031)
Supplement: Supplementary file 2 [file Data_Sheet_2.xlsx]

## Sheet: TableS1_MISAG
Table S1. Genome information for single-cell genomes.
						Anvi'o							CheckM
SAG ID	Accession Number	FACS PM	Lysing condition	UV-treatment of reaction buffer	Assembly Quality	16S rRNA count	Total length (bp)	Num. of contigs	N50	GC content (%)	Completeness (%)	Redundancy (%)	Completeness (%)	Contamination (%)	Strain heterogeneity (%)
S03	BLRU01000001-BLRU01000680	16	Lys+MidAlk	20min	Low	1	1538993	362	7272	48.4692	49.6403	1.43885	38.87	0.34	0
S06	BLRV01000001-BLRV01000491	16	Lys	20min	Low	2	1242046	271	8367	49.223	33.0935	0.719424	51.72	0	0
S09 (also S09_30)	BLRW01000001-BLRW01000660	16	Tris	20min	Low	1	1293462	346	5507	48.6297	50.3597	0.719424	47.34	0.86	0
S25	BLRX01000001-BLRX01000715	16	Lys+MidAlk	0min	Low	1	1235349	319	6560	48.9426	43.8849	3.59712	39.42	3.45	0
S33	BLRY01000001-BLRY01000626	16	Tris	10min	Medium	1	1866699	329	13467	48.5257	53.2374	6.47482	61.29	1.8	85.71
S34	BLRZ01000001-BLRZ01000510	16	Lys+MidAlk	10min	High	1	2120563	316	13695	48.6055	92.8058	1.43885	95.69	1.72	100
S42	BLSA01000001-BLSA01001032	20	Tris	0min	Low	0	1255883	363	5394	48.4879	40.2878	1.43885	37.23	0	0
S43	BLSB01000001-BLSB01000567	20	Lys	0min	Medium	1	1503024	288	9167	49.1067	63.3094	0.719424	60.56	0	0
S44	BLSC01000001-BLSC01000483	20	Lys+MidAlk	0min	Low	0	1534766	279	9470	48.5004	46.0432	0.719424	50.31	3.45	0
S47	BLSD01000001-BLSD01000534	29	Lys	10min	Medium	0	2060787	338	13078	48.757	79.8561	1.43885	84.48	0	0
FACS PM is the phase mask used on the FACS to sort single cells. The reaction buffer was UV-treated for either 0, 10, or 20 min. Single cells were isolated using flow cytometric cell sorting, and the Qiagen REPLI-g Single Cell Kit was used for single-cell lysis (chemical and enzymatic approach) and multiple displacement amplification.

## Sheet: TableS2_GToTree
Table S2. Genome information collected by GToTree (Lee, 2019) and used to create a maximum likelihood phylogenetic tree.
Assembly ID	Label	Tax ID	Unique single copy gene hits	Completeness (%)	Redundancy (%)	Used in final tree?	Num. genes used in alignment	Domain	Phylum	Class	Order	Family	Genus	Specific name
GCA_000311845	GCA_000311845_Actinobacteria_Coriobacteriia_Coriobacteriales_Coriobacteriaceae_Enorma_Enorma_massiliensis	1118060	110	79.71	3.62	Yes	95	Bacteria	Actinobacteria	Coriobacteriia	Coriobacteriales	Coriobacteriaceae	Enorma	Enorma massiliensis
GCA_000312125	GCA_000312125_Actinobacteria_Actinobacteria_Micrococcales_NA_Timonella_Timonella_senegalensis	1095772	138	100	2.17	Yes	124	Bacteria	Actinobacteria	Actinobacteria	Micrococcales	NA	Timonella	Timonella senegalensis
GCA_000718075	GCA_000718075_Actinobacteria_Actinobacteria_Micrococcales_Microbacteriaceae_Mycetocola_Mycetocola_saprophilus	76636	135	97.83	1.45	Yes	123	Bacteria	Actinobacteria	Actinobacteria	Micrococcales	Microbacteriaceae	Mycetocola	Mycetocola saprophilus
GCA_000754425	GCA_000754425_Actinobacteria_Actinobacteria_NA_NA_NA_actinobacterium_acAMD-5	1504319	131	94.93	4.35	Yes	122	Bacteria	Actinobacteria	Actinobacteria	NA	NA	NA	actinobacterium acAMD-5
GCA_000754435	GCA_000754435_Actinobacteria_Actinobacteria_NA_NA_NA_actinobacterium_acMicro-1	1504316	99	71.74	0.72	Yes	85	Bacteria	Actinobacteria	Actinobacteria	NA	NA	NA	actinobacterium acMicro-1
GCA_000754445	GCA_000754445_Actinobacteria_Actinobacteria_NA_NA_NA_actinobacterium_acMicro-4	1504317	124	89.86	2.9	Yes	109	Bacteria	Actinobacteria	Actinobacteria	NA	NA	NA	actinobacterium acMicro-4
GCA_000754455	GCA_000754455_Actinobacteria_Actinobacteria_NA_NA_NA_actinobacterium_acAMD-2	1504318	96	69.57	0	Yes	88	Bacteria	Actinobacteria	Actinobacteria	NA	NA	NA	actinobacterium acAMD-2
GCA_000817085	GCA_000817085_Actinobacteria_Actinobacteria_NA_NA_NA_marine_actinobacterium_MedAcidi-G1	1550399	82	59.42	0.72	Yes	77	Bacteria	Actinobacteria	Actinobacteria	NA	NA	NA	marine actinobacterium MedAcidi-G1
GCA_000817095	GCA_000817095_Actinobacteria_Actinobacteria_NA_NA_NA_marine_actinobacterium_MedAcidi-G2A	1550400	76	55.07	0	Yes	69	Bacteria	Actinobacteria	Actinobacteria	NA	NA	NA	marine actinobacterium MedAcidi-G2A
GCA_000817105	GCA_000817105_Actinobacteria_Actinobacteria_NA_NA_NA_marine_actinobacterium_MedAcidi-G3	1550402	95	68.84	0.72	Yes	90	Bacteria	Actinobacteria	Actinobacteria	NA	NA	NA	marine actinobacterium MedAcidi-G3
GCA_000817115	GCA_000817115_Actinobacteria_Actinobacteria_NA_NA_NA_marine_actinobacterium_MedAcidi-G2B	1550401	94	68.12	0.72	Yes	88	Bacteria	Actinobacteria	Actinobacteria	NA	NA	NA	marine actinobacterium MedAcidi-G2B
GCA_001303325	GCA_001303325_Proteobacteria_Deltaproteobacteria_Desulfobacterales_NA_NA_Desulfobacterales_bacterium_SG8_35_2	1703401	103	74.64	14.49	Yes	78	Bacteria	Proteobacteria	Deltaproteobacteria	Desulfobacterales	NA	NA	Desulfobacterales bacterium SG8_35_2
GCA_001304445	GCA_001304445_Proteobacteria_Acidithiobacillia_Acidithiobacillales_NA_NA_Acidithiobacillales_bacterium_SG8_45	1703383	94	68.12	11.59	Yes	71	Bacteria	Proteobacteria	Acidithiobacillia	Acidithiobacillales	NA	NA	Acidithiobacillales bacterium SG8_45
GCA_001437635	GCA_001437635_Actinobacteria_Actinobacteria_NA_NA_NA_Actinobacteria_bacterium_BACL15_MAG-120823-bin78	1655563	90	65.22	0.72	Yes	80	Bacteria	Actinobacteria	Actinobacteria	NA	NA	NA	Actinobacteria bacterium BACL15 MAG-120823-bin78
GCA_001437665	GCA_001437665_Actinobacteria_Actinobacteria_NA_NA_NA_Actinobacteria_bacterium_BACL2_MAG-120820-bin50	1655570	85	61.59	5.8	Yes	68	Bacteria	Actinobacteria	Actinobacteria	NA	NA	NA	Actinobacteria bacterium BACL2 MAG-120820-bin50
GCA_001437695	GCA_001437695_Actinobacteria_Actinobacteria_NA_NA_NA_Actinobacteria_bacterium_BACL2_MAG-121001-bin67	1655572	78	56.52	0.72	Yes	68	Bacteria	Actinobacteria	Actinobacteria	NA	NA	NA	Actinobacteria bacterium BACL2 MAG-121001-bin67
GCA_001437715	GCA_001437715_Actinobacteria_Actinobacteria_Micrococcales_Microbacteriaceae_NA_Microbacteriaceae_bacterium_BACL28_MAG-120531-bin53	1655576	117	84.78	0	Yes	99	Bacteria	Actinobacteria	Actinobacteria	Micrococcales	Microbacteriaceae	NA	Microbacteriaceae bacterium BACL28 MAG-120531-bin53
GCA_001437755	GCA_001437755_Actinobacteria_Actinobacteria_NA_NA_NA_Actinobacteria_bacterium_BACL4_MAG-121022-bin9	1655582	102	73.91	1.45	Yes	94	Bacteria	Actinobacteria	Actinobacteria	NA	NA	NA	Actinobacteria bacterium BACL4 MAG-121022-bin9
GCA_001437765	GCA_001437765_Actinobacteria_Acidimicrobiia_NA_NA_NA_Acidimicrobiia_bacterium_BACL6_MAG-120322-bin79	1655585	105	76.09	0.72	Yes	85	Bacteria	Actinobacteria	Acidimicrobiia	NA	NA	NA	Acidimicrobiia bacterium BACL6 MAG-120322-bin79
GCA_001437785	GCA_001437785_Actinobacteria_Acidimicrobiia_NA_NA_NA_Acidimicrobiia_bacterium_BACL6_MAG-120910-bin40	1655586	102	73.91	0	Yes	87	Bacteria	Actinobacteria	Acidimicrobiia	NA	NA	NA	Acidimicrobiia bacterium BACL6 MAG-120910-bin40
GCA_001437845	GCA_001437845_Actinobacteria_Actinobacteria_NA_NA_NA_Actinobacteria_bacterium_BACL2_MAG-120802-bin41	1655568	97	70.29	2.17	Yes	84	Bacteria	Actinobacteria	Actinobacteria	NA	NA	NA	Actinobacteria bacterium BACL2 MAG-120802-bin41
GCA_001437855	GCA_001437855_Actinobacteria_Actinobacteria_NA_NA_NA_Actinobacteria_bacterium_BACL4_MAG-120820-bin23	1655579	117	84.78	0.72	Yes	107	Bacteria	Actinobacteria	Actinobacteria	NA	NA	NA	Actinobacteria bacterium BACL4 MAG-120820-bin23
GCA_001437905	GCA_001437905_Actinobacteria_Actinobacteria_NA_NA_NA_Actinobacteria_bacterium_BACL4_MAG-121001-bin59	1655581	109	78.99	3.62	Yes	98	Bacteria	Actinobacteria	Actinobacteria	NA	NA	NA	Actinobacteria bacterium BACL4 MAG-121001-bin59
GCA_001437915	GCA_001437915_Actinobacteria_Acidimicrobiia_NA_NA_NA_Acidimicrobiia_bacterium_BACL6_MAG-120924-bin43	1655583	88	63.77	0.72	Yes	72	Bacteria	Actinobacteria	Acidimicrobiia	NA	NA	NA	Acidimicrobiia bacterium BACL6 MAG-120924-bin43
GCA_001437935	GCA_001437935_Actinobacteria_Acidimicrobiia_NA_NA_NA_Acidimicrobiia_bacterium_BACL6_MAG-121220-bin61	1655584	74	53.62	0.72	Yes	61	Bacteria	Actinobacteria	Acidimicrobiia	NA	NA	NA	Acidimicrobiia bacterium BACL6 MAG-121220-bin61
GCA_001438315	GCA_001438315_Actinobacteria_Actinobacteria_NA_NA_NA_Actinobacteria_bacterium_BACL2_MAG-120920-bin34	1655602	82	59.42	2.17	Yes	71	Bacteria	Actinobacteria	Actinobacteria	NA	NA	NA	Actinobacteria bacterium BACL2 MAG-120920-bin34
GCA_001438395	GCA_001438395_Actinobacteria_Actinobacteria_NA_NA_NA_Actinobacteria_bacterium_BACL4_MAG-120920-bin74	1655609	111	80.43	2.17	Yes	101	Bacteria	Actinobacteria	Actinobacteria	NA	NA	NA	Actinobacteria bacterium BACL4 MAG-120920-bin74
GCA_001438925	GCA_001438925_Actinobacteria_Actinobacteria_NA_NA_NA_Actinobacteria_bacterium_BACL15_MAG-120619-bin91	1655562	113	81.88	1.45	Yes	104	Bacteria	Actinobacteria	Actinobacteria	NA	NA	NA	Actinobacteria bacterium BACL15 MAG-120619-bin91
GCA_001438965	GCA_001438965_Actinobacteria_Actinobacteria_Micrococcales_Microbacteriaceae_NA_Microbacteriaceae_bacterium_BACL25_MAG-120322-bin65	1655574	122	88.41	0.72	Yes	114	Bacteria	Actinobacteria	Actinobacteria	Micrococcales	Microbacteriaceae	NA	Microbacteriaceae bacterium BACL25 MAG-120322-bin65
GCA_001439025	GCA_001439025_Actinobacteria_Actinobacteria_NA_NA_NA_Actinobacteria_bacterium_BACL2_MAG-120813-bin23	1655569	93	67.39	3.62	Yes	80	Bacteria	Actinobacteria	Actinobacteria	NA	NA	NA	Actinobacteria bacterium BACL2 MAG-120813-bin23
GCA_001439035	GCA_001439035_Actinobacteria_Actinobacteria_NA_NA_NA_Actinobacteria_bacterium_BACL2_MAG-121220-bin52	1655573	92	66.67	0.72	Yes	79	Bacteria	Actinobacteria	Actinobacteria	NA	NA	NA	Actinobacteria bacterium BACL2 MAG-121220-bin52
GCA_001439085	GCA_001439085_Actinobacteria_Actinobacteria_NA_NA_NA_Actinobacteria_bacterium_BACL4_MAG-120813-bin39	1655578	74	53.62	0	Yes	65	Bacteria	Actinobacteria	Actinobacteria	NA	NA	NA	Actinobacteria bacterium BACL4 MAG-120813-bin39
GCA_001439225	GCA_001439225_Actinobacteria_Actinobacteria_NA_NA_NA_Actinobacteria_bacterium_BACL4_MAG-120507-bin0	1655610	110	79.71	2.17	Yes	100	Bacteria	Actinobacteria	Actinobacteria	NA	NA	NA	Actinobacteria bacterium BACL4 MAG-120507-bin0
GCA_001439355	GCA_001439355_Actinobacteria_Actinobacteria_NA_NA_NA_Actinobacteria_bacterium_BACL2_MAG-120507-bin38	1655633	76	55.07	3.62	Yes	62	Bacteria	Actinobacteria	Actinobacteria	NA	NA	NA	Actinobacteria bacterium BACL2 MAG-120507-bin38
GCA_001443545	GCA_001443545_Actinobacteria_Acidimicrobiia_Acidimicrobiales_Acidimicrobiaceae_NA_Acidimicrobiaceae_bacterium_RAAP-2	1736654	107	77.54	2.17	Yes	92	Bacteria	Actinobacteria	Acidimicrobiia	Acidimicrobiales	Acidimicrobiaceae	NA	Acidimicrobiaceae bacterium RAAP-2
GCA_001443565	GCA_001443565_Actinobacteria_Acidimicrobiia_Acidimicrobiales_Acidimicrobiaceae_NA_Acidimicrobiaceae_bacterium_RAAP-3	1737893	118	85.51	3.62	Yes	101	Bacteria	Actinobacteria	Acidimicrobiia	Acidimicrobiales	Acidimicrobiaceae	NA	Acidimicrobiaceae bacterium RAAP-3
GCA_001464045	GCA_001464045_Proteobacteria_Betaproteobacteria_Nitrosomonadales_NA_NA_Nitrosomonadales_bacterium_Ga0074132	1752216	99	71.74	7.97	Yes	72	Bacteria	Proteobacteria	Betaproteobacteria	Nitrosomonadales	NA	NA	Nitrosomonadales bacterium Ga0074132
GCA_001464255	GCA_001464255_Actinobacteria_Actinobacteria_Actinomycetales_NA_NA_Actinomycetales_bacterium_Ga0077552	1752191	121	87.68	3.62	Yes	98	Bacteria	Actinobacteria	Actinobacteria	Actinomycetales	NA	NA	Actinomycetales bacterium Ga0077552
GCA_001464275	GCA_001464275_Actinobacteria_NA_NA_NA_NA_Actinobacteria_bacterium_Ga0077560	1752190	110	79.71	2.9	Yes	89	Bacteria	Actinobacteria	NA	NA	NA	NA	Actinobacteria bacterium Ga0077560
GCA_001464315	GCA_001464315_Proteobacteria_Alphaproteobacteria_Sphingomonadales_NA_NA_Sphingomonadales_bacterium_Ga0077559	1752233	109	78.99	3.62	Yes	91	Bacteria	Proteobacteria	Alphaproteobacteria	Sphingomonadales	NA	NA	Sphingomonadales bacterium Ga0077559
GCA_001464715	GCA_001464715_Proteobacteria_Oligoflexia_Bdellovibrionales_NA_NA_Bdellovibrionales_bacterium_Ga0074137	1752195	102	73.91	7.25	Yes	75	Bacteria	Proteobacteria	Oligoflexia	Bdellovibrionales	NA	NA	Bdellovibrionales bacterium Ga0074137
GCA_001464995	GCA_001464995_Actinobacteria_NA_NA_NA_NA_Actinobacteria_bacterium_Ga0077541	1752189	118	85.51	0.72	Yes	101	Bacteria	Actinobacteria	NA	NA	NA	NA	Actinobacteria bacterium Ga0077541
GCA_001508275	GCA_001508275_Actinobacteria_Actinobacteria_NA_NA_NA_Actinobacteria_bacterium_66_15	1635289	119	86.23	9.42	Yes	93	Bacteria	Actinobacteria	Actinobacteria	NA	NA	NA	Actinobacteria bacterium 66_15
GCA_001508855	GCA_001508855_Firmicutes_Clostridia_Thermoanaerobacterales_NA_NA_Thermoanaerobacterales_bacterium_50_218	1635288	109	78.99	6.52	Yes	85	Bacteria	Firmicutes	Clostridia	Thermoanaerobacterales	NA	NA	Thermoanaerobacterales bacterium 50_218
GCA_001510335	GCA_001510335_Actinobacteria_Actinobacteria_NA_NA_NA_Actinobacteria_bacterium_casp-actino2	1661699	82	59.42	0.72	Yes	66	Bacteria	Actinobacteria	Actinobacteria	NA	NA	NA	Actinobacteria bacterium casp-actino2
GCA_001510385	GCA_001510385_Actinobacteria_Actinobacteria_NA_NA_NA_Actinobacteria_bacterium_casp-actino5	1661702	113	81.88	1.45	Yes	98	Bacteria	Actinobacteria	Actinobacteria	NA	NA	NA	Actinobacteria bacterium casp-actino5
GCA_001510415	GCA_001510415_Actinobacteria_Actinobacteria_NA_NA_NA_Actinobacteria_bacterium_casp-actino6	1661703	82	59.42	0	Yes	72	Bacteria	Actinobacteria	Actinobacteria	NA	NA	NA	Actinobacteria bacterium casp-actino6
GCA_001510455	GCA_001510455_Actinobacteria_Actinobacteria_NA_NA_NA_Actinobacteria_bacterium_casp-actino8	1661705	63	45.65	0	Yes	56	Bacteria	Actinobacteria	Actinobacteria	NA	NA	NA	Actinobacteria bacterium casp-actino8
GCA_001516055	GCA_001516055_Firmicutes_Clostridia_Clostridiales_Gracilibacteraceae_Gracilibacter_Gracilibacter_sp_BRH_c7a	1734398	109	78.99	10.14	Yes	88	Bacteria	Firmicutes	Clostridia	Clostridiales	Gracilibacteraceae	Gracilibacter	Gracilibacter sp. BRH_c7a
GCA_001594145	GCA_001594145_Actinobacteria_Actinobacteria_Micrococcales_Dermacoccaceae_Branchiibius_Branchiibius_sp_NY16-3462-2	1807500	135	97.83	2.9	Yes	121	Bacteria	Actinobacteria	Actinobacteria	Micrococcales	Dermacoccaceae	Branchiibius	Branchiibius sp. NY16-3462-2
GCA_001602705	GCA_001602705_Actinobacteria_Actinobacteria_Actinomycetales_NA_NA_Actinomycetales_bacterium_Actino_01	1674805	138	100	0.72	Yes	123	Bacteria	Actinobacteria	Actinobacteria	Actinomycetales	NA	NA	Actinomycetales bacterium Actino_01
GCA_001603275	GCA_001603275_Actinobacteria_Actinobacteria_Actinomycetales_NA_NA_Actinomycetales_bacterium_Actino_02	1674809	134	97.1	2.17	Yes	124	Bacteria	Actinobacteria	Actinobacteria	Actinomycetales	NA	NA	Actinomycetales bacterium Actino_02
GCA_001603955	GCA_001603955_Proteobacteria_Deltaproteobacteria_Syntrophobacterales_NA_NA_Syntrophobacterales_bacterium_Delta_02	1674896	110	79.71	14.49	Yes	84	Bacteria	Proteobacteria	Deltaproteobacteria	Syntrophobacterales	NA	NA	Syntrophobacterales bacterium Delta_02
GCA_001626125	GCA_001626125_Actinobacteria_Acidimicrobiia_NA_NA_NA_Acidimicrobiia_bacterium_REDSEA-S21_B10	1811600	83	60.14	1.45	Yes	64	Bacteria	Actinobacteria	Acidimicrobiia	NA	NA	NA	Acidimicrobiia bacterium REDSEA-S21_B10
GCA_001626165	GCA_001626165_Actinobacteria_Acidimicrobiia_NA_NA_NA_Acidimicrobiia_bacterium_REDSEA-S33_B8N9	1811601	112	81.16	3.62	Yes	93	Bacteria	Actinobacteria	Acidimicrobiia	NA	NA	NA	Acidimicrobiia bacterium REDSEA-S33_B8N9
GCA_001626195	GCA_001626195_Actinobacteria_NA_NA_NA_NA_Actinobacteria_bacterium_REDSEA-S36_B12	1811596	90	65.22	1.45	Yes	69	Bacteria	Actinobacteria	NA	NA	NA	NA	Actinobacteria bacterium REDSEA-S36_B12
GCA_001628575	GCA_001628575_Actinobacteria_Acidimicrobiia_NA_NA_NA_Acidimicrobiia_bacterium_REDSEA-S20_B6	1811599	93	67.39	4.35	Yes	66	Bacteria	Actinobacteria	Acidimicrobiia	NA	NA	NA	Acidimicrobiia bacterium REDSEA-S20_B6
GCA_001628595	GCA_001628595_Actinobacteria_Acidimicrobiia_NA_NA_NA_Acidimicrobiia_bacterium_REDSEA-S14_B4	1811598	111	80.43	2.9	Yes	87	Bacteria	Actinobacteria	Acidimicrobiia	NA	NA	NA	Acidimicrobiia bacterium REDSEA-S14_B4
GCA_001628605	GCA_001628605_Actinobacteria_Acidimicrobiia_NA_NA_NA_Acidimicrobiia_bacterium_REDSEA-S09_B7	1811597	109	78.99	5.8	Yes	83	Bacteria	Actinobacteria	Acidimicrobiia	NA	NA	NA	Acidimicrobiia bacterium REDSEA-S09_B7
GCA_001751065	GCA_001751065_Proteobacteria_Deltaproteobacteria_Desulfuromonadales_NA_NA_Desulfuromonadales_bacterium_C00003094	1869310	80	57.97	10.14	Yes	55	Bacteria	Proteobacteria	Deltaproteobacteria	Desulfuromonadales	NA	NA	Desulfuromonadales bacterium C00003094
GCA_001767575	GCA_001767575_Actinobacteria_NA_NA_NA_NA_Actinobacteria_bacterium_GWC2_53_9	1797195	83	60.14	1.45	Yes	72	Bacteria	Actinobacteria	NA	NA	NA	NA	Actinobacteria bacterium GWC2_53_9
GCA_001767595	GCA_001767595_Actinobacteria_NA_NA_NA_NA_Actinobacteria_bacterium_RBG_13_35_12	1797196	69	50	13.04	Yes	44	Bacteria	Actinobacteria	NA	NA	NA	NA	Actinobacteria bacterium RBG_13_35_12
GCA_001767605	GCA_001767605_Actinobacteria_NA_NA_NA_NA_Actinobacteria_bacterium_RBG_16_55_12	1797199	106	76.81	4.35	Yes	90	Bacteria	Actinobacteria	NA	NA	NA	NA	Actinobacteria bacterium RBG_16_55_12
GCA_001767735	GCA_001767735_Actinobacteria_NA_NA_NA_NA_Actinobacteria_bacterium_RBG_19FT_COMBO_36_27	1797206	70	50.72	2.17	Yes	53	Bacteria	Actinobacteria	NA	NA	NA	NA	Actinobacteria bacterium RBG_19FT_COMBO_36_27
GCA_001767755	GCA_001767755_Actinobacteria_NA_NA_NA_NA_Actinobacteria_bacterium_RBG_19FT_COMBO_54_7	1797207	62	44.93	2.17	Yes	46	Bacteria	Actinobacteria	NA	NA	NA	NA	Actinobacteria bacterium RBG_19FT_COMBO_54_7
GCA_001768645	GCA_001768645_Actinobacteria_NA_NA_NA_NA_Actinobacteria_bacterium_RBG_13_55_18	1797197	113	81.88	6.52	Yes	96	Bacteria	Actinobacteria	NA	NA	NA	NA	Actinobacteria bacterium RBG_13_55_18
GCA_001774655	GCA_001774655_Proteobacteria_Gammaproteobacteria_Pseudomonadales_NA_NA_Pseudomonadales_bacterium_GWC2_63_15	1817754	75	54.35	1.45	Yes	60	Bacteria	Proteobacteria	Gammaproteobacteria	Pseudomonadales	NA	NA	Pseudomonadales bacterium GWC2_63_15
GCA_001781945	GCA_001781945_Proteobacteria_Candidatus_Lambdaproteobacteria_NA_NA_NA_Candidatus_Lambdaproteobacteria_bacterium_RIFOXYD1_FULL_56_27	1817770	110	79.71	5.07	Yes	92	Bacteria	Proteobacteria	Candidatus Lambdaproteobacteria	NA	NA	NA	Candidatus Lambdaproteobacteria bacterium RIFOXYD1_FULL_56_27
GCA_001785035	GCA_001785035_Proteobacteria_Candidatus_Muproteobacteria_NA_NA_NA_Candidatus_Muproteobacteria_bacterium_RBG_16_60_9	1817755	92	66.67	4.35	Yes	77	Bacteria	Proteobacteria	Candidatus Muproteobacteria	NA	NA	NA	Candidatus Muproteobacteria bacterium RBG_16_60_9
GCA_001794815	GCA_001794815_Proteobacteria_Alphaproteobacteria_Caulobacterales_NA_NA_Caulobacterales_bacterium_GWE1_67_11	1797583	71	51.45	0	Yes	58	Bacteria	Proteobacteria	Alphaproteobacteria	Caulobacterales	NA	NA	Caulobacterales bacterium GWE1_67_11
GCA_001795365	GCA_001795365_Proteobacteria_Gammaproteobacteria_Chromatiales_NA_NA_Chromatiales_bacterium_RIFOXYA1_FULL_46_5	1797676	70	50.72	1.45	Yes	52	Bacteria	Proteobacteria	Gammaproteobacteria	Chromatiales	NA	NA	Chromatiales bacterium RIFOXYA1_FULL_46_5
GCA_001799475	GCA_001799475_Proteobacteria_Deltaproteobacteria_Desulfovibrionales_NA_NA_Desulfovibrionales_bacterium_GWA2_65_9	1797915	96	69.57	0	Yes	80	Bacteria	Proteobacteria	Deltaproteobacteria	Desulfovibrionales	NA	NA	Desulfovibrionales bacterium GWA2_65_9
GCA_001801025	GCA_001801025_Proteobacteria_Betaproteobacteria_Nitrosomonadales_NA_NA_Gallionellales_bacterium_GWA2_54_124	1798243	116	84.06	3.62	Yes	99	Bacteria	Proteobacteria	Betaproteobacteria	Nitrosomonadales	NA	NA	Gallionellales bacterium GWA2_54_124
GCA_001802655	GCA_001802655_Proteobacteria_Hydrogenophilalia_Hydrogenophilales_NA_NA_Hydrogenophilales_bacterium_RIFOXYD1_FULL_62_11	1798415	104	75.36	8.7	Yes	86	Bacteria	Proteobacteria	Hydrogenophilalia	Hydrogenophilales	NA	NA	Hydrogenophilales bacterium RIFOXYD1_FULL_62_11
GCA_001803185	GCA_001803185_Proteobacteria_Gammaproteobacteria_Legionellales_NA_NA_Legionellales_bacterium_RIFCSPHIGHO2_12_FULL_35_11	1798567	97	70.29	2.17	Yes	81	Bacteria	Proteobacteria	Gammaproteobacteria	Legionellales	NA	NA	Legionellales bacterium RIFCSPHIGHO2_12_FULL_35_11
GCA_001828915	GCA_001828915_Proteobacteria_Betaproteobacteria_Rhodocyclales_NA_NA_Rhodocyclales_bacterium_GWA2_65_19	1802016	77	55.8	12.32	Yes	53	Bacteria	Proteobacteria	Betaproteobacteria	Rhodocyclales	NA	NA	Rhodocyclales bacterium GWA2_65_19
GCA_001830235	GCA_001830235_Proteobacteria_Gammaproteobacteria_Xanthomonadales_NA_NA_Xanthomonadales_bacterium_GWF1_69_6	1802654	97	70.29	2.17	Yes	85	Bacteria	Proteobacteria	Gammaproteobacteria	Xanthomonadales	NA	NA	Xanthomonadales bacterium GWF1_69_6
GCA_001871795	GCA_001871795_Actinobacteria_NA_NA_NA_NA_Actinobacteria_bacterium_CG2_30_50_142	1803498	110	79.71	2.17	Yes	99	Bacteria	Actinobacteria	NA	NA	NA	NA	Actinobacteria bacterium CG2_30_50_142
GCA_001897355	GCA_001897355_Actinobacteria_Thermoleophilia_Solirubrobacterales_NA_NA_Solirubrobacterales_bacterium_67-14	1895832	115	83.33	2.9	Yes	98	Bacteria	Actinobacteria	Thermoleophilia	Solirubrobacterales	NA	NA	Solirubrobacterales bacterium 67-14
GCA_001897425	GCA_001897425_Actinobacteria_Actinobacteria_NA_NA_NA_Actinobacteria_bacterium_69-20	1895696	131	94.93	2.17	Yes	118	Bacteria	Actinobacteria	Actinobacteria	NA	NA	NA	Actinobacteria bacterium 69-20
GCA_001898095	GCA_001898095_Actinobacteria_Thermoleophilia_Solirubrobacterales_NA_NA_Solirubrobacterales_bacterium_70-9	1895833	105	76.09	3.62	Yes	85	Bacteria	Actinobacteria	Thermoleophilia	Solirubrobacterales	NA	NA	Solirubrobacterales bacterium 70-9
GCA_001898835	GCA_001898835_Actinobacteria_Actinobacteria_Micrococcales_NA_NA_Micrococcales_bacterium_72-143	1895790	133	96.38	2.9	Yes	118	Bacteria	Actinobacteria	Actinobacteria	Micrococcales	NA	NA	Micrococcales bacterium 72-143
GCA_001898855	GCA_001898855_Actinobacteria_Actinobacteria_Micrococcales_NA_NA_Micrococcales_bacterium_73-13	1895791	130	94.2	0.72	Yes	115	Bacteria	Actinobacteria	Actinobacteria	Micrococcales	NA	NA	Micrococcales bacterium 73-13
GCA_001898885	GCA_001898885_Actinobacteria_Actinobacteria_Micrococcales_NA_NA_Micrococcales_bacterium_73-15	1895792	132	95.65	1.45	Yes	121	Bacteria	Actinobacteria	Actinobacteria	Micrococcales	NA	NA	Micrococcales bacterium 73-15
GCA_001898905	GCA_001898905_Actinobacteria_Actinobacteria_Micrococcales_NA_NA_Micrococcales_bacterium_70-64	1895789	134	97.1	2.17	Yes	119	Bacteria	Actinobacteria	Actinobacteria	Micrococcales	NA	NA	Micrococcales bacterium 70-64
GCA_001914705	GCA_001914705_Actinobacteria_NA_NA_NA_NA_Actinobacteria_bacterium_13_2_20CM_68_14	1803496	81	58.7	0.72	Yes	62	Bacteria	Actinobacteria	NA	NA	NA	NA	Actinobacteria bacterium 13_2_20CM_68_14
GCA_001915185	GCA_001915185_Actinobacteria_Actinobacteria_Bifidobacteriales_NA_NA_Bifidobacteriales_bacterium_56_10	1897063	69	50	5.8	Yes	52	Bacteria	Actinobacteria	Actinobacteria	Bifidobacteriales	NA	NA	Bifidobacteriales bacterium 56_10
GCA_001920085	GCA_001920085_Actinobacteria_NA_NA_NA_NA_Actinobacteria_bacterium_13_1_20CM_4_69_9	1803481	72	52.17	0	Yes	58	Bacteria	Actinobacteria	NA	NA	NA	NA	Actinobacteria bacterium 13_1_20CM_4_69_9
GCA_001920275	GCA_001920275_Actinobacteria_NA_NA_NA_NA_Actinobacteria_bacterium_13_1_20CM_3_71_11	1803477	103	74.64	15.22	Yes	73	Bacteria	Actinobacteria	NA	NA	NA	NA	Actinobacteria bacterium 13_1_20CM_3_71_11
GCA_001920325	GCA_001920325_Actinobacteria_NA_NA_NA_NA_Actinobacteria_bacterium_13_1_20CM_3_68_9	1803475	98	71.01	9.42	Yes	71	Bacteria	Actinobacteria	NA	NA	NA	NA	Actinobacteria bacterium 13_1_20CM_3_68_9
GCA_002162875	GCA_002162875_Proteobacteria_Alphaproteobacteria_Rhodobacterales_NA_NA_Rhodobacterales_bacterium_52_120_T64	1856301	116	84.06	3.62	Yes	100	Bacteria	Proteobacteria	Alphaproteobacteria	Rhodobacterales	NA	NA	Rhodobacterales bacterium 52_120_T64
GCA_002288365	GCA_002288365_Actinobacteria_Actinobacteria_Candidatus_Nanopelagicales_Candidatus_Nanopelagicaceae_Candidatus_Planktophila_Candidatus_Planktophila_limnetica	573600	127	92.03	0.72	Yes	117	Bacteria	Actinobacteria	Actinobacteria	Candidatus Nanopelagicales	Candidatus Nanopelagicaceae	Candidatus Planktophila	Candidatus Planktophila limnetica
GCA_900044025	GCA_900044025_Actinobacteria_Coriobacteriia_Coriobacteriales_Coriobacteriaceae_NA_Coriobacteriaceae_bacterium_CHKCI002	1780377	113	81.88	8.7	Yes	93	Bacteria	Actinobacteria	Coriobacteriia	Coriobacteriales	Coriobacteriaceae	NA	Coriobacteriaceae bacterium CHKCI002
GCF_000730245	GCF_000730245_Proteobacteria_Alphaproteobacteria_Holosporales_Holosporaceae_NA_endosymbiont_of_Acanthamoeba_sp_UWC8	86106	98	71.01	2.17	Yes	85	Bacteria	Proteobacteria	Alphaproteobacteria	Holosporales	Holosporaceae	NA	endosymbiont of Acanthamoeba sp. UWC8
GCF_000742835	GCF_000742835_Proteobacteria_Alphaproteobacteria_Holosporales_Candidatus_Paracaedibacteraceae_Candidatus_Paracaedibacter_Candidatus_Paracaedibacter_acanthamoebae	91604	105	76.09	2.17	Yes	93	Bacteria	Proteobacteria	Alphaproteobacteria	Holosporales	Candidatus Paracaedibacteraceae	Candidatus Paracaedibacter	Candidatus Paracaedibacter acanthamoebae
GCF_000828835	GCF_000828835_Proteobacteria_Gammaproteobacteria_Thiotrichales_Thiotrichaceae_Thioploca_Thioploca_ingrica	40754	114	82.61	5.07	Yes	96	Bacteria	Proteobacteria	Gammaproteobacteria	Thiotrichales	Thiotrichaceae	Thioploca	Thioploca ingrica
GCF_000953735	GCF_000953735_Proteobacteria_Gammaproteobacteria_Alteromonadales_Moritellaceae_Moritella_Moritella_viscosa	80854	114	82.61	5.8	Yes	96	Bacteria	Proteobacteria	Gammaproteobacteria	Alteromonadales	Moritellaceae	Moritella	Moritella viscosa
GCF_001584725	GCF_001584725_Firmicutes_NA_NA_NA_NA_endosymbiont_TC1_of_Trimyema_compressum	243899	106	76.81	4.35	Yes	86	Bacteria	Firmicutes	NA	NA	NA	NA	endosymbiont 'TC1' of Trimyema compressum
GCF_900163745	GCF_900163745_Proteobacteria_Gammaproteobacteria_Methylococcales_Crenotrichaceae_Crenothrix_Crenothrix_polyspora	360316	108	78.26	6.52	Yes	81	Bacteria	Proteobacteria	Gammaproteobacteria	Methylococcales	Crenotrichaceae	Crenothrix	Crenothrix polyspora
GCA_000007485	GCA_000007485_Actinobacteria_Actinobacteria_Micrococcales_NA_Tropheryma_Tropheryma_whipplei_Twist	203267	107	77.54	0.72	Yes	87	Bacteria	Actinobacteria	Actinobacteria	Micrococcales	NA	Tropheryma	Tropheryma whipplei
GCA_000007525	GCA_000007525_Actinobacteria_Actinobacteria_Bifidobacteriales_Bifidobacteriaceae_Bifidobacterium_Bifidobacterium_longum_NCC2705	206672	133	96.38	0.72	Yes	114	Bacteria	Actinobacteria	Actinobacteria	Bifidobacteriales	Bifidobacteriaceae	Bifidobacterium	Bifidobacterium longum
GCA_000007665	GCA_000007665_Actinobacteria_Actinobacteria_Micrococcales_Microbacteriaceae_Leifsonia_Leifsonia_xyli_CTCB07	281090	134	97.1	0.72	Yes	123	Bacteria	Actinobacteria	Actinobacteria	Micrococcales	Microbacteriaceae	Leifsonia	Leifsonia xyli
GCA_000008345	GCA_000008345_Actinobacteria_Actinobacteria_Propionibacteriales_Propionibacteriaceae_Cutibacterium_Cutibacterium_acnes_KPA171202	267747	135	97.83	0	Yes	115	Bacteria	Actinobacteria	Actinobacteria	Propionibacteriales	Propionibacteriaceae	Cutibacterium	Cutibacterium acnes
GCA_000009805	GCA_000009805_Actinobacteria_Actinobacteria_Corynebacteriales_Nocardiaceae_Nocardia_Nocardia_farcinica_IFM_10152	247156	137	99.28	2.9	Yes	124	Bacteria	Actinobacteria	Actinobacteria	Corynebacteriales	Nocardiaceae	Nocardia	Nocardia farcinica
GCA_000010285	GCA_000010285_Actinobacteria_Actinobacteria_Micrococcales_Micrococcaceae_Kocuria_Kocuria_rhizophila_DC2201_=_NBRC_103217	378753	136	98.55	1.45	Yes	117	Bacteria	Actinobacteria	Actinobacteria	Micrococcales	Micrococcaceae	Kocuria	Kocuria rhizophila
GCA_000012405	GCA_000012405_Actinobacteria_Actinobacteria_Streptosporangiales_Nocardiopsaceae_Thermobifida_Thermobifida_fusca_YX	269800	136	98.55	0	Yes	129	Bacteria	Actinobacteria	Actinobacteria	Streptosporangiales	Nocardiopsaceae	Thermobifida	Thermobifida fusca
GCA_000013345	GCA_000013345_Actinobacteria_Actinobacteria_Frankiales_Frankiaceae_Frankia_Frankia_casuarinae_CcI3	106370	135	97.83	4.35	Yes	113	Bacteria	Actinobacteria	Actinobacteria	Frankiales	Frankiaceae	Frankia	Frankia casuarinae
GCA_000014185	GCA_000014185_Actinobacteria_Rubrobacteria_Rubrobacterales_Rubrobacteraceae_Rubrobacter_Rubrobacter_xylanophilus_DSM_9941	266117	116	84.06	6.52	Yes	95	Bacteria	Actinobacteria	Rubrobacteria	Rubrobacterales	Rubrobacteraceae	Rubrobacter	Rubrobacter xylanophilus
GCA_000014565	GCA_000014565_Actinobacteria_Actinobacteria_Corynebacteriales_Nocardiaceae_Rhodococcus_Rhodococcus_jostii_RHA1	101510	138	100	6.52	Yes	121	Bacteria	Actinobacteria	Actinobacteria	Corynebacteriales	Nocardiaceae	Rhodococcus	Rhodococcus jostii
GCA_000014925	GCA_000014925_Actinobacteria_Actinobacteria_Micrococcales_Micrococcaceae_Paenarthrobacter_Paenarthrobacter_aurescens_TC1	290340	133	96.38	5.8	Yes	108	Bacteria	Actinobacteria	Actinobacteria	Micrococcales	Micrococcaceae	Paenarthrobacter	Paenarthrobacter aurescens
GCA_000015025	GCA_000015025_Actinobacteria_Actinobacteria_Acidothermales_Acidothermaceae_Acidothermus_Acidothermus_cellulolyticus_11B_ATCC_43068	351607	137	99.28	0.72	Yes	120	Bacteria	Actinobacteria	Actinobacteria	Acidothermales	Acidothermaceae	Acidothermus	Acidothermus cellulolyticus
GCA_000015265	GCA_000015265_Actinobacteria_Actinobacteria_Propionibacteriales_Nocardioidaceae_Nocardioides_Nocardioides_sp_JS614_JS614	196162	137	99.28	2.17	Yes	125	Bacteria	Actinobacteria	Actinobacteria	Propionibacteriales	Nocardioidaceae	Nocardioides	Nocardioides sp. JS614
GCA_000016425	GCA_000016425_Actinobacteria_Actinobacteria_Micromonosporales_Micromonosporaceae_Salinispora_Salinispora_tropica_CNB-440	369723	136	98.55	2.17	Yes	119	Bacteria	Actinobacteria	Actinobacteria	Micromonosporales	Micromonosporaceae	Salinispora	Salinispora tropica
GCA_000017305	GCA_000017305_Actinobacteria_Actinobacteria_Kineosporiales_Kineosporiaceae_Kineococcus_Kineococcus_radiotolerans_SRS30216	266940	136	98.55	2.9	Yes	119	Bacteria	Actinobacteria	Actinobacteria	Kineosporiales	Kineosporiaceae	Kineococcus	Kineococcus radiotolerans
GCA_000018885	GCA_000018885_Actinobacteria_Actinobacteria_Micrococcales_Micrococcaceae_Renibacterium_Renibacterium_salmoninarum_ATCC_33209	288705	138	100	0	Yes	119	Bacteria	Actinobacteria	Actinobacteria	Micrococcales	Micrococcaceae	Renibacterium	Renibacterium salmoninarum
GCA_000022025	GCA_000022025_Actinobacteria_Actinobacteria_Micrococcales_Micrococcaceae_Pseudarthrobacter_Pseudarthrobacter_chlorophenolicus_A6	452863	136	98.55	2.9	Yes	117	Bacteria	Actinobacteria	Actinobacteria	Micrococcales	Micrococcaceae	Pseudarthrobacter	Pseudarthrobacter chlorophenolicus
GCA_000023105	GCA_000023105_Actinobacteria_Actinobacteria_Micrococcales_Beutenbergiaceae_Beutenbergia_Beutenbergia_cavernae_DSM_12333	471853	137	99.28	1.45	Yes	119	Bacteria	Actinobacteria	Actinobacteria	Micrococcales	Beutenbergiaceae	Beutenbergia	Beutenbergia cavernae
GCA_000023205	GCA_000023205_Actinobacteria_Actinobacteria_Micrococcales_Micrococcaceae_Micrococcus_Micrococcus_luteus_NCTC_2665	465515	135	97.83	0.72	Yes	119	Bacteria	Actinobacteria	Actinobacteria	Micrococcales	Micrococcaceae	Micrococcus	Micrococcus luteus
GCA_000023245	GCA_000023245_Actinobacteria_Actinobacteria_Pseudonocardiales_Pseudonocardiaceae_Actinosynnema_Actinosynnema_mirum_DSM_43827	446462	138	100	2.9	Yes	124	Bacteria	Actinobacteria	Actinobacteria	Pseudonocardiales	Pseudonocardiaceae	Actinosynnema	Actinosynnema mirum
GCA_000023265	GCA_000023265_Actinobacteria_Acidimicrobiia_Acidimicrobiales_Acidimicrobiaceae_Acidimicrobium_Acidimicrobium_ferrooxidans_DSM_10331	525909	114	82.61	1.45	Yes	104	Bacteria	Actinobacteria	Acidimicrobiia	Acidimicrobiales	Acidimicrobiaceae	Acidimicrobium	Acidimicrobium ferrooxidans
GCA_000023405	GCA_000023405_Actinobacteria_Actinobacteria_Micrococcales_Dermabacteraceae_Brachybacterium_Brachybacterium_faecium_DSM_4810	446465	135	97.83	0.72	Yes	119	Bacteria	Actinobacteria	Actinobacteria	Micrococcales	Dermabacteraceae	Brachybacterium	Brachybacterium faecium
GCA_000023845	GCA_000023845_Actinobacteria_Coriobacteriia_Eggerthellales_Eggerthellaceae_Cryptobacterium_Cryptobacterium_curtum_DSM_15641	469378	110	79.71	1.45	Yes	92	Bacteria	Actinobacteria	Coriobacteriia	Eggerthellales	Eggerthellaceae	Cryptobacterium	Cryptobacterium curtum
GCA_000023865	GCA_000023865_Actinobacteria_Actinobacteria_Pseudonocardiales_Pseudonocardiaceae_Saccharomonospora_Saccharomonospora_viridis_DSM_43017	471857	138	100	1.45	Yes	127	Bacteria	Actinobacteria	Actinobacteria	Pseudonocardiales	Pseudonocardiaceae	Saccharomonospora	Saccharomonospora viridis
GCA_000023885	GCA_000023885_Actinobacteria_Coriobacteriia_Eggerthellales_Eggerthellaceae_Slackia_Slackia_heliotrinireducens_DSM_20476	471855	114	82.61	5.8	Yes	95	Bacteria	Actinobacteria	Coriobacteriia	Eggerthellales	Eggerthellaceae	Slackia	Slackia heliotrinireducens
GCA_000023925	GCA_000023925_Actinobacteria_Actinobacteria_Micrococcales_Dermacoccaceae_Kytococcus_Kytococcus_sedentarius_DSM_20547	478801	134	97.1	2.17	Yes	113	Bacteria	Actinobacteria	Actinobacteria	Micrococcales	Dermacoccaceae	Kytococcus	Kytococcus sedentarius
GCA_000024025	GCA_000024025_Actinobacteria_Actinobacteria_Catenulisporales_Catenulisporaceae_Catenulispora_Catenulispora_acidiphila_DSM_44928	479433	138	100	9.42	Yes	113	Bacteria	Actinobacteria	Actinobacteria	Catenulisporales	Catenulisporaceae	Catenulispora	Catenulispora acidiphila
GCA_000024065	GCA_000024065_Actinobacteria_Actinobacteria_Micrococcales_Jonesiaceae_Jonesia_Jonesia_denitrificans_DSM_20603	471856	138	100	0.72	Yes	128	Bacteria	Actinobacteria	Actinobacteria	Micrococcales	Jonesiaceae	Jonesia	Jonesia denitrificans
GCA_000024265	GCA_000024265_Actinobacteria_Coriobacteriia_Eggerthellales_Eggerthellaceae_Eggerthella_Eggerthella_lenta_DSM_2243	479437	114	82.61	9.42	Yes	92	Bacteria	Actinobacteria	Coriobacteriia	Eggerthellales	Eggerthellaceae	Eggerthella	Eggerthella lenta
GCA_000024345	GCA_000024345_Actinobacteria_Actinobacteria_Propionibacteriales_Nocardioidaceae_Kribbella_Kribbella_flavida_DSM_17836	479435	137	99.28	7.25	Yes	109	Bacteria	Actinobacteria	Actinobacteria	Propionibacteriales	Nocardioidaceae	Kribbella	Kribbella flavida
GCA_000024365	GCA_000024365_Actinobacteria_Actinobacteria_Nakamurellales_Nakamurellaceae_Nakamurella_Nakamurella_multipartita_DSM_44233	479431	136	98.55	3.62	Yes	119	Bacteria	Actinobacteria	Actinobacteria	Nakamurellales	Nakamurellaceae	Nakamurella	Nakamurella multipartita
GCA_000024385	GCA_000024385_Actinobacteria_Actinobacteria_Streptosporangiales_Thermomonosporaceae_Thermomonospora_Thermomonospora_curvata_DSM_43183	471852	137	99.28	0.72	Yes	132	Bacteria	Actinobacteria	Actinobacteria	Streptosporangiales	Thermomonosporaceae	Thermomonospora	Thermomonospora curvata
GCA_000024545	GCA_000024545_Actinobacteria_Actinobacteria_Glycomycetales_Glycomycetaceae_Stackebrandtia_Stackebrandtia_nassauensis_DSM_44728	446470	136	98.55	4.35	Yes	118	Bacteria	Actinobacteria	Actinobacteria	Glycomycetales	Glycomycetaceae	Stackebrandtia	Stackebrandtia nassauensis
GCA_000024785	GCA_000024785_Actinobacteria_Actinobacteria_Corynebacteriales_Gordoniaceae_Gordonia_Gordonia_bronchialis_DSM_43247	526226	136	98.55	2.17	Yes	122	Bacteria	Actinobacteria	Actinobacteria	Corynebacteriales	Gordoniaceae	Gordonia	Gordonia bronchialis
GCA_000024865	GCA_000024865_Actinobacteria_Actinobacteria_Streptosporangiales_Streptosporangiaceae_Streptosporangium_Streptosporangium_roseum_DSM_43021	479432	137	99.28	5.07	Yes	124	Bacteria	Actinobacteria	Actinobacteria	Streptosporangiales	Streptosporangiaceae	Streptosporangium	Streptosporangium roseum
GCA_000024925	GCA_000024925_Actinobacteria_Actinobacteria_Micrococcales_Sanguibacteraceae_Sanguibacter_Sanguibacter_keddieii_DSM_10542	446469	137	99.28	1.45	Yes	123	Bacteria	Actinobacteria	Actinobacteria	Micrococcales	Sanguibacteraceae	Sanguibacter	Sanguibacter keddieii
GCA_000024965	GCA_000024965_Actinobacteria_Actinobacteria_Micrococcales_Promicromonosporaceae_Xylanimonas_Xylanimonas_cellulosilytica_DSM_15894	446471	138	100	1.45	Yes	127	Bacteria	Actinobacteria	Actinobacteria	Micrococcales	Promicromonosporaceae	Xylanimonas	Xylanimonas cellulosilytica
GCA_000025205	GCA_000025205_Actinobacteria_Actinobacteria_Bifidobacteriales_Bifidobacteriaceae_Gardnerella_Gardnerella_vaginalis_409-05	553190	118	85.51	0.72	Yes	101	Bacteria	Actinobacteria	Actinobacteria	Bifidobacteriales	Bifidobacteriaceae	Gardnerella	Gardnerella vaginalis
GCA_000025265	GCA_000025265_Actinobacteria_Thermoleophilia_Solirubrobacterales_Conexibacteraceae_Conexibacter_Conexibacter_woesei_DSM_14684	469383	120	86.96	5.8	Yes	93	Bacteria	Actinobacteria	Thermoleophilia	Solirubrobacterales	Conexibacteraceae	Conexibacter	Conexibacter woesei
GCA_000025345	GCA_000025345_Actinobacteria_Actinobacteria_Geodermatophilales_Geodermatophilaceae_Geodermatophilus_Geodermatophilus_obscurus_DSM_43160	526225	138	100	5.07	Yes	119	Bacteria	Actinobacteria	Actinobacteria	Geodermatophilales	Geodermatophilaceae	Geodermatophilus	Geodermatophilus obscurus
GCA_000062885	GCA_000062885_Actinobacteria_Actinobacteria_Pseudonocardiales_Pseudonocardiaceae_Saccharopolyspora_Saccharopolyspora_erythraea_NRRL_2338	405948	137	99.28	3.62	Yes	121	Bacteria	Actinobacteria	Actinobacteria	Pseudonocardiales	Pseudonocardiaceae	Saccharopolyspora	Saccharopolyspora erythraea
GCA_000063485	GCA_000063485_Actinobacteria_Actinobacteria_Micrococcales_Microbacteriaceae_Clavibacter_Clavibacter_michiganensis_NCPPB_382	443906	136	98.55	2.17	Yes	118	Bacteria	Actinobacteria	Actinobacteria	Micrococcales	Microbacteriaceae	Clavibacter	Clavibacter michiganensis
GCA_000092225	GCA_000092225_Actinobacteria_Actinobacteria_Corynebacteriales_Tsukamurellaceae_Tsukamurella_Tsukamurella_paurometabola_DSM_20162	521096	138	100	1.45	Yes	130	Bacteria	Actinobacteria	Actinobacteria	Corynebacteriales	Tsukamurellaceae	Tsukamurella	Tsukamurella paurometabola
GCA_000092365	GCA_000092365_Actinobacteria_Actinobacteria_Actinomycetales_Actinomycetaceae_Arcanobacterium_Arcanobacterium_haemolyticum_DSM_20595	644284	130	94.2	0.72	Yes	120	Bacteria	Actinobacteria	Actinobacteria	Actinomycetales	Actinomycetaceae	Arcanobacterium	Arcanobacterium haemolyticum
GCA_000092645	GCA_000092645_Actinobacteria_Actinobacteria_NA_NA_Thermobispora_Thermobispora_bispora_DSM_43833	469371	138	100	1.45	Yes	134	Bacteria	Actinobacteria	Actinobacteria	NA	NA	Thermobispora	Thermobispora bispora
GCA_000092825	GCA_000092825_Actinobacteria_Actinobacteria_Corynebacteriales_Segniliparaceae_Segniliparus_Segniliparus_rotundus_DSM_44985	640132	136	98.55	0	Yes	125	Bacteria	Actinobacteria	Actinobacteria	Corynebacteriales	Segniliparaceae	Segniliparus	Segniliparus rotundus
GCA_000092865	GCA_000092865_Actinobacteria_Actinobacteria_Micrococcales_Cellulomonadaceae_Cellulomonas_Cellulomonas_flavigena_DSM_20109	446466	137	99.28	4.35	Yes	121	Bacteria	Actinobacteria	Actinobacteria	Micrococcales	Cellulomonadaceae	Cellulomonas	Cellulomonas flavigena
GCA_000092985	GCA_000092985_Actinobacteria_Actinobacteria_Streptosporangiales_Nocardiopsaceae_Nocardiopsis_Nocardiopsis_dassonvillei_DSM_43111	446468	135	97.83	2.17	Yes	126	Bacteria	Actinobacteria	Actinobacteria	Streptosporangiales	Nocardiopsaceae	Nocardiopsis	Nocardiopsis dassonvillei
GCA_000143845	GCA_000143845_Actinobacteria_Coriobacteriia_Coriobacteriales_Atopobiaceae_Olsenella_Olsenella_uli_DSM_7084	633147	110	79.71	2.17	Yes	99	Bacteria	Actinobacteria	Coriobacteriia	Coriobacteriales	Atopobiaceae	Olsenella	Olsenella uli
GCA_000152705	GCA_000152705_Actinobacteria_Actinobacteria_Micrococcales_Intrasporangiaceae_Janibacter_Janibacter_sp_HTCC2649_HTCC2649	313589	138	100	1.45	Yes	124	Bacteria	Actinobacteria	Actinobacteria	Micrococcales	Intrasporangiaceae	Janibacter	Janibacter sp. HTCC2649
GCA_000153145	GCA_000153145_Actinobacteria_Actinobacteria_NA_NA_NA_marine_actinobacterium_PHSC20C1_PHSC20C1	312284	134	97.1	0	Yes	119	Bacteria	Actinobacteria	Actinobacteria	NA	NA	NA	marine actinobacterium PHSC20C1
GCA_000154225	GCA_000154225_Actinobacteria_Actinobacteria_Actinomycetales_Actinomycetaceae_Schaalia_Schaalia_odontolytica_ATCC_17982	411466	134	97.1	0	Yes	121	Bacteria	Actinobacteria	Actinobacteria	Actinomycetales	Actinomycetaceae	Schaalia	Schaalia odontolytica
GCA_000158815	GCA_000158815_Actinobacteria_Actinobacteria_Micromonosporales_Micromonosporaceae_Micromonospora_Micromonospora_sp_ATCC_39149_ATCC_39149	219305	133	96.38	5.07	Yes	106	Bacteria	Actinobacteria	Actinobacteria	Micromonosporales	Micromonosporaceae	Micromonospora	Micromonospora sp. ATCC 39149
GCA_000160615	GCA_000160615_Actinobacteria_Actinobacteria_Actinomycetales_Actinomycetaceae_Mobiluncus_Mobiluncus_mulieris_ATCC_35243	585199	130	94.2	0	Yes	114	Bacteria	Actinobacteria	Actinobacteria	Actinomycetales	Actinomycetaceae	Mobiluncus	Mobiluncus mulieris
GCA_000160775	GCA_000160775_Actinobacteria_Actinobacteria_Propionibacteriales_Nocardioidaceae_Aeromicrobium_Aeromicrobium_marinum_DSM_15272	585531	137	99.28	0.72	Yes	129	Bacteria	Actinobacteria	Actinobacteria	Propionibacteriales	Nocardioidaceae	Aeromicrobium	Aeromicrobium marinum
GCA_000163755	GCA_000163755_Actinobacteria_Actinobacteria_Bifidobacteriales_Bifidobacteriaceae_Scardovia_Scardovia_inopinata_F0304	641146	131	94.93	0.72	Yes	99	Bacteria	Actinobacteria	Actinobacteria	Bifidobacteriales	Bifidobacteriaceae	Scardovia	Scardovia inopinata
GCA_000163835	GCA_000163835_Actinobacteria_Actinobacteria_Bifidobacteriales_Bifidobacteriaceae_Parascardovia_Parascardovia_denticolens_F0305	641144	126	91.3	0	Yes	101	Bacteria	Actinobacteria	Actinobacteria	Bifidobacteriales	Bifidobacteriaceae	Parascardovia	Parascardovia denticolens
GCA_000167575	GCA_000167575_Actinobacteria_Actinobacteria_Micrococcales_Brevibacteriaceae_Brevibacterium_Brevibacterium_aurantiacum_BL2	273384	137	99.28	0.72	Yes	119	Bacteria	Actinobacteria	Actinobacteria	Micrococcales	Brevibacteriaceae	Brevibacterium	Brevibacterium aurantiacum
GCA_000169035	GCA_000169035_Actinobacteria_Coriobacteriia_Coriobacteriales_Coriobacteriaceae_Collinsella_Collinsella_aerofaciens_ATCC_25986	411903	108	78.26	3.62	Yes	86	Bacteria	Actinobacteria	Coriobacteriia	Coriobacteriales	Coriobacteriaceae	Collinsella	Collinsella aerofaciens
GCA_000174015	GCA_000174015_Actinobacteria_Coriobacteriia_Coriobacteriales_Atopobiaceae_Atopobium_Atopobium_rimae_ATCC_49626	553184	102	73.91	1.45	Yes	93	Bacteria	Actinobacteria	Coriobacteriia	Coriobacteriales	Atopobiaceae	Atopobium	Atopobium rimae
GCA_000175615	GCA_000175615_Actinobacteria_Actinobacteria_Micrococcales_Micrococcaceae_Rothia_Rothia_mucilaginosa_ATCC_25296	553201	130	94.2	0	Yes	113	Bacteria	Actinobacteria	Actinobacteria	Micrococcales	Micrococcaceae	Rothia	Rothia mucilaginosa
GCA_000178675	GCA_000178675_Actinobacteria_Actinobacteria_Pseudonocardiales_Pseudonocardiaceae_Pseudonocardia_Pseudonocardia_sp_P1_P1	761194	133	96.38	6.52	Yes	108	Bacteria	Actinobacteria	Actinobacteria	Pseudonocardiales	Pseudonocardiaceae	Pseudonocardia	Pseudonocardia sp. P1
GCA_000184685	GCA_000184685_Actinobacteria_Actinobacteria_Micrococcales_Intrasporangiaceae_Intrasporangium_Intrasporangium_calvum_DSM_43043	710696	138	100	2.17	Yes	120	Bacteria	Actinobacteria	Actinobacteria	Micrococcales	Intrasporangiaceae	Intrasporangium	Intrasporangium calvum
GCA_000192415	GCA_000192415_Actinobacteria_Actinobacteria_Propionibacteriales_Nocardioidaceae_NA_Nocardioidaceae_bacterium_Broad-1_Broad-1	408672	136	98.55	5.07	Yes	122	Bacteria	Actinobacteria	Actinobacteria	Propionibacteriales	Nocardioidaceae	NA	Nocardioidaceae bacterium Broad-1
GCA_000195315	GCA_000195315_Actinobacteria_Coriobacteriia_Coriobacteriales_Coriobacteriaceae_Coriobacterium_Coriobacterium_glomerans_PW2	700015	107	77.54	4.35	Yes	92	Bacteria	Actinobacteria	Coriobacteriia	Coriobacteriales	Coriobacteriaceae	Coriobacterium	Coriobacterium glomerans
GCA_000195815	GCA_000195815_Actinobacteria_Actinobacteria_Corynebacteriales_Corynebacteriaceae_Corynebacterium_Corynebacterium_diphtheriae_NCTC_13129	257309	137	99.28	0	Yes	130	Bacteria	Actinobacteria	Actinobacteria	Corynebacteriales	Corynebacteriaceae	Corynebacterium	Corynebacterium diphtheriae
GCA_000195855	GCA_000195855_Actinobacteria_Actinobacteria_Corynebacteriales_Mycobacteriaceae_Mycobacterium_Mycobacterium_leprae_TN	272631	135	97.83	0	Yes	122	Bacteria	Actinobacteria	Actinobacteria	Corynebacteriales	Mycobacteriaceae	Mycobacterium	Mycobacterium leprae
GCA_000196235	GCA_000196235_Actinobacteria_Actinobacteria_Micrococcales_Micrococcaceae_Arthrobacter_Arthrobacter_sp_FB24_FB24	290399	138	100	10.87	Yes	116	Bacteria	Actinobacteria	Actinobacteria	Micrococcales	Micrococcaceae	Arthrobacter	Arthrobacter sp. FB24
GCA_000196835	GCA_000196835_Actinobacteria_Actinobacteria_Pseudonocardiales_Pseudonocardiaceae_Amycolatopsis_Amycolatopsis_mediterranei_U32	749927	137	99.28	5.8	Yes	118	Bacteria	Actinobacteria	Actinobacteria	Pseudonocardiales	Pseudonocardiaceae	Amycolatopsis	Amycolatopsis mediterranei
GCA_000197735	GCA_000197735_Actinobacteria_Actinobacteria_Micrococcales_Micrococcaceae_Glutamicibacter_Glutamicibacter_arilaitensis_Re117	861360	138	100	0.72	Yes	126	Bacteria	Actinobacteria	Actinobacteria	Micrococcales	Micrococcaceae	Glutamicibacter	Glutamicibacter arilaitensis
GCA_000202635	GCA_000202635_Actinobacteria_Actinobacteria_Micrococcales_Microbacteriaceae_Microbacterium_Microbacterium_testaceum_StLB037	979556	135	97.83	2.17	Yes	117	Bacteria	Actinobacteria	Actinobacteria	Micrococcales	Microbacteriaceae	Microbacterium	Microbacterium testaceum
GCA_000203835	GCA_000203835_Actinobacteria_Actinobacteria_Streptomycetales_Streptomycetaceae_Streptomyces_Streptomyces_coelicolor_A3_2	100226	138	100	3.62	Yes	121	Bacteria	Actinobacteria	Actinobacteria	Streptomycetales	Streptomycetaceae	Streptomyces	Streptomyces coelicolor
GCA_000204155	GCA_000204155_Actinobacteria_Actinobacteria_Micromonosporales_Micromonosporaceae_Verrucosispora_Verrucosispora_maris_AB-18-032	263358	137	99.28	5.8	Yes	115	Bacteria	Actinobacteria	Actinobacteria	Micromonosporales	Micromonosporaceae	Verrucosispora	Verrucosispora maris
GCA_000210055	GCA_000210055_Actinobacteria_Coriobacteriia_Eggerthellales_Eggerthellaceae_Gordonibacter_Gordonibacter_pamelaeae_7-10-1-bT	657308	62	44.93	5.07	Yes	54	Bacteria	Actinobacteria	Coriobacteriia	Eggerthellales	Eggerthellaceae	Gordonibacter	Gordonibacter pamelaeae
GCA_000214175	GCA_000214175_Actinobacteria_Actinobacteria_Corynebacteriales_Mycobacteriaceae_Hoyosella_Hoyosella_subflava_DQS3-9A1	443218	136	98.55	0	Yes	127	Bacteria	Actinobacteria	Actinobacteria	Corynebacteriales	Mycobacteriaceae	Hoyosella	Hoyosella subflava
GCA_000215105	GCA_000215105_Actinobacteria_Actinobacteria_Micrococcales_Promicromonosporaceae_Isoptericola_Isoptericola_variabilis_225	743718	138	100	3.62	Yes	126	Bacteria	Actinobacteria	Actinobacteria	Micrococcales	Promicromonosporaceae	Isoptericola	Isoptericola variabilis
GCA_000231305	GCA_000231305_Actinobacteria_Actinobacteria_Micrococcales_Microbacteriaceae_Leucobacter_Leucobacter_chromiiresistens_JG_31	714083	135	97.83	2.17	Yes	122	Bacteria	Actinobacteria	Actinobacteria	Micrococcales	Microbacteriaceae	Leucobacter	Leucobacter chromiiresistens
GCA_000236865	GCA_000236865_Actinobacteria_Coriobacteriia_Coriobacteriales_Coriobacteriaceae_Senegalimassilia_Senegalimassilia_anaerobia_type_strain__JC110	1034345	113	81.88	5.8	Yes	93	Bacteria	Actinobacteria	Coriobacteriia	Coriobacteriales	Coriobacteriaceae	Senegalimassilia	Senegalimassilia anaerobia
GCA_000237145	GCA_000237145_Actinobacteria_Actinobacteria_Micromonosporales_Micromonosporaceae_Actinoplanes_Actinoplanes_sp_SE50_110_SE50_110	134676	137	99.28	10.14	Yes	112	Bacteria	Actinobacteria	Actinobacteria	Micromonosporales	Micromonosporaceae	Actinoplanes	Actinoplanes sp. SE50/110
GCA_000257665	GCA_000257665_Actinobacteria_Actinobacteria_Micrococcales_Microbacteriaceae_Candidatus_Aquiluna_Candidatus_Aquiluna_sp_IMCC13023_IMCC13023	1081644	131	94.93	0	Yes	114	Bacteria	Actinobacteria	Actinobacteria	Micrococcales	Microbacteriaceae	Candidatus Aquiluna	Candidatus Aquiluna sp. IMCC13023
GCA_000269985	GCA_000269985_Actinobacteria_Actinobacteria_Streptomycetales_Streptomycetaceae_Kitasatospora_Kitasatospora_setae_KM-6054	452652	138	100	6.52	Yes	124	Bacteria	Actinobacteria	Actinobacteria	Streptomycetales	Streptomycetaceae	Kitasatospora	Kitasatospora setae
GCA_000270245	GCA_000270245_Actinobacteria_Actinobacteria_Propionibacteriales_Propionibacteriaceae_Microlunatus_Microlunatus_phosphovorus_NM-1	1032480	136	98.55	4.35	Yes	120	Bacteria	Actinobacteria	Actinobacteria	Propionibacteriales	Propionibacteriaceae	Microlunatus	Microlunatus phosphovorus
GCA_000284015	GCA_000284015_Actinobacteria_Actinobacteria_Geodermatophilales_Geodermatophilaceae_Blastococcus_Blastococcus_saxobsidens_DD2	1146883	137	99.28	5.07	Yes	119	Bacteria	Actinobacteria	Actinobacteria	Geodermatophilales	Geodermatophilaceae	Blastococcus	Blastococcus saxobsidens
GCA_000294575	GCA_000294575_Actinobacteria_Actinobacteria_NA_NA_NA_actinobacterium_SCGC_AAA027-L06_SCGC_AAA027-L06	913338	115	83.33	2.17	Yes	106	Bacteria	Actinobacteria	Actinobacteria	NA	NA	NA	actinobacterium SCGC AAA027-L06
GCA_000296405	GCA_000296405_Actinobacteria_Actinobacteria_Corynebacteriales_Corynebacteriaceae_Corynebacterium_Corynebacterium_otitidis_ATCC_51513	883169	136	98.55	0	Yes	123	Bacteria	Actinobacteria	Actinobacteria	Corynebacteriales	Corynebacteriaceae	Corynebacterium	Corynebacterium otitidis
GCA_000298175	GCA_000298175_Actinobacteria_Actinobacteria_Micrococcales_Dermatophilaceae_Austwickia_Austwickia_chelonae_NBRC_105200	1184607	136	98.55	2.17	Yes	123	Bacteria	Actinobacteria	Actinobacteria	Micrococcales	Dermatophilaceae	Austwickia	Austwickia chelonae
GCA_000298215	GCA_000298215_Actinobacteria_Actinobacteria_Micrococcales_Dermatophilaceae_Kineosphaera_Kineosphaera_limosa_NBRC_100340	1184609	137	99.28	2.17	Yes	119	Bacteria	Actinobacteria	Actinobacteria	Micrococcales	Dermatophilaceae	Kineosphaera	Kineosphaera limosa
GCA_000299415	GCA_000299415_Actinobacteria_Acidimicrobiia_Acidimicrobiales_Microthrixaceae_Candidatus_Microthrix_Candidatus_Microthrix_parvicella_Bio17-1	1231054	121	87.68	3.62	Yes	99	Bacteria	Actinobacteria	Acidimicrobiia	Acidimicrobiales	Microthrixaceae	Candidatus Microthrix	Candidatus Microthrix parvicella
GCA_000306785	GCA_000306785_Actinobacteria_Actinobacteria_Geodermatophilales_Geodermatophilaceae_Modestobacter_Modestobacter_marinus_BC501	477641	136	98.55	7.25	Yes	113	Bacteria	Actinobacteria	Actinobacteria	Geodermatophilales	Geodermatophilaceae	Modestobacter	Modestobacter marinus
GCA_000307245	GCA_000307245_Actinobacteria_Actinobacteria_Micrococcales_Promicromonosporaceae_NA_Promicromonosporaceae_bacterium_W15_W15	1214064	131	94.93	3.62	Yes	107	Bacteria	Actinobacteria	Actinobacteria	Micrococcales	Promicromonosporaceae	NA	Promicromonosporaceae bacterium W15
GCA_000315465	GCA_000315465_Actinobacteria_Actinobacteria_Actinomycetales_Actinomycetaceae_Actinobaculum_Actinobaculum_massiliense_ACS-171-V-COL2	883066	134	97.1	1.45	Yes	115	Bacteria	Actinobacteria	Actinobacteria	Actinomycetales	Actinomycetaceae	Actinobaculum	Actinobaculum massiliense
GCA_000321105	GCA_000321105_Actinobacteria_Actinobacteria_Micrococcales_Promicromonosporaceae_Cellulosimicrobium_Cellulosimicrobium_cellulans_LMG_16121	1242247	136	98.55	1.45	Yes	120	Bacteria	Actinobacteria	Actinobacteria	Micrococcales	Promicromonosporaceae	Cellulosimicrobium	Cellulosimicrobium cellulans
GCA_000321165	GCA_000321165_Actinobacteria_Coriobacteriia_Coriobacteriales_Coriobacteriaceae_Enorma_Enorma_timonensis_GD5	1232436	109	78.99	3.62	Yes	95	Bacteria	Actinobacteria	Coriobacteriia	Coriobacteriales	Coriobacteriaceae	Enorma	Enorma timonensis
GCA_000328705	GCA_000328705_Actinobacteria_Actinobacteria_Pseudonocardiales_Pseudonocardiaceae_Saccharothrix_Saccharothrix_espanaensis_type_strain__DSM_44229	1179773	138	100	5.8	Yes	115	Bacteria	Actinobacteria	Actinobacteria	Pseudonocardiales	Pseudonocardiaceae	Saccharothrix	Saccharothrix espanaensis
GCA_000333315	GCA_000333315_Actinobacteria_Actinobacteria_Micrococcales_Microbacteriaceae_Curtobacterium_Curtobacterium_sp_B8_B8	95611	115	83.33	2.9	Yes	93	Bacteria	Actinobacteria	Actinobacteria	Micrococcales	Microbacteriaceae	Curtobacterium	Curtobacterium sp. B8
GCA_000333435	GCA_000333435_Actinobacteria_Actinobacteria_Corynebacteriales_Corynebacteriaceae_NA_Corynebacterium-like_bacterium_B27_B27	95617	120	86.96	5.07	Yes	97	Bacteria	Actinobacteria	Actinobacteria	Corynebacteriales	Corynebacteriaceae	NA	Corynebacterium-like bacterium B27
GCA_000348785	GCA_000348785_Actinobacteria_Acidimicrobiia_Acidimicrobiales_Ilumatobacteraceae_Ilumatobacter_Ilumatobacter_coccineus_YM16-304	1313172	123	89.13	2.17	Yes	99	Bacteria	Actinobacteria	Acidimicrobiia	Acidimicrobiales	Ilumatobacteraceae	Ilumatobacter	Ilumatobacter coccineus
GCA_000348945	GCA_000348945_Actinobacteria_Actinobacteria_Micrococcales_Micrococcaceae_Paeniglutamicibacter_Paeniglutamicibacter_gangotriensis_Lz1y	1276920	135	97.83	1.45	Yes	122	Bacteria	Actinobacteria	Actinobacteria	Micrococcales	Micrococcaceae	Paeniglutamicibacter	Paeniglutamicibacter gangotriensis
GCA_000371785	GCA_000371785_Actinobacteria_Actinobacteria_Actinopolysporales_Actinopolysporaceae_Actinopolyspora_Actinopolyspora_halophila_DSM_43834	1089546	138	100	4.35	Yes	118	Bacteria	Actinobacteria	Actinobacteria	Actinopolysporales	Actinopolysporaceae	Actinopolyspora	Actinopolyspora halophila
GCA_000372025	GCA_000372025_Actinobacteria_Actinobacteria_NA_NA_NA_actinobacterium_SCGC_AAA024-D14_SCGC_AAA024-D14	932039	84	60.87	0.72	Yes	75	Bacteria	Actinobacteria	Actinobacteria	NA	NA	NA	actinobacterium SCGC AAA024-D14
GCA_000372185	GCA_000372185_Actinobacteria_Actinobacteria_NA_NA_NA_actinobacterium_SCGC_AAA278-O22_SCGC_AAA278-O22	932044	109	78.99	0.72	Yes	97	Bacteria	Actinobacteria	Actinobacteria	NA	NA	NA	actinobacterium SCGC AAA278-O22
GCA_000373925	GCA_000373925_Actinobacteria_Actinobacteria_Propionibacteriales_Nocardioidaceae_Actinopolymorpha_Actinopolymorpha_alba_DSM_45243	1120950	134	97.1	7.97	Yes	117	Bacteria	Actinobacteria	Actinobacteria	Propionibacteriales	Nocardioidaceae	Actinopolymorpha	Actinopolymorpha alba
GCA_000374305	GCA_000374305_Actinobacteria_Actinobacteria_Streptosporangiales_Thermomonosporaceae_Actinomadura_Actinomadura_flavalba_DSM_45200	561175	137	99.28	3.62	Yes	124	Bacteria	Actinobacteria	Actinobacteria	Streptosporangiales	Thermomonosporaceae	Actinomadura	Actinomadura flavalba
GCA_000374445	GCA_000374445_Actinobacteria_Actinobacteria_Pseudonocardiales_Pseudonocardiaceae_Actinokineospora_Actinokineospora_enzanensis_DSM_44649	1120934	138	100	5.07	Yes	118	Bacteria	Actinobacteria	Actinobacteria	Pseudonocardiales	Pseudonocardiaceae	Actinokineospora	Actinokineospora enzanensis
GCA_000376245	GCA_000376245_Actinobacteria_Actinobacteria_Micrococcales_Micrococcaceae_Acaricomes_Acaricomes_phytoseiuli_DSM_14247	1120917	136	98.55	0.72	Yes	124	Bacteria	Actinobacteria	Actinobacteria	Micrococcales	Micrococcaceae	Acaricomes	Acaricomes phytoseiuli
GCA_000376825	GCA_000376825_Actinobacteria_Actinobacteria_Micrococcales_Dermacoccaceae_Demetria_Demetria_terragena_DSM_11295	1121385	136	98.55	0.72	Yes	120	Bacteria	Actinobacteria	Actinobacteria	Micrococcales	Dermacoccaceae	Demetria	Demetria terragena
GCA_000376885	GCA_000376885_Actinobacteria_Actinobacteria_Bifidobacteriales_Bifidobacteriaceae_Alloscardovia_Alloscardovia_criceti_DSM_17774	1122228	132	95.65	0	Yes	116	Bacteria	Actinobacteria	Actinobacteria	Bifidobacteriales	Bifidobacteriaceae	Alloscardovia	Alloscardovia criceti
GCA_000378865	GCA_000378865_Actinobacteria_Actinobacteria_NA_NA_NA_actinobacterium_SCGC_AAA278-I18_SCGC_AAA278-I18	938557	84	60.87	0.72	Yes	76	Bacteria	Actinobacteria	Actinobacteria	NA	NA	NA	actinobacterium SCGC AAA278-I18
GCA_000378885	GCA_000378885_Actinobacteria_Actinobacteria_NA_NA_NA_actinobacterium_SCGC_AAA044-N04_SCGC_AAA044-N04	932043	101	73.19	0	Yes	92	Bacteria	Actinobacteria	Actinobacteria	NA	NA	NA	actinobacterium SCGC AAA044-N04
GCA_000378905	GCA_000378905_Actinobacteria_Actinobacteria_NA_NA_NA_actinobacterium_SCGC_AAA028-A23_SCGC_AAA028-A23	932036	92	66.67	0	Yes	84	Bacteria	Actinobacteria	Actinobacteria	NA	NA	NA	actinobacterium SCGC AAA028-A23
GCA_000378925	GCA_000378925_Actinobacteria_Actinobacteria_NA_NA_NA_actinobacterium_SCGC_AAA023-D18_SCGC_AAA023-D18	932037	60	43.48	0	Yes	58	Bacteria	Actinobacteria	Actinobacteria	NA	NA	NA	actinobacterium SCGC AAA023-D18
GCA_000379465	GCA_000379465_Actinobacteria_Actinobacteria_Pseudonocardiales_Pseudonocardiaceae_Sciscionella_Sciscionella_marina_DSM_45152	1123244	137	99.28	2.9	Yes	128	Bacteria	Actinobacteria	Actinobacteria	Pseudonocardiales	Pseudonocardiaceae	Sciscionella	Sciscionella marina
GCA_000379625	GCA_000379625_Actinobacteria_Actinobacteria_Pseudonocardiales_Pseudonocardiaceae_Actinomycetospora_Actinomycetospora_chiangmaiensis_DSM_45062	1120948	138	100	2.9	Yes	118	Bacteria	Actinobacteria	Actinobacteria	Pseudonocardiales	Pseudonocardiaceae	Actinomycetospora	Actinomycetospora chiangmaiensis
GCA_000379685	GCA_000379685_Actinobacteria_Actinobacteria_Micromonosporales_Micromonosporaceae_Catelliglobosispora_Catelliglobosispora_koreensis_DSM_44566	1121272	136	98.55	4.35	Yes	122	Bacteria	Actinobacteria	Actinobacteria	Micromonosporales	Micromonosporaceae	Catelliglobosispora	Catelliglobosispora koreensis
GCA_000379825	GCA_000379825_Actinobacteria_Actinobacteria_Micromonosporales_Micromonosporaceae_Longispora_Longispora_albida_DSM_44784	1122182	137	99.28	9.42	Yes	117	Bacteria	Actinobacteria	Actinobacteria	Micromonosporales	Micromonosporaceae	Longispora	Longispora albida
GCA_000379885	GCA_000379885_Actinobacteria_Actinobacteria_Streptosporangiales_Streptosporangiaceae_Nonomuraea_Nonomuraea_coxensis_DSM_45129	1122611	137	99.28	5.07	Yes	129	Bacteria	Actinobacteria	Actinobacteria	Streptosporangiales	Streptosporangiaceae	Nonomuraea	Nonomuraea coxensis
GCA_000380645	GCA_000380645_Actinobacteria_Actinobacteria_Corynebacteriales_Nocardiaceae_Smaragdicoccus_Smaragdicoccus_niigatensis_DSM_44881	1123258	137	99.28	5.07	Yes	124	Bacteria	Actinobacteria	Actinobacteria	Corynebacteriales	Nocardiaceae	Smaragdicoccus	Smaragdicoccus niigatensis
GCA_000381765	GCA_000381765_Actinobacteria_Actinobacteria_Micrococcales_Microbacteriaceae_Pseudoclavibacter_Pseudoclavibacter_faecalis_B187	1278308	136	98.55	0.72	Yes	120	Bacteria	Actinobacteria	Actinobacteria	Micrococcales	Microbacteriaceae	Pseudoclavibacter	Pseudoclavibacter faecalis
GCA_000383315	GCA_000383315_Actinobacteria_Actinobacteria_Micrococcales_Microbacteriaceae_Cryocola_Cryocola_sp_340MFSha3_1_340MFSha3.1	1169145	136	98.55	2.17	Yes	122	Bacteria	Actinobacteria	Actinobacteria	Micrococcales	Microbacteriaceae	Cryocola	Cryocola sp. 340MFSha3.1
GCA_000383675	GCA_000383675_Actinobacteria_Actinobacteria_Micrococcales_Intrasporangiaceae_Terracoccus_Terracoccus_sp_273MFTsu3_1_273MFTsu3.1	1172188	138	100	2.9	Yes	120	Bacteria	Actinobacteria	Actinobacteria	Micrococcales	Intrasporangiaceae	Terracoccus	Terracoccus sp. 273MFTsu3.1
GCA_000383815	GCA_000383815_Actinobacteria_Actinobacteria_NA_NA_NA_actinobacterium_SCGC_AAA027-J17_SCGC_AAA027-J17	932040	97	70.29	0.72	Yes	89	Bacteria	Actinobacteria	Actinobacteria	NA	NA	NA	actinobacterium SCGC AAA027-J17
GCA_000384115	GCA_000384115_Actinobacteria_Actinobacteria_Frankiales_Sporichthyaceae_Sporichthya_Sporichthya_polymorpha_DSM_43042	1048339	138	100	6.52	Yes	129	Bacteria	Actinobacteria	Actinobacteria	Frankiales	Sporichthyaceae	Sporichthya	Sporichthya polymorpha
GCA_000384515	GCA_000384515_Actinobacteria_Actinobacteria_NA_NA_NA_actinobacterium_SCGC_AAA015-M09_SCGC_AAA015-M09	939196	60	43.48	0	Yes	56	Bacteria	Actinobacteria	Actinobacteria	NA	NA	NA	actinobacterium SCGC AAA015-M09
GCA_000385115	GCA_000385115_Proteobacteria_Gammaproteobacteria_Oceanospirillales_NA_NA_Oceanospirillales_bacterium_SCGC_AAA298-N10_SCGC_AAA298-N10	939745	86	62.32	0	Yes	71	Bacteria	Proteobacteria	Gammaproteobacteria	Oceanospirillales	NA	NA	Oceanospirillales bacterium SCGC AAA298-N10
GCA_000385135	GCA_000385135_Actinobacteria_Actinobacteria_Micrococcales_Promicromonosporaceae_Promicromonospora_Promicromonospora_sukumoe_327MFSha3.1	1172178	137	99.28	1.45	Yes	124	Bacteria	Actinobacteria	Actinobacteria	Micrococcales	Promicromonosporaceae	Promicromonospora	Promicromonospora sukumoe
GCA_000400485	GCA_000400485_Actinobacteria_Actinobacteria_Micrococcales_Microbacteriaceae_Agrococcus_Agrococcus_pavilionensis_RW1	1330458	136	98.55	1.45	Yes	125	Bacteria	Actinobacteria	Actinobacteria	Micrococcales	Microbacteriaceae	Agrococcus	Agrococcus pavilionensis
GCA_000403355	GCA_000403355_Actinobacteria_Coriobacteriia_Eggerthellales_Eggerthellaceae_Enterorhabdus_Enterorhabdus_caecimuris_B7	1235794	113	81.88	4.35	Yes	91	Bacteria	Actinobacteria	Coriobacteriia	Eggerthellales	Eggerthellaceae	Enterorhabdus	Enterorhabdus caecimuris
GCA_000411135	GCA_000411135_Actinobacteria_Actinobacteria_Actinomycetales_Actinomycetaceae_Actinotignum_Actinotignum_schaalii_FB123-CNA-2	883067	126	91.3	0	Yes	110	Bacteria	Actinobacteria	Actinobacteria	Actinomycetales	Actinomycetaceae	Actinotignum	Actinotignum schaalii
GCA_000411175	GCA_000411175_Actinobacteria_Actinobacteria_Propionibacteriales_Propionibacteriaceae_Propionimicrobium_Propionimicrobium_lymphophilum_ACS-093-V-SCH5	883161	133	96.38	0.72	Yes	120	Bacteria	Actinobacteria	Actinobacteria	Propionibacteriales	Propionibacteriaceae	Propionimicrobium	Propionimicrobium lymphophilum
GCA_000413375	GCA_000413375_Actinobacteria_Actinobacteria_Micrococcales_Dermabacteraceae_Dermabacter_Dermabacter_sp_HFH0086_HFH0086	1203568	130	94.2	1.45	Yes	117	Bacteria	Actinobacteria	Actinobacteria	Micrococcales	Dermabacteraceae	Dermabacter	Dermabacter sp. HFH0086
GCA_000419445	GCA_000419445_Actinobacteria_Actinobacteria_Micrococcales_Microbacteriaceae_Gryllotalpicola_Gryllotalpicola_ginsengisoli_DSM_22003	1121372	135	97.83	0.72	Yes	124	Bacteria	Actinobacteria	Actinobacteria	Micrococcales	Microbacteriaceae	Gryllotalpicola	Gryllotalpicola ginsengisoli
GCA_000420065	GCA_000420065_Actinobacteria_Actinobacteria_Actinomycetales_Actinomycetaceae_Varibaculum_Varibaculum_cambriense_DSM_15806	1123488	135	97.83	1.45	Yes	120	Bacteria	Actinobacteria	Actinobacteria	Actinomycetales	Actinomycetaceae	Varibaculum	Varibaculum cambriense
GCA_000420805	GCA_000420805_Actinobacteria_Actinobacteria_Micrococcales_Micrococcaceae_Yaniella_Yaniella_halotolerans_DSM_15476	1123507	132	95.65	1.45	Yes	120	Bacteria	Actinobacteria	Actinobacteria	Micrococcales	Micrococcaceae	Yaniella	Yaniella halotolerans
GCA_000421145	GCA_000421145_Actinobacteria_Actinobacteria_Micrococcales_Microbacteriaceae_Glaciibacter_Glaciibacter_superstes_DSM_21135	1121924	136	98.55	3.62	Yes	117	Bacteria	Actinobacteria	Actinobacteria	Micrococcales	Microbacteriaceae	Glaciibacter	Glaciibacter superstes
GCA_000421185	GCA_000421185_Actinobacteria_Actinobacteria_Micrococcales_Intrasporangiaceae_Ornithinimicrobium_Ornithinimicrobium_pekingense_DSM_21552	1122622	136	98.55	3.62	Yes	114	Bacteria	Actinobacteria	Actinobacteria	Micrococcales	Intrasporangiaceae	Ornithinimicrobium	Ornithinimicrobium pekingense
GCA_000421225	GCA_000421225_Actinobacteria_Actinobacteria_Micrococcales_Ruaniaceae_Ruania_Ruania_albidiflava_DSM_18029	1123065	135	97.83	0.72	Yes	115	Bacteria	Actinobacteria	Actinobacteria	Micrococcales	Ruaniaceae	Ruania	Ruania albidiflava
GCA_000421525	GCA_000421525_Actinobacteria_Actinobacteria_Propionibacteriales_Propionibacteriaceae_Aestuariimicrobium_Aestuariimicrobium_kwangyangense_DSM_21549	1120954	137	99.28	0.72	Yes	123	Bacteria	Actinobacteria	Actinobacteria	Propionibacteriales	Propionibacteriaceae	Aestuariimicrobium	Aestuariimicrobium kwangyangense
GCA_000421545	GCA_000421545_Actinobacteria_Actinobacteria_Micrococcales_Microbacteriaceae_Agromyces_Agromyces_italicus_DSM_16388	1120959	136	98.55	1.45	Yes	119	Bacteria	Actinobacteria	Actinobacteria	Micrococcales	Microbacteriaceae	Agromyces	Agromyces italicus
GCA_000421825	GCA_000421825_Actinobacteria_Actinobacteria_Micrococcales_Microbacteriaceae_Humibacter_Humibacter_albus_DSM_18994	1121952	135	97.83	4.35	Yes	117	Bacteria	Actinobacteria	Actinobacteria	Micrococcales	Microbacteriaceae	Humibacter	Humibacter albus
GCA_000423085	GCA_000423085_Actinobacteria_Actinobacteria_Propionibacteriales_Propionibacteriaceae_Granulicoccus_Granulicoccus_phenolivorans_DSM_17626	1121933	137	99.28	2.17	Yes	118	Bacteria	Actinobacteria	Actinobacteria	Propionibacteriales	Propionibacteriaceae	Granulicoccus	Granulicoccus phenolivorans
GCA_000423465	GCA_000423465_Actinobacteria_Actinobacteria_Propionibacteriales_Nocardioidaceae_Propionicicella_Propionicicella_superfundia_DSM_22317	1122999	137	99.28	2.17	Yes	123	Bacteria	Actinobacteria	Actinobacteria	Propionibacteriales	Nocardioidaceae	Propionicicella	Propionicicella superfundia
GCA_000423665	GCA_000423665_Actinobacteria_Thermoleophilia_Solirubrobacterales_Solirubrobacteraceae_Solirubrobacter_Solirubrobacter_soli_DSM_22325	1123262	117	84.78	10.14	Yes	88	Bacteria	Actinobacteria	Thermoleophilia	Solirubrobacterales	Solirubrobacteraceae	Solirubrobacter	Solirubrobacter soli
GCA_000425325	GCA_000425325_Actinobacteria_Actinobacteria_Micrococcales_Microbacteriaceae_Rathayibacter_Rathayibacter_toxicus_DSM_7488	1123052	135	97.83	1.45	Yes	119	Bacteria	Actinobacteria	Actinobacteria	Micrococcales	Microbacteriaceae	Rathayibacter	Rathayibacter toxicus
GCA_000425685	GCA_000425685_Actinobacteria_Actinobacteria_Micrococcales_Microbacteriaceae_Gulosibacter_Gulosibacter_molinativorax_DSM_13485	1121934	135	97.83	3.62	Yes	112	Bacteria	Actinobacteria	Actinobacteria	Micrococcales	Microbacteriaceae	Gulosibacter	Gulosibacter molinativorax
GCA_000426045	GCA_000426045_Actinobacteria_Actinobacteria_Propionibacteriales_Nocardioidaceae_Marmoricola_Marmoricola_sp_URHB0036_URHB0036	1298863	138	100	3.62	Yes	121	Bacteria	Actinobacteria	Actinobacteria	Propionibacteriales	Nocardioidaceae	Marmoricola	Marmoricola sp. URHB0036
GCA_000426385	GCA_000426385_Actinobacteria_Actinobacteria_Micrococcales_Intrasporangiaceae_Arsenicicoccus_Arsenicicoccus_bolidensis_DSM_15745	1121017	138	100	1.45	Yes	119	Bacteria	Actinobacteria	Actinobacteria	Micrococcales	Intrasporangiaceae	Arsenicicoccus	Arsenicicoccus bolidensis
GCA_000427885	GCA_000427885_Actinobacteria_Actinobacteria_Glycomycetales_Glycomycetaceae_Glycomyces_Glycomyces_tenuis_DSM_44171	1111731	134	97.1	2.9	Yes	120	Bacteria	Actinobacteria	Actinobacteria	Glycomycetales	Glycomycetaceae	Glycomyces	Glycomyces tenuis
GCA_000427905	GCA_000427905_Actinobacteria_Actinobacteria_Pseudonocardiales_Pseudonocardiaceae_Thermocrispum_Thermocrispum_agreste_DSM_44070	1111738	138	100	2.17	Yes	124	Bacteria	Actinobacteria	Actinobacteria	Pseudonocardiales	Pseudonocardiaceae	Thermocrispum	Thermocrispum agreste
GCA_000428945	GCA_000428945_Actinobacteria_Actinobacteria_Micromonosporales_Micromonosporaceae_Hamadaea_Hamadaea_tsunoensis_DSM_44101	1121946	135	97.83	7.25	Yes	114	Bacteria	Actinobacteria	Actinobacteria	Micromonosporales	Micromonosporaceae	Hamadaea	Hamadaea tsunoensis
GCA_000429885	GCA_000429885_Actinobacteria_Actinobacteria_Micrococcales_Dermatophilaceae_Dermatophilus_Dermatophilus_congolensis_DSM_44180	1121387	131	94.93	1.45	Yes	116	Bacteria	Actinobacteria	Actinobacteria	Micrococcales	Dermatophilaceae	Dermatophilus	Dermatophilus congolensis
GCA_000468755	GCA_000468755_Actinobacteria_Coriobacteriia_Coriobacteriales_Atopobiaceae_Olsenella_Olsenella_profusa_F0195	1125712	111	80.43	5.07	Yes	92	Bacteria	Actinobacteria	Coriobacteriia	Coriobacteriales	Atopobiaceae	Olsenella	Olsenella profusa
GCA_000468855	GCA_000468855_Actinobacteria_Coriobacteriia_Coriobacteriales_Coriobacteriaceae_NA_Coriobacteriaceae_bacterium_BV3Ac1_BV3Ac1	1111135	104	75.36	1.45	Yes	94	Bacteria	Actinobacteria	Coriobacteriia	Coriobacteriales	Coriobacteriaceae	NA	Coriobacteriaceae bacterium BV3Ac1
GCA_000471045	GCA_000471045_Actinobacteria_Actinobacteria_NA_NA_NA_actinobacterium_LLX17_LLX17	1229203	136	98.55	0.72	Yes	125	Bacteria	Actinobacteria	Actinobacteria	NA	NA	NA	actinobacterium LLX17
GCA_000478885	GCA_000478885_Actinobacteria_Coriobacteriia_Eggerthellales_Eggerthellaceae_Adlercreutzia_Adlercreutzia_equolifaciens_DSM_19450	1384484	113	81.88	2.9	Yes	91	Bacteria	Actinobacteria	Coriobacteriia	Eggerthellales	Eggerthellaceae	Adlercreutzia	Adlercreutzia equolifaciens
GCA_000485475	GCA_000485475_Actinobacteria_Actinobacteria_Bifidobacteriales_NA_Candidatus_Ancillula_Candidatus_Ancillula_trichonymphae_ImTpAt	1265510	102	73.91	0	Yes	86	Bacteria	Actinobacteria	Actinobacteria	Bifidobacteriales	NA	Candidatus Ancillula	Candidatus Ancillula trichonymphae
GCA_000485495	GCA_000485495_Actinobacteria_Actinobacteria_NA_NA_NA_actinobacterium_SCGC_AAA044-D11_SCGC_AAA044-D11	938518	105	76.09	0	Yes	95	Bacteria	Actinobacteria	Actinobacteria	NA	NA	NA	actinobacterium SCGC AAA044-D11
GCA_000497405	GCA_000497405_Actinobacteria_Actinobacteria_Streptomycetales_Streptomycetaceae_NA_Streptomycetaceae_bacterium_MP113-05_MP113-05	1380770	138	100	1.45	Yes	121	Bacteria	Actinobacteria	Actinobacteria	Streptomycetales	Streptomycetaceae	NA	Streptomycetaceae bacterium MP113-05
GCA_000504285	GCA_000504285_Actinobacteria_Actinobacteria_Catenulisporales_Actinospicaceae_Actinospica_Actinospica_robiniae_DSM_44927	479430	0	0	0	No	0	Bacteria	Actinobacteria	Actinobacteria	Catenulisporales	Actinospicaceae	Actinospica	Actinospica robiniae
GCA_000504645	GCA_000504645_Actinobacteria_Actinobacteria_NA_NA_NA_actinobacterium_SCGC_AAA041-L13_SCGC_AAA041-L13	932042	89	64.49	3.62	Yes	77	Bacteria	Actinobacteria	Actinobacteria	NA	NA	NA	actinobacterium SCGC AAA041-L13
GCA_000506245	GCA_000506245_Actinobacteria_Actinobacteria_Corynebacteriales_Williamsiaceae_Williamsia_Williamsia_sp_D3_D3	1313067	126	91.3	3.62	Yes	112	Bacteria	Actinobacteria	Actinobacteria	Corynebacteriales	Williamsiaceae	Williamsia	Williamsia sp. D3
GCA_000511135	GCA_000511135_Actinobacteria_Actinobacteria_Streptosporangiales_Streptosporangiaceae_Microbispora_Microbispora_sp_ATCC_PTA-5024_ATCC_PTA-5024	316330	134	97.1	7.97	Yes	119	Bacteria	Actinobacteria	Actinobacteria	Streptosporangiales	Streptosporangiaceae	Microbispora	Microbispora sp. ATCC PTA-5024
GCA_000515395	GCA_000515395_Actinobacteria_Actinobacteria_Jiangellales_Jiangellaceae_Jiangella_Jiangella_gansuensis_DSM_44835	987045	137	99.28	1.45	Yes	123	Bacteria	Actinobacteria	Actinobacteria	Jiangellales	Jiangellaceae	Jiangella	Jiangella gansuensis
GCA_000524475	GCA_000524475_Actinobacteria_Actinobacteria_Corynebacteriales_NA_Tomitella_Tomitella_biformata_AHU_1821	1448389	137	99.28	2.9	Yes	125	Bacteria	Actinobacteria	Actinobacteria	Corynebacteriales	NA	Tomitella	Tomitella biformata
GCA_000525635	GCA_000525635_Actinobacteria_Actinobacteria_Pseudonocardiales_Pseudonocardiaceae_Kutzneria_Kutzneria_albida_DSM_43870	1449976	137	99.28	5.8	Yes	124	Bacteria	Actinobacteria	Actinobacteria	Pseudonocardiales	Pseudonocardiaceae	Kutzneria	Kutzneria albida
GCA_000527155	GCA_000527155_Actinobacteria_Actinobacteria_Glycomycetales_Glycomycetaceae_Haloglycomyces_Haloglycomyces_albus_DSM_45210	1089549	131	94.93	2.17	Yes	122	Bacteria	Actinobacteria	Actinobacteria	Glycomycetales	Glycomycetaceae	Haloglycomyces	Haloglycomyces albus
GCA_000585375	GCA_000585375_Actinobacteria_Actinobacteria_Frankiales_Cryptosporangiaceae_Cryptosporangium_Cryptosporangium_arvum_DSM_44712	927661	53	38.41	0.72	Yes	45	Bacteria	Actinobacteria	Actinobacteria	Frankiales	Cryptosporangiaceae	Cryptosporangium	Cryptosporangium arvum
GCA_000599565	GCA_000599565_Actinobacteria_Actinobacteria_Actinomycetales_Actinomycetaceae_Trueperella_Trueperella_pyogenes_MS249	1448141	131	94.93	1.45	Yes	122	Bacteria	Actinobacteria	Actinobacteria	Actinomycetales	Actinomycetaceae	Trueperella	Trueperella pyogenes
GCA_000603945	GCA_000603945_Actinobacteria_Actinobacteria_Micrococcales_Cellulomonadaceae_Actinotalea_Actinotalea_ferrariae_CF5-4	948458	136	98.55	6.52	Yes	118	Bacteria	Actinobacteria	Actinobacteria	Micrococcales	Cellulomonadaceae	Actinotalea	Actinotalea ferrariae
GCA_000619965	GCA_000619965_Actinobacteria_Actinobacteria_Propionibacteriales_Propionibacteriaceae_NA_Propionibacteriaceae_bacterium_P6A17_P6A17	1410634	136	98.55	0.72	Yes	127	Bacteria	Actinobacteria	Actinobacteria	Propionibacteriales	Propionibacteriaceae	NA	Propionibacteriaceae bacterium P6A17
GCA_000620205	GCA_000620205_Actinobacteria_Actinobacteria_Geodermatophilales_Geodermatophilaceae_NA_Geodermatophilaceae_bacterium_URHA0031_URHA0031	1380393	138	100	3.62	Yes	119	Bacteria	Actinobacteria	Actinobacteria	Geodermatophilales	Geodermatophilaceae	NA	Geodermatophilaceae bacterium URHA0031
GCA_000620545	GCA_000620545_Actinobacteria_Actinobacteria_Micrococcales_Intrasporangiaceae_NA_Intrasporangiaceae_bacterium_URHB0013_URHB0013	1380370	138	100	3.62	Yes	116	Bacteria	Actinobacteria	Actinobacteria	Micrococcales	Intrasporangiaceae	NA	Intrasporangiaceae bacterium URHB0013
GCA_000688095	GCA_000688095_Actinobacteria_Thermoleophilia_Solirubrobacterales_NA_NA_Solirubrobacterales_bacterium_URHD0059_URHD0059	1380390	118	85.51	4.35	Yes	91	Bacteria	Actinobacteria	Thermoleophilia	Solirubrobacterales	NA	NA	Solirubrobacterales bacterium URHD0059
GCA_000699505	GCA_000699505_Actinobacteria_Actinobacteria_Micrococcales_Microbacteriaceae_Rhodoluna_Rhodoluna_lacicola_MWH-Ta8	529884	134	97.1	0.72	Yes	123	Bacteria	Actinobacteria	Actinobacteria	Micrococcales	Microbacteriaceae	Rhodoluna	Rhodoluna lacicola
GCA_000701465	GCA_000701465_Actinobacteria_Actinobacteria_Micrococcales_Cellulomonadaceae_Paraoerskovia_Paraoerskovia_marina_DSM_21750	1122933	136	98.55	0	Yes	128	Bacteria	Actinobacteria	Actinobacteria	Micrococcales	Cellulomonadaceae	Paraoerskovia	Paraoerskovia marina
GCA_000702465	GCA_000702465_Actinobacteria_Actinobacteria_Geodermatophilales_Geodermatophilaceae_NA_Geodermatophilaceae_bacterium_URHB0048_URHB0048	1380347	138	100	5.07	Yes	122	Bacteria	Actinobacteria	Actinobacteria	Geodermatophilales	Geodermatophilaceae	NA	Geodermatophilaceae bacterium URHB0048
GCA_000715355	GCA_000715355_Actinobacteria_Actinobacteria_Micrococcales_Bogoriellaceae_Georgenia_Georgenia_sp_SUBG003_SUBG003	1497974	105	76.09	14.49	Yes	77	Bacteria	Actinobacteria	Actinobacteria	Micrococcales	Bogoriellaceae	Georgenia	Georgenia sp. SUBG003
GCA_000715895	GCA_000715895_Actinobacteria_Actinobacteria_Pseudonocardiales_Pseudonocardiaceae_Umezawaea_Umezawaea_tangerina_NRRL_B-24463	84725	138	100	11.59	Yes	105	Bacteria	Actinobacteria	Actinobacteria	Pseudonocardiales	Pseudonocardiaceae	Umezawaea	Umezawaea tangerina
GCA_000715975	GCA_000715975_Actinobacteria_Actinobacteria_Streptosporangiales_Streptosporangiaceae_Sphaerisporangium_Sphaerisporangium_viridialbum_NRRL_B-2636	46189	134	97.1	11.59	Yes	98	Bacteria	Actinobacteria	Actinobacteria	Streptosporangiales	Streptosporangiaceae	Sphaerisporangium	Sphaerisporangium viridialbum
GCA_000716055	GCA_000716055_Actinobacteria_Actinobacteria_Micromonosporales_Micromonosporaceae_Dactylosporangium_Dactylosporangium_aurantiacum_NRRL_B-8111	35754	129	93.48	11.59	Yes	103	Bacteria	Actinobacteria	Actinobacteria	Micromonosporales	Micromonosporaceae	Dactylosporangium	Dactylosporangium aurantiacum
GCA_000717135	GCA_000717135_Actinobacteria_Actinobacteria_Micromonosporales_Micromonosporaceae_Catenuloplanes_Catenuloplanes_japonicus_NRRL_B-16061	33876	136	98.55	10.14	Yes	110	Bacteria	Actinobacteria	Actinobacteria	Micromonosporales	Micromonosporaceae	Catenuloplanes	Catenuloplanes japonicus
GCA_000717205	GCA_000717205_Actinobacteria_Actinobacteria_Pseudonocardiales_Pseudonocardiaceae_Kibdelosporangium_Kibdelosporangium_aridum_NRRL_B-24462	145996	136	98.55	8.7	Yes	116	Bacteria	Actinobacteria	Actinobacteria	Pseudonocardiales	Pseudonocardiaceae	Kibdelosporangium	Kibdelosporangium aridum
GCA_000718255	GCA_000718255_Actinobacteria_Actinobacteria_Streptosporangiales_Thermomonosporaceae_Spirillospora_Spirillospora_albida_NRRL_B-3350	58123	136	98.55	2.17	Yes	129	Bacteria	Actinobacteria	Actinobacteria	Streptosporangiales	Thermomonosporaceae	Spirillospora	Spirillospora albida
GCA_000718325	GCA_000718325_Actinobacteria_Actinobacteria_Micrococcales_Cellulomonadaceae_Oerskovia_Oerskovia_turbata_NRRL_B-8019	1713	136	98.55	0	Yes	123	Bacteria	Actinobacteria	Actinobacteria	Micrococcales	Cellulomonadaceae	Oerskovia	Oerskovia turbata
GCA_000719025	GCA_000719025_Actinobacteria_Actinobacteria_Kineosporiales_Kineosporiaceae_Kineosporia_Kineosporia_aurantiaca_NRRL_B-16913	1306174	137	99.28	2.17	Yes	115	Bacteria	Actinobacteria	Actinobacteria	Kineosporiales	Kineosporiaceae	Kineosporia	Kineosporia aurantiaca
GCA_000719065	GCA_000719065_Actinobacteria_Actinobacteria_Streptosporangiales_Streptosporangiaceae_Herbidospora_Herbidospora_cretacea_NRRL_B-16917	28444	138	100	5.07	Yes	128	Bacteria	Actinobacteria	Actinobacteria	Streptosporangiales	Streptosporangiaceae	Herbidospora	Herbidospora cretacea
GCA_000719095	GCA_000719095_Actinobacteria_Actinobacteria_Streptomycetales_Streptomycetaceae_Streptacidiphilus_Streptacidiphilus_jeojiense_NRRL_B-24555	436229	136	98.55	10.14	Yes	111	Bacteria	Actinobacteria	Actinobacteria	Streptomycetales	Streptomycetaceae	Streptacidiphilus	Streptacidiphilus jeojiense
GCA_000719115	GCA_000719115_Actinobacteria_Actinobacteria_Pseudonocardiales_Pseudonocardiaceae_Lentzea_Lentzea_albidocapillata_NRRL_B-24057	40571	137	99.28	6.52	Yes	120	Bacteria	Actinobacteria	Actinobacteria	Pseudonocardiales	Pseudonocardiaceae	Lentzea	Lentzea albidocapillata
GCA_000719205	GCA_000719205_Actinobacteria_Actinobacteria_Pseudonocardiales_Pseudonocardiaceae_Lechevalieria_Lechevalieria_aerocolonigenes_NRRL_B-3298	68170	136	98.55	9.42	Yes	118	Bacteria	Actinobacteria	Actinobacteria	Pseudonocardiales	Pseudonocardiaceae	Lechevalieria	Lechevalieria aerocolonigenes
GCA_000719275	GCA_000719275_Actinobacteria_Actinobacteria_Micromonosporales_Micromonosporaceae_Pilimelia_Pilimelia_anulata_NRRL_B-3741	53371	137	99.28	5.07	Yes	120	Bacteria	Actinobacteria	Actinobacteria	Micromonosporales	Micromonosporaceae	Pilimelia	Pilimelia anulata
GCA_000719975	GCA_000719975_Actinobacteria_Actinobacteria_Pseudonocardiales_Pseudonocardiaceae_Prauserella_Prauserella_rugosa_NRRL_B-2295	43354	138	100	2.17	Yes	120	Bacteria	Actinobacteria	Actinobacteria	Pseudonocardiales	Pseudonocardiaceae	Prauserella	Prauserella rugosa
GCA_000720925	GCA_000720925_Actinobacteria_Actinobacteria_Micrococcales_Intrasporangiaceae_Phycicoccus_Phycicoccus_jejuensis_NRRL_B-24460	367299	138	100	1.45	Yes	120	Bacteria	Actinobacteria	Actinobacteria	Micrococcales	Intrasporangiaceae	Phycicoccus	Phycicoccus jejuensis
GCA_000720955	GCA_000720955_Actinobacteria_Actinobacteria_Pseudonocardiales_Pseudonocardiaceae_Allokutzneria_Allokutzneria_albata_NRRL_B-24461	211114	138	100	7.25	Yes	118	Bacteria	Actinobacteria	Actinobacteria	Pseudonocardiales	Pseudonocardiaceae	Allokutzneria	Allokutzneria albata
GCA_000720965	GCA_000720965_Actinobacteria_Actinobacteria_Micromonosporales_Micromonosporaceae_Actinocatenispora_Actinocatenispora_sera_NRRL_B-24477	390989	136	98.55	2.9	Yes	113	Bacteria	Actinobacteria	Actinobacteria	Micromonosporales	Micromonosporaceae	Actinocatenispora	Actinocatenispora sera
GCA_000721275	GCA_000721275_Actinobacteria_Actinobacteria_Streptosporangiales_Streptosporangiaceae_Microtetraspora_Microtetraspora_glauca_NRRL_B-3735	1996	138	100	0	Yes	133	Bacteria	Actinobacteria	Actinobacteria	Streptosporangiales	Streptosporangiaceae	Microtetraspora	Microtetraspora glauca
GCA_000737335	GCA_000737335_Proteobacteria_Deltaproteobacteria_Myxococcales_NA_Enhygromyxa_Enhygromyxa_salina_DSM_15201	215803	112	81.16	12.32	Yes	77	Bacteria	Proteobacteria	Deltaproteobacteria	Myxococcales	NA	Enhygromyxa	Enhygromyxa salina
GCA_000738085	GCA_000738085_Actinobacteria_Actinobacteria_Micrococcales_Microbacteriaceae_Cryobacterium_Cryobacterium_sp_MLB-32_MLB-32	1529318	119	86.23	15.22	Yes	93	Bacteria	Actinobacteria	Actinobacteria	Micrococcales	Microbacteriaceae	Cryobacterium	Cryobacterium sp. MLB-32
GCA_000745905	GCA_000745905_Actinobacteria_Acidimicrobiia_Acidimicrobiales_Acidimicrobiaceae_Ferrimicrobium_Ferrimicrobium_acidiphilum_DSM_19497	1121877	113	81.88	2.17	Yes	100	Bacteria	Actinobacteria	Acidimicrobiia	Acidimicrobiales	Acidimicrobiaceae	Ferrimicrobium	Ferrimicrobium acidiphilum
GCA_000758985	GCA_000758985_Actinobacteria_Actinobacteria_Micrococcales_Micrococcaceae_Pseudoglutamicibacter_Pseudoglutamicibacter_albus_DNF00011	1401063	111	80.43	10.87	Yes	93	Bacteria	Actinobacteria	Actinobacteria	Micrococcales	Micrococcaceae	Pseudoglutamicibacter	Pseudoglutamicibacter albus
GCA_000759715	GCA_000759715_Actinobacteria_Actinobacteria_Micrococcales_Demequinaceae_Lysinimicrobium_Lysinimicrobium_mangrovi_NBRC_105856	1043493	136	98.55	0	Yes	126	Bacteria	Actinobacteria	Actinobacteria	Micrococcales	Demequinaceae	Lysinimicrobium	Lysinimicrobium mangrovi
GCA_000768675	GCA_000768675_Actinobacteria_Actinobacteria_Micrococcales_Intrasporangiaceae_Knoellia_Knoellia_flava_TL1	1385518	138	100	1.45	Yes	123	Bacteria	Actinobacteria	Actinobacteria	Micrococcales	Intrasporangiaceae	Knoellia	Knoellia flava
GCA_000785495	GCA_000785495_Actinobacteria_Actinobacteria_Propionibacteriales_Nocardioidaceae_Pimelobacter_Pimelobacter_simplex_VKM_Ac-2033D	2045	136	98.55	2.17	Yes	117	Bacteria	Actinobacteria	Actinobacteria	Propionibacteriales	Nocardioidaceae	Pimelobacter	Pimelobacter simplex
GCA_000799285	GCA_000799285_Actinobacteria_Actinobacteria_Micrococcales_Microbacteriaceae_Herbiconiux_Herbiconiux_sp_YR403_YR403	1500280	132	95.65	0	Yes	120	Bacteria	Actinobacteria	Actinobacteria	Micrococcales	Microbacteriaceae	Herbiconiux	Herbiconiux sp. YR403
GCA_000802235	GCA_000802235_Actinobacteria_Actinobacteria_Micrococcales_Micrococcaceae_Sinomonas_Sinomonas_humi_MUSC_117	1338436	124	89.86	1.45	Yes	116	Bacteria	Actinobacteria	Actinobacteria	Micrococcales	Micrococcaceae	Sinomonas	Sinomonas humi
GCA_000814825	GCA_000814825_Actinobacteria_Coriobacteriia_Coriobacteriales_Coriobacteriaceae_NA_Coriobacteriaceae_bacterium_68-1-3_68-1-3	1531429	102	73.91	0.72	Yes	95	Bacteria	Actinobacteria	Coriobacteriia	Coriobacteriales	Coriobacteriaceae	NA	Coriobacteriaceae bacterium 68-1-3
GCA_000826065	GCA_000826065_Actinobacteria_Actinobacteria_Propionibacteriales_Propionibacteriaceae_Tessaracoccus_Tessaracoccus_massiliensis_SIT6	1522311	135	97.83	2.9	Yes	121	Bacteria	Actinobacteria	Actinobacteria	Propionibacteriales	Propionibacteriaceae	Tessaracoccus	Tessaracoccus massiliensis
GCA_000826685	GCA_000826685_Actinobacteria_Actinobacteria_Streptosporangiales_Nocardiopsaceae_Streptomonospora_Streptomonospora_alba_YIM_90003	183763	127	92.03	0.72	Yes	123	Bacteria	Actinobacteria	Actinobacteria	Streptosporangiales	Nocardiopsaceae	Streptomonospora	Streptomonospora alba
GCA_000878135	GCA_000878135_Actinobacteria_Actinobacteria_Micrococcales_Microbacteriaceae_Frigoribacterium_Frigoribacterium_sp_MEB024_MEB024	1589899	127	92.03	1.45	Yes	117	Bacteria	Actinobacteria	Actinobacteria	Micrococcales	Microbacteriaceae	Frigoribacterium	Frigoribacterium sp. MEB024
GCA_000938265	GCA_000938265_Actinobacteria_Actinobacteria_Micrococcales_Microbacteriaceae_Agreia_Agreia_bicolorata_VKM_Ac-1804	110935	127	92.03	2.17	Yes	115	Bacteria	Actinobacteria	Actinobacteria	Micrococcales	Microbacteriaceae	Agreia	Agreia bicolorata
GCA_000949295	GCA_000949295_Actinobacteria_Acidimicrobiia_Acidimicrobiales_Acidimicrobiaceae_Acidithrix_Acidithrix_ferrooxidans_Py-F3	1280514	120	86.96	4.35	Yes	102	Bacteria	Actinobacteria	Acidimicrobiia	Acidimicrobiales	Acidimicrobiaceae	Acidithrix	Acidithrix ferrooxidans
GCA_000955875	GCA_000955875_Actinobacteria_Actinobacteria_Micrococcales_Intrasporangiaceae_Terrabacter_Terrabacter_sp_28_28	1619947	131	94.93	3.62	Yes	115	Bacteria	Actinobacteria	Actinobacteria	Micrococcales	Intrasporangiaceae	Terrabacter	Terrabacter sp. 28
GCA_000969705	GCA_000969705_Actinobacteria_Nitriliruptoria_Nitriliruptorales_Nitriliruptoraceae_Nitriliruptor_Nitriliruptor_alkaliphilus_DSM_45188	1069448	126	91.3	3.62	Yes	109	Bacteria	Actinobacteria	Nitriliruptoria	Nitriliruptorales	Nitriliruptoraceae	Nitriliruptor	Nitriliruptor alkaliphilus
GCA_000974805	GCA_000974805_Actinobacteria_Actinobacteria_Micrococcales_Demequinaceae_Demequina_Demequina_salsinemoris_NBRC_105323	577470	135	97.83	1.45	Yes	125	Bacteria	Actinobacteria	Actinobacteria	Micrococcales	Demequinaceae	Demequina	Demequina salsinemoris
GCA_000981225	GCA_000981225_Actinobacteria_Actinobacteria_Streptosporangiales_Nocardiopsaceae_Allosalinactinospora_Allosalinactinospora_lopnorensis_CA15-2	1352348	133	96.38	5.07	Yes	116	Bacteria	Actinobacteria	Actinobacteria	Streptosporangiales	Nocardiopsaceae	Allosalinactinospora	Allosalinactinospora lopnorensis
GCA_001023575	GCA_001023575_Actinobacteria_Actinobacteria_NA_NA_NA_Actinobacteria_bacterium_IMCC26256_IMCC26256	1650658	119	86.23	1.45	Yes	105	Bacteria	Actinobacteria	Actinobacteria	NA	NA	NA	Actinobacteria bacterium IMCC26256
GCA_001025035	GCA_001025035_Actinobacteria_Actinobacteria_NA_NA_NA_Actinobacteria_bacterium_IMCC26207_IMCC26207	1641811	122	88.41	2.17	Yes	102	Bacteria	Actinobacteria	Actinobacteria	NA	NA	NA	Actinobacteria bacterium IMCC26207
GCA_001190945	GCA_001190945_Actinobacteria_Actinobacteria_Micrococcales_Dermacoccaceae_Luteipulveratus_Luteipulveratus_mongoliensis_MN07-A0370	571913	136	98.55	1.45	Yes	121	Bacteria	Actinobacteria	Actinobacteria	Micrococcales	Dermacoccaceae	Luteipulveratus	Luteipulveratus mongoliensis
GCA_001263205	GCA_001263205_Proteobacteria_Deltaproteobacteria_Myxococcales_Labilitrichaceae_Labilithrix_Labilithrix_luteola_DSM_27648	1391654	117	84.78	16.67	Yes	81	Bacteria	Proteobacteria	Deltaproteobacteria	Myxococcales	Labilitrichaceae	Labilithrix	Labilithrix luteola
GCA_001281505	GCA_001281505_Actinobacteria_Actinobacteria_Corynebacteriales_NA_Lawsonella_Lawsonella_clevelandensis_X1698	1528099	128	92.75	0	Yes	122	Bacteria	Actinobacteria	Actinobacteria	Corynebacteriales	NA	Lawsonella	Lawsonella clevelandensis
GCA_001298545	GCA_001298545_Actinobacteria_Actinobacteria_NA_NA_NA_Actinobacteria_bacterium_OV320_OV320	1592329	137	99.28	4.35	Yes	119	Bacteria	Actinobacteria	Actinobacteria	NA	NA	NA	Actinobacteria bacterium OV320
GCA_001298555	GCA_001298555_Actinobacteria_Actinobacteria_NA_NA_NA_Actinobacteria_bacterium_OV450_OV450	1592328	134	97.1	3.62	Yes	120	Bacteria	Actinobacteria	Actinobacteria	NA	NA	NA	Actinobacteria bacterium OV450
GCA_001298565	GCA_001298565_Actinobacteria_Actinobacteria_NA_NA_NA_Actinobacteria_bacterium_OK006_OK006	1592326	107	77.54	4.35	Yes	92	Bacteria	Actinobacteria	Actinobacteria	NA	NA	NA	Actinobacteria bacterium OK006
GCA_001298575	GCA_001298575_Actinobacteria_Actinobacteria_NA_NA_NA_Actinobacteria_bacterium_OK074_OK074	1592327	138	100	7.25	Yes	117	Bacteria	Actinobacteria	Actinobacteria	NA	NA	NA	Actinobacteria bacterium OK074
GCA_001305195	GCA_001305195_Actinobacteria_Actinobacteria_NA_NA_NA_Actinobacteria_bacterium_UC5_1-1B11_UC5.1-1B11	1697797	125	90.58	13.77	Yes	89	Bacteria	Actinobacteria	Actinobacteria	NA	NA	NA	Actinobacteria bacterium UC5.1-1B11
GCA_001305215	GCA_001305215_Actinobacteria_Actinobacteria_NA_NA_NA_Actinobacteria_bacterium_UC5_1-1C2_UC5.1-1C2	1697798	134	97.1	16.67	Yes	98	Bacteria	Actinobacteria	Actinobacteria	NA	NA	NA	Actinobacteria bacterium UC5.1-1C2
GCA_001311945	GCA_001311945_Actinobacteria_Acidimicrobiia_Acidimicrobiales_Acidimicrobiaceae_Aciditerrimonas_Aciditerrimonas_ferrireducens_JCM_15389	1294026	33	23.91	0.72	No	0	Bacteria	Actinobacteria	Acidimicrobiia	Acidimicrobiales	Acidimicrobiaceae	Aciditerrimonas	Aciditerrimonas ferrireducens
GCA_001314005	GCA_001314005_Actinobacteria_Actinobacteria_Micrococcales_Promicromonosporaceae_Xylanimicrobium_Xylanimicrobium_pachnodae_JCM_13526	1305855	69	50	2.17	Yes	49	Bacteria	Actinobacteria	Actinobacteria	Micrococcales	Promicromonosporaceae	Xylanimicrobium	Xylanimicrobium pachnodae
GCA_001375495	GCA_001375495_Actinobacteria_Actinobacteria_Actinomycetales_Actinomycetaceae_Flaviflexus_Flaviflexus_massiliensis_SIT4	1522309	135	97.83	0.72	Yes	123	Bacteria	Actinobacteria	Actinobacteria	Actinomycetales	Actinomycetaceae	Flaviflexus	Flaviflexus massiliensis
GCA_001403775	GCA_001403775_Actinobacteria_Actinobacteria_Micrococcales_Dermabacteraceae_Helcobacillus_Helcobacillus_massiliensis_FF11	521392	130	94.2	4.35	Yes	114	Bacteria	Actinobacteria	Actinobacteria	Micrococcales	Dermabacteraceae	Helcobacillus	Helcobacillus massiliensis
GCA_001421315	GCA_001421315_Actinobacteria_Actinobacteria_Micrococcales_Microbacteriaceae_Plantibacter_Plantibacter_sp_Leaf1_Leaf1	1735669	132	95.65	0.72	Yes	122	Bacteria	Actinobacteria	Actinobacteria	Micrococcales	Microbacteriaceae	Plantibacter	Plantibacter sp. Leaf1
GCA_001423105	GCA_001423105_Actinobacteria_Actinobacteria_Micrococcales_Microbacteriaceae_Frondihabitans_Frondihabitans_sp_Leaf304_Leaf304	1736329	131	94.93	2.17	Yes	117	Bacteria	Actinobacteria	Actinobacteria	Micrococcales	Microbacteriaceae	Frondihabitans	Frondihabitans sp. Leaf304
GCA_001425665	GCA_001425665_Actinobacteria_Actinobacteria_Micrococcales_Microbacteriaceae_Yonghaparkia_Yonghaparkia_sp_Root332_Root332	1736516	135	97.83	1.45	Yes	124	Bacteria	Actinobacteria	Actinobacteria	Micrococcales	Microbacteriaceae	Yonghaparkia	Yonghaparkia sp. Root332
GCA_001426435	GCA_001426435_Actinobacteria_Actinobacteria_Kineosporiales_Kineosporiaceae_Angustibacter_Angustibacter_sp_Root456_Root456	1736539	135	97.83	2.9	Yes	126	Bacteria	Actinobacteria	Actinobacteria	Kineosporiales	Kineosporiaceae	Angustibacter	Angustibacter sp. Root456
GCA_001486445	GCA_001486445_Actinobacteria_Coriobacteriia_Eggerthellales_Eggerthellaceae_NA_Eggerthellaceae_bacterium_AT8_AT8	1720315	116	84.06	4.35	Yes	100	Bacteria	Actinobacteria	Coriobacteriia	Eggerthellales	Eggerthellaceae	NA	Eggerthellaceae bacterium AT8
GCA_001515525	GCA_001515525_Actinobacteria_Actinobacteria_Micrococcales_Dermatophilaceae_Piscicoccus_Piscicoccus_intestinalis_NBRC_104926	1208313	137	99.28	0.72	Yes	116	Bacteria	Actinobacteria	Actinobacteria	Micrococcales	Dermatophilaceae	Piscicoccus	Piscicoccus intestinalis
GCA_001542775	GCA_001542775_Actinobacteria_Actinobacteria_Micrococcales_Microbacteriaceae_Microterricola_Microterricola_viridarii_ERGS5_02	412690	130	94.2	0	Yes	122	Bacteria	Actinobacteria	Actinobacteria	Micrococcales	Microbacteriaceae	Microterricola	Microterricola viridarii
GCA_001552435	GCA_001552435_Actinobacteria_Actinobacteria_Micrococcales_Intrasporangiaceae_Kribbia_Kribbia_dieselivorans_NBRC_106261	1223526	138	100	1.45	Yes	121	Bacteria	Actinobacteria	Actinobacteria	Micrococcales	Intrasporangiaceae	Kribbia	Kribbia dieselivorans
GCA_001552615	GCA_001552615_Actinobacteria_Actinobacteria_Corynebacteriales_Gordoniaceae_Millisia_Millisia_brevis_NBRC_105863	1219361	136	98.55	0	Yes	115	Bacteria	Actinobacteria	Actinobacteria	Corynebacteriales	Gordoniaceae	Millisia	Millisia brevis
GCA_001552855	GCA_001552855_Actinobacteria_Actinobacteria_Corynebacteriales_Gordoniaceae_Skermania_Skermania_piniformis_NBRC_15059	1223536	138	100	0	Yes	135	Bacteria	Actinobacteria	Actinobacteria	Corynebacteriales	Gordoniaceae	Skermania	Skermania piniformis
GCA_001552935	GCA_001552935_Actinobacteria_Coriobacteriia_Coriobacteriales_NA_NA_Coriobacteriales_bacterium_DNF00809_DNF00809	1588753	110	79.71	2.17	Yes	89	Bacteria	Actinobacteria	Coriobacteriia	Coriobacteriales	NA	NA	Coriobacteriales bacterium DNF00809
GCA_001643775	GCA_001643775_Actinobacteria_Coriobacteriia_Eggerthellales_Eggerthellaceae_Denitrobacterium_Denitrobacterium_detoxificans_NPOH1	79604	113	81.88	2.17	Yes	98	Bacteria	Actinobacteria	Coriobacteriia	Eggerthellales	Eggerthellaceae	Denitrobacterium	Denitrobacterium detoxificans
GCA_001652275	GCA_001652275_Actinobacteria_Actinobacteria_Actinomycetales_Actinomycetaceae_NA_Actinomycetaceae_bacterium_BA112_BA112	1823756	128	92.75	0.72	Yes	113	Bacteria	Actinobacteria	Actinobacteria	Actinomycetales	Actinomycetaceae	NA	Actinomycetaceae bacterium BA112
GCA_001657475	GCA_001657475_Actinobacteria_Actinobacteria_Micrococcales_Micrococcaceae_Enteractinococcus_Enteractinococcus_helveticum_UASWS1574	1837282	131	94.93	2.9	Yes	117	Bacteria	Actinobacteria	Actinobacteria	Micrococcales	Micrococcaceae	Enteractinococcus	Enteractinococcus helveticum
GCA_001696485	GCA_001696485_Actinobacteria_Actinobacteria_Streptosporangiales_Streptosporangiaceae_Planobispora_Planobispora_rosea_ATCC_53733	35762	136	98.55	7.25	Yes	120	Bacteria	Actinobacteria	Actinobacteria	Streptosporangiales	Streptosporangiaceae	Planobispora	Planobispora rosea
GCA_001748245	GCA_001748245_Proteobacteria_Oligoflexia_Oligoflexales_Oligoflexaceae_Oligoflexus_Oligoflexus_tunisiensis_Shr3	708132	110	79.71	9.42	Yes	87	Bacteria	Proteobacteria	Oligoflexia	Oligoflexales	Oligoflexaceae	Oligoflexus	Oligoflexus tunisiensis
GCA_001758225	GCA_001758225_Actinobacteria_Actinobacteria_Micrococcales_Intrasporangiaceae_Humibacillus_Humibacillus_sp_DSM_29435_DSM_29435	1869167	134	97.1	1.45	Yes	120	Bacteria	Actinobacteria	Actinobacteria	Micrococcales	Intrasporangiaceae	Humibacillus	Humibacillus sp. DSM 29435
GCA_001884705	GCA_001884705_Actinobacteria_Actinobacteria_Micromonosporales_Micromonosporaceae_Couchioplanes_Couchioplanes_caeruleus_DSM_43634	56427	133	96.38	16.67	Yes	99	Bacteria	Actinobacteria	Actinobacteria	Micromonosporales	Micromonosporaceae	Couchioplanes	Couchioplanes caeruleus
GCA_001887245	GCA_001887245_Actinobacteria_Actinobacteria_Micrococcales_Micrococcaceae_Neomicrococcus_Neomicrococcus_aestuarii_B18	556325	138	100	0.72	Yes	126	Bacteria	Actinobacteria	Actinobacteria	Micrococcales	Micrococcaceae	Neomicrococcus	Neomicrococcus aestuarii
GCA_001921215	GCA_001921215_Actinobacteria_Actinobacteria_Pseudonocardiales_Pseudonocardiaceae_Actinophytocola_Actinophytocola_xinjiangensis_CGMCC_4.4663	485602	135	97.83	5.07	Yes	120	Bacteria	Actinobacteria	Actinobacteria	Pseudonocardiales	Pseudonocardiaceae	Actinophytocola	Actinophytocola xinjiangensis
GCA_001956915	GCA_001956915_Actinobacteria_Actinobacteria_Micrococcales_Intrasporangiaceae_Monashia_Monashia_flava_MUSC_78	1428657	111	80.43	1.45	Yes	94	Bacteria	Actinobacteria	Actinobacteria	Micrococcales	Intrasporangiaceae	Monashia	Monashia flava
GCA_001968835	GCA_001968835_Actinobacteria_Actinobacteria_Micrococcales_Micrococcaceae_Tersicoccus_Tersicoccus_phoenicis_DSM_30849	554083	135	97.83	0.72	Yes	125	Bacteria	Actinobacteria	Actinobacteria	Micrococcales	Micrococcaceae	Tersicoccus	Tersicoccus phoenicis
GCA_002093975	GCA_002093975_Actinobacteria_Actinobacteria_Streptosporangiales_Streptosporangiaceae_Thermoactinospora_Thermoactinospora_rubra_YIM_77501	1088767	137	99.28	7.25	Yes	123	Bacteria	Actinobacteria	Actinobacteria	Streptosporangiales	Streptosporangiaceae	Thermoactinospora	Thermoactinospora rubra
GCA_002096055	GCA_002096055_Actinobacteria_Actinobacteria_Micrococcales_Microbacteriaceae_Cnuibacter_Cnuibacter_physcomitrellae_XA_T	1619308	136	98.55	4.35	Yes	123	Bacteria	Actinobacteria	Actinobacteria	Micrococcales	Microbacteriaceae	Cnuibacter	Cnuibacter physcomitrellae
GCA_002155995	GCA_002155995_Actinobacteria_Actinobacteria_Pseudonocardiales_Pseudonocardiaceae_Crossiella_Crossiella_equi_NRRL_B-24104	130796	131	94.93	5.07	Yes	111	Bacteria	Actinobacteria	Actinobacteria	Pseudonocardiales	Pseudonocardiaceae	Crossiella	Crossiella equi
GCA_002259585	GCA_002259585_Actinobacteria_Actinobacteria_Bifidobacteriales_Bifidobacteriaceae_Bombiscardovia_Bombiscardovia_coagulans_DSM_22924	686666	123	89.13	1.45	Yes	102	Bacteria	Actinobacteria	Actinobacteria	Bifidobacteriales	Bifidobacteriaceae	Bombiscardovia	Bombiscardovia coagulans
GCA_002259595	GCA_002259595_Actinobacteria_Actinobacteria_Bifidobacteriales_Bifidobacteriaceae_Aeriscardovia_Aeriscardovia_aeriphila_LMG_21773	218139	121	87.68	1.45	Yes	91	Bacteria	Actinobacteria	Actinobacteria	Bifidobacteriales	Bifidobacteriaceae	Aeriscardovia	Aeriscardovia aeriphila
GCA_002259605	GCA_002259605_Actinobacteria_Actinobacteria_Bifidobacteriales_Bifidobacteriaceae_Pseudoscardovia_Pseudoscardovia_radai_DSM_24742	987066	134	97.1	0.72	Yes	101	Bacteria	Actinobacteria	Actinobacteria	Bifidobacteriales	Bifidobacteriaceae	Pseudoscardovia	Pseudoscardovia radai
GCA_002355395	GCA_002355395_Actinobacteria_Actinobacteria_Micrococcales_Microbacteriaceae_Microcella_Microcella_alkaliphila_JAM_AC0309	279828	136	98.55	0.72	Yes	125	Bacteria	Actinobacteria	Actinobacteria	Micrococcales	Microbacteriaceae	Microcella	Microcella alkaliphila
GCA_002355535	GCA_002355535_Actinobacteria_Actinobacteria_Micrococcales_Microbacteriaceae_Aurantimicrobium_Aurantimicrobium_minutum_KNC	708131	133	96.38	0	Yes	122	Bacteria	Actinobacteria	Actinobacteria	Micrococcales	Microbacteriaceae	Aurantimicrobium	Aurantimicrobium minutum
GCA_900070355	GCA_900070355_Actinobacteria_Actinobacteria_Micrococcales_Dermabacteraceae_Devriesea_Devriesea_agamarum_IMP2	472569	136	98.55	0	Yes	116	Bacteria	Actinobacteria	Actinobacteria	Micrococcales	Dermabacteraceae	Devriesea	Devriesea agamarum
GCA_900070365	GCA_900070365_Actinobacteria_Actinobacteria_Pseudonocardiales_Pseudonocardiaceae_Alloactinosynnema_Alloactinosynnema_sp_L-07_L-07	1653480	138	100	7.25	Yes	121	Bacteria	Actinobacteria	Actinobacteria	Pseudonocardiales	Pseudonocardiaceae	Alloactinosynnema	Alloactinosynnema sp. L-07
GCA_900092135	GCA_900092135_Actinobacteria_Actinobacteria_Propionibacteriales_Propionibacteriaceae_Raineyella_Raineyella_antarctica_LZ-22	1577474	136	98.55	2.9	Yes	118	Bacteria	Actinobacteria	Actinobacteria	Propionibacteriales	Propionibacteriaceae	Raineyella	Raineyella antarctica
GCA_900098805	GCA_900098805_Actinobacteria_Actinobacteria_Micrococcales_Microbacteriaceae_NA_Microbacteriaceae_bacterium_Alg239_V181	1873462	134	97.1	2.17	Yes	117	Bacteria	Actinobacteria	Actinobacteria	Micrococcales	Microbacteriaceae	NA	Microbacteriaceae bacterium
GCA_900100325	GCA_900100325_Actinobacteria_Actinobacteria_Frankiales_NA_NA_Frankineae_bacterium_MT45_MT45	1882833	136	98.55	0.72	Yes	121	Bacteria	Actinobacteria	Actinobacteria	Frankiales	NA	NA	Frankineae bacterium MT45
GCA_900100605	GCA_900100605_Actinobacteria_Actinobacteria_Streptosporangiales_Streptosporangiaceae_Sinosporangium_Sinosporangium_album_CPCC_201354	504805	136	98.55	5.8	Yes	121	Bacteria	Actinobacteria	Actinobacteria	Streptosporangiales	Streptosporangiaceae	Sinosporangium	Sinosporangium album
GCA_900101025	GCA_900101025_Actinobacteria_Actinobacteria_Geodermatophilales_Geodermatophilaceae_Klenkia_Klenkia_marina_DSM_45722	1960309	137	99.28	2.17	Yes	120	Bacteria	Actinobacteria	Actinobacteria	Geodermatophilales	Geodermatophilaceae	Klenkia	Klenkia marina
GCA_900101335	GCA_900101335_Actinobacteria_Actinobacteria_Kineosporiales_Kineosporiaceae_Quadrisphaera_Quadrisphaera_sp_DSM_44207_DSM_44207	1881057	137	99.28	0	Yes	121	Bacteria	Actinobacteria	Actinobacteria	Kineosporiales	Kineosporiaceae	Quadrisphaera	Quadrisphaera sp. DSM 44207
GCA_900101785	GCA_900101785_Actinobacteria_Actinobacteria_Propionibacteriales_Propionibacteriaceae_Auraticoccus_Auraticoccus_monumenti_MON_2.2	675864	137	99.28	2.17	Yes	125	Bacteria	Actinobacteria	Actinobacteria	Propionibacteriales	Propionibacteriaceae	Auraticoccus	Auraticoccus monumenti
GCA_900105065	GCA_900105065_Actinobacteria_Actinobacteria_Propionibacteriales_Nocardioidaceae_Friedmanniella_Friedmanniella_luteola_DSM_21741	546871	136	98.55	4.35	Yes	116	Bacteria	Actinobacteria	Actinobacteria	Propionibacteriales	Nocardioidaceae	Friedmanniella	Friedmanniella luteola
GCA_900105765	GCA_900105765_Actinobacteria_Actinobacteria_Micrococcales_Ruaniaceae_Haloactinobacterium_Haloactinobacterium_album_DSM_21368	648782	135	97.83	2.17	Yes	115	Bacteria	Actinobacteria	Actinobacteria	Micrococcales	Ruaniaceae	Haloactinobacterium	Haloactinobacterium album
GCA_900108055	GCA_900108055_Actinobacteria_Thermoleophilia_Thermoleophilales_Thermoleophilaceae_Thermoleophilum_Thermoleophilum_album_ATCC_35263	29539	117	84.78	2.9	Yes	91	Bacteria	Actinobacteria	Thermoleophilia	Thermoleophilales	Thermoleophilaceae	Thermoleophilum	Thermoleophilum album
GCA_900109115	GCA_900109115_Actinobacteria_Actinobacteria_Micromonosporales_Micromonosporaceae_Xiangella_Xiangella_phaseoli_CGMCC_4.7038	1144548	135	97.83	5.8	Yes	112	Bacteria	Actinobacteria	Actinobacteria	Micromonosporales	Micromonosporaceae	Xiangella	Xiangella phaseoli
GCA_900115565	GCA_900115565_Actinobacteria_Actinobacteria_Pseudonocardiales_Pseudonocardiaceae_Yuhushiella_Yuhushiella_deserti_CGMCC_4.5579	587909	138	100	1.45	Yes	129	Bacteria	Actinobacteria	Actinobacteria	Pseudonocardiales	Pseudonocardiaceae	Yuhushiella	Yuhushiella deserti
GCA_900128965	GCA_900128965_Actinobacteria_Acidimicrobiia_Acidimicrobiales_Acidimicrobiaceae_Ferrithrix_Ferrithrix_thermotolerans_DSM_19514	1121881	119	86.23	2.17	Yes	105	Bacteria	Actinobacteria	Acidimicrobiia	Acidimicrobiales	Acidimicrobiaceae	Ferrithrix	Ferrithrix thermotolerans
GCA_900129375	GCA_900129375_Actinobacteria_Actinobacteria_Pseudonocardiales_Pseudonocardiaceae_Streptoalloteichus_Streptoalloteichus_hindustanus_DSM_44523	2017	138	100	5.8	Yes	119	Bacteria	Actinobacteria	Actinobacteria	Pseudonocardiales	Pseudonocardiaceae	Streptoalloteichus	Streptoalloteichus hindustanus
GCA_900129455	GCA_900129455_Actinobacteria_Actinobacteria_Frankiales_Frankiaceae_Jatrophihabitans_Jatrophihabitans_endophyticus_DSM_45627	1206085	137	99.28	2.17	Yes	122	Bacteria	Actinobacteria	Actinobacteria	Frankiales	Frankiaceae	Jatrophihabitans	Jatrophihabitans endophyticus
GCA_900163555	GCA_900163555_Actinobacteria_Actinobacteria_Actinomycetales_NA_NA_Actinomycetales_bacterium_JB111_JB111	1434822	136	98.55	0	Yes	112	Bacteria	Actinobacteria	Actinobacteria	Actinomycetales	NA	NA	Actinomycetales bacterium JB111
GCA_900163845	GCA_900163845_Actinobacteria_Actinobacteria_Propionibacteriales_Propionibacteriaceae_Luteococcus_Luteococcus_japonicus_LSP_Lj1	1255658	134	97.1	0	Yes	125	Bacteria	Actinobacteria	Actinobacteria	Propionibacteriales	Propionibacteriaceae	Luteococcus	Luteococcus japonicus
GCA_900167435	GCA_900167435_Actinobacteria_Actinobacteria_Streptosporangiales_Nocardiopsaceae_Marinactinospora_Marinactinospora_thermotolerans_DSM_45154	1122192	136	98.55	0.72	Yes	128	Bacteria	Actinobacteria	Actinobacteria	Streptosporangiales	Nocardiopsaceae	Marinactinospora	Marinactinospora thermotolerans
GCA_900167575	GCA_900167575_Actinobacteria_Actinobacteria_Micrococcales_Microbacteriaceae_Okibacterium_Okibacterium_fritillariae_VKM_Ac-2059	123320	135	97.83	1.45	Yes	119	Bacteria	Actinobacteria	Actinobacteria	Micrococcales	Microbacteriaceae	Okibacterium	Okibacterium fritillariae
GCA_900188115	GCA_900188115_Actinobacteria_Actinobacteria_Pseudonocardiales_Pseudonocardiaceae_Haloechinothrix_Haloechinothrix_alba_DSM_45207	664784	137	99.28	2.9	Yes	120	Bacteria	Actinobacteria	Actinobacteria	Pseudonocardiales	Pseudonocardiaceae	Haloechinothrix	Haloechinothrix alba
GCF_000005825	GCF_000005825_Firmicutes_Bacilli_Bacillales_Bacillaceae_Bacillus_Bacillus_pseudofirmus_OF4	398511	118	85.51	7.97	Yes	99	Bacteria	Firmicutes	Bacilli	Bacillales	Bacillaceae	Bacillus	Bacillus pseudofirmus
GCF_000005845	GCF_000005845_Proteobacteria_Gammaproteobacteria_Enterobacterales_Enterobacteriaceae_Escherichia_Escherichia_coli_K-12_substr._MG1655	511145	113	81.88	10.14	Yes	92	Bacteria	Proteobacteria	Gammaproteobacteria	Enterobacterales	Enterobacteriaceae	Escherichia	Escherichia coli
GCF_000006725	GCF_000006725_Proteobacteria_Gammaproteobacteria_Xanthomonadales_Xanthomonadaceae_Xylella_Xylella_fastidiosa_9a5c	160492	112	81.16	2.17	Yes	100	Bacteria	Proteobacteria	Gammaproteobacteria	Xanthomonadales	Xanthomonadaceae	Xylella	Xylella fastidiosa
GCF_000006745	GCF_000006745_Proteobacteria_Gammaproteobacteria_Vibrionales_Vibrionaceae_Vibrio_Vibrio_cholerae_N16961	243277	113	81.88	6.52	Yes	95	Bacteria	Proteobacteria	Gammaproteobacteria	Vibrionales	Vibrionaceae	Vibrio	Vibrio cholerae
GCF_000006765	GCF_000006765_Proteobacteria_Gammaproteobacteria_Pseudomonadales_Pseudomonadaceae_Pseudomonas_Pseudomonas_aeruginosa_PAO1	208964	118	85.51	7.97	Yes	95	Bacteria	Proteobacteria	Gammaproteobacteria	Pseudomonadales	Pseudomonadaceae	Pseudomonas	Pseudomonas aeruginosa
GCF_000006785	GCF_000006785_Firmicutes_Bacilli_Lactobacillales_Streptococcaceae_Streptococcus_Streptococcus_pyogenes_SF370	160490	101	73.19	2.17	Yes	89	Bacteria	Firmicutes	Bacilli	Lactobacillales	Streptococcaceae	Streptococcus	Streptococcus pyogenes
GCF_000006825	GCF_000006825_Proteobacteria_Gammaproteobacteria_Pasteurellales_Pasteurellaceae_Pasteurella_Pasteurella_multocida_Pm70	272843	114	82.61	4.35	Yes	97	Bacteria	Proteobacteria	Gammaproteobacteria	Pasteurellales	Pasteurellaceae	Pasteurella	Pasteurella multocida
GCF_000006845	GCF_000006845_Proteobacteria_Betaproteobacteria_Neisseriales_Neisseriaceae_Neisseria_Neisseria_gonorrhoeae_FA_1090	242231	116	84.06	2.17	Yes	101	Bacteria	Proteobacteria	Betaproteobacteria	Neisseriales	Neisseriaceae	Neisseria	Neisseria gonorrhoeae
GCF_000006905	GCF_000006905_Proteobacteria_Alphaproteobacteria_Caulobacterales_Caulobacteraceae_Caulobacter_Caulobacter_vibrioides_CB15	190650	117	84.78	3.62	Yes	99	Bacteria	Proteobacteria	Alphaproteobacteria	Caulobacterales	Caulobacteraceae	Caulobacter	Caulobacter vibrioides
GCF_000006965	GCF_000006965_Proteobacteria_Alphaproteobacteria_Rhizobiales_Rhizobiaceae_Sinorhizobium_Sinorhizobium_meliloti_1021	266834	117	84.78	7.25	Yes	93	Bacteria	Proteobacteria	Alphaproteobacteria	Rhizobiales	Rhizobiaceae	Sinorhizobium	Sinorhizobium meliloti
GCF_000007025	GCF_000007025_Proteobacteria_Alphaproteobacteria_Rickettsiales_Rickettsiaceae_Rickettsia_Rickettsia_conorii_Malish_7	272944	93	67.39	2.17	Yes	84	Bacteria	Proteobacteria	Alphaproteobacteria	Rickettsiales	Rickettsiaceae	Rickettsia	Rickettsia conorii
GCF_000007085	GCF_000007085_Firmicutes_Clostridia_Thermoanaerobacterales_Thermoanaerobacteraceae_Caldanaerobacter_Caldanaerobacter_subterraneus_MB4	273068	115	83.33	6.52	Yes	96	Bacteria	Firmicutes	Clostridia	Thermoanaerobacterales	Thermoanaerobacteraceae	Caldanaerobacter	Caldanaerobacter subterraneus
GCF_000007105	GCF_000007105_Proteobacteria_Alphaproteobacteria_Sphingomonadales_Sphingomonadaceae_Zymomonas_Zymomonas_mobilis_ZM4	264203	115	83.33	2.17	Yes	96	Bacteria	Proteobacteria	Alphaproteobacteria	Sphingomonadales	Sphingomonadaceae	Zymomonas	Zymomonas mobilis
GCF_000007125	GCF_000007125_Proteobacteria_Alphaproteobacteria_Rhizobiales_Brucellaceae_Brucella_Brucella_melitensis_16M	224914	116	84.06	2.9	Yes	97	Bacteria	Proteobacteria	Alphaproteobacteria	Rhizobiales	Brucellaceae	Brucella	Brucella melitensis
GCF_000007625	GCF_000007625_Firmicutes_Clostridia_Clostridiales_Clostridiaceae_Clostridium_Clostridium_tetani_Massachusetts_substr._E88	212717	102	73.91	3.62	Yes	90	Bacteria	Firmicutes	Clostridia	Clostridiales	Clostridiaceae	Clostridium	Clostridium tetani
GCF_000007645	GCF_000007645_Firmicutes_Bacilli_Bacillales_Staphylococcaceae_Staphylococcus_Staphylococcus_epidermidis_ATCC_12228	176280	112	81.16	10.87	Yes	89	Bacteria	Firmicutes	Bacilli	Bacillales	Staphylococcaceae	Staphylococcus	Staphylococcus epidermidis
GCF_000007705	GCF_000007705_Proteobacteria_Betaproteobacteria_Neisseriales_Chromobacteriaceae_Chromobacterium_Chromobacterium_violaceum_ATCC_12472	243365	119	86.23	4.35	Yes	101	Bacteria	Proteobacteria	Betaproteobacteria	Neisseriales	Chromobacteriaceae	Chromobacterium	Chromobacterium violaceum
GCF_000007785	GCF_000007785_Firmicutes_Bacilli_Lactobacillales_Enterococcaceae_Enterococcus_Enterococcus_faecalis_V583	226185	106	76.81	5.07	Yes	92	Bacteria	Firmicutes	Bacilli	Lactobacillales	Enterococcaceae	Enterococcus	Enterococcus faecalis
GCF_000007905	GCF_000007905_Proteobacteria_Epsilonproteobacteria_Campylobacterales_Helicobacteraceae_Helicobacter_Helicobacter_hepaticus_ATCC_51449	235279	108	78.26	1.45	Yes	88	Bacteria	Proteobacteria	Epsilonproteobacteria	Campylobacterales	Helicobacteraceae	Helicobacter	Helicobacter hepaticus
GCF_000007985	GCF_000007985_Proteobacteria_Deltaproteobacteria_Desulfuromonadales_Geobacteraceae_Geobacter_Geobacter_sulfurreducens_PCA	243231	116	84.06	4.35	Yes	101	Bacteria	Proteobacteria	Deltaproteobacteria	Desulfuromonadales	Geobacteraceae	Geobacter	Geobacter sulfurreducens
GCF_000008025	GCF_000008025_Proteobacteria_Alphaproteobacteria_Rickettsiales_Anaplasmataceae_Wolbachia_Wolbachia_endosymbiont_of_Drosophila_melanogaster_wMel	163164	92	66.67	0	Yes	81	Bacteria	Proteobacteria	Alphaproteobacteria	Rickettsiales	Anaplasmataceae	Wolbachia	Wolbachia endosymbiont of Drosophila melanogaster
GCF_000008065	GCF_000008065_Firmicutes_Bacilli_Lactobacillales_Lactobacillaceae_Lactobacillus_Lactobacillus_johnsonii_NCC_533	257314	96	69.57	2.9	Yes	83	Bacteria	Firmicutes	Bacilli	Lactobacillales	Lactobacillaceae	Lactobacillus	Lactobacillus johnsonii
GCF_000008285	GCF_000008285_Firmicutes_Bacilli_Bacillales_Listeriaceae_Listeria_Listeria_monocytogenes_4b_F2365	265669	114	82.61	13.04	Yes	93	Bacteria	Firmicutes	Bacilli	Bacillales	Listeriaceae	Listeria	Listeria monocytogenes
GCF_000008325	GCF_000008325_Proteobacteria_Gammaproteobacteria_Methylococcales_Methylococcaceae_Methylococcus_Methylococcus_capsulatus_Bath	243233	119	86.23	10.87	Yes	98	Bacteria	Proteobacteria	Gammaproteobacteria	Methylococcales	Methylococcaceae	Methylococcus	Methylococcus capsulatus
GCF_000008465	GCF_000008465_Proteobacteria_Gammaproteobacteria_Alteromonadales_Idiomarinaceae_Idiomarina_Idiomarina_loihiensis_L2TR	283942	115	83.33	6.52	Yes	101	Bacteria	Proteobacteria	Gammaproteobacteria	Alteromonadales	Idiomarinaceae	Idiomarina	Idiomarina loihiensis
GCF_000008485	GCF_000008485_Proteobacteria_Gammaproteobacteria_Legionellales_Legionellaceae_Legionella_Legionella_pneumophila_Philadelphia_1	272624	112	81.16	7.25	Yes	94	Bacteria	Proteobacteria	Gammaproteobacteria	Legionellales	Legionellaceae	Legionella	Legionella pneumophila
GCF_000008985	GCF_000008985_Proteobacteria_Gammaproteobacteria_Thiotrichales_Francisellaceae_Francisella_Francisella_tularensis_SCHU_S4	177416	103	74.64	0.72	Yes	90	Bacteria	Proteobacteria	Gammaproteobacteria	Thiotrichales	Francisellaceae	Francisella	Francisella tularensis
GCF_000009085	GCF_000009085_Proteobacteria_Epsilonproteobacteria_Campylobacterales_Campylobacteraceae_Campylobacter_Campylobacter_jejuni_NCTC_11168	192222	108	78.26	3.62	Yes	85	Bacteria	Proteobacteria	Epsilonproteobacteria	Campylobacterales	Campylobacteraceae	Campylobacter	Campylobacter jejuni
GCF_000009125	GCF_000009125_Proteobacteria_Betaproteobacteria_Burkholderiales_Burkholderiaceae_Ralstonia_Ralstonia_solanacearum_GMI1000	267608	118	85.51	6.52	Yes	98	Bacteria	Proteobacteria	Betaproteobacteria	Burkholderiales	Burkholderiaceae	Ralstonia	Ralstonia solanacearum
GCF_000009145	GCF_000009145_Proteobacteria_Betaproteobacteria_Nitrosomonadales_Nitrosomonadaceae_Nitrosomonas_Nitrosomonas_europaea_ATCC_19718	228410	117	84.78	2.9	Yes	101	Bacteria	Proteobacteria	Betaproteobacteria	Nitrosomonadales	Nitrosomonadaceae	Nitrosomonas	Nitrosomonas europaea
GCF_000009205	GCF_000009205_Firmicutes_Clostridia_Clostridiales_Peptostreptococcaceae_Clostridioides_Clostridioides_difficile_630	272563	115	83.33	15.22	Yes	89	Bacteria	Firmicutes	Clostridia	Clostridiales	Peptostreptococcaceae	Clostridioides	Clostridioides difficile
GCF_000009365	GCF_000009365_Proteobacteria_Gammaproteobacteria_Oceanospirillales_Alcanivoracaceae_Alcanivorax_Alcanivorax_borkumensis_SK2	393595	117	84.78	7.97	Yes	98	Bacteria	Proteobacteria	Gammaproteobacteria	Oceanospirillales	Alcanivoracaceae	Alcanivorax	Alcanivorax borkumensis
GCF_000009625	GCF_000009625_Proteobacteria_Alphaproteobacteria_Rhizobiales_Phyllobacteriaceae_Mesorhizobium_Mesorhizobium_japonicum_MAFF_303099	266835	118	85.51	13.04	Yes	91	Bacteria	Proteobacteria	Alphaproteobacteria	Rhizobiales	Phyllobacteriaceae	Mesorhizobium	Mesorhizobium japonicum
GCF_000009905	GCF_000009905_Firmicutes_Clostridia_Clostridiales_Symbiobacteriaceae_Symbiobacterium_Symbiobacterium_thermophilum_IAM14863	292459	118	85.51	6.52	Yes	95	Bacteria	Firmicutes	Clostridia	Clostridiales	Symbiobacteriaceae	Symbiobacterium	Symbiobacterium thermophilum
GCF_000009985	GCF_000009985_Proteobacteria_Alphaproteobacteria_Rhodospirillales_Rhodospirillaceae_Magnetospirillum_Magnetospirillum_magneticum_AMB-1	342108	117	84.78	3.62	Yes	100	Bacteria	Proteobacteria	Alphaproteobacteria	Rhodospirillales	Rhodospirillaceae	Magnetospirillum	Magnetospirillum magneticum
GCF_000010045	GCF_000010045_Firmicutes_Clostridia_Clostridiales_Peptococcaceae_Desulfitobacterium_Desulfitobacterium_hafniense_Y51	138119	117	84.78	8.7	Yes	95	Bacteria	Firmicutes	Clostridia	Clostridiales	Peptococcaceae	Desulfitobacterium	Desulfitobacterium hafniense
GCF_000010165	GCF_000010165_Firmicutes_Bacilli_Bacillales_Paenibacillaceae_Brevibacillus_Brevibacillus_brevis_NBRC_100599_=_47	358681	117	84.78	9.42	Yes	100	Bacteria	Firmicutes	Bacilli	Bacillales	Paenibacillaceae	Brevibacillus	Brevibacillus brevis
GCF_000010185	GCF_000010185_Firmicutes_Tissierellia_Tissierellales_Peptoniphilaceae_Finegoldia_Finegoldia_magna_ATCC_29328	334413	104	75.36	5.8	Yes	86	Bacteria	Firmicutes	Tissierellia	Tissierellales	Peptoniphilaceae	Finegoldia	Finegoldia magna
GCF_000010325	GCF_000010325_Proteobacteria_Epsilonproteobacteria_NA_NA_Nitratiruptor_Nitratiruptor_sp_SB155-2_SB155-2	387092	110	79.71	4.35	Yes	91	Bacteria	Proteobacteria	Epsilonproteobacteria	NA	NA	Nitratiruptor	Nitratiruptor sp. SB155-2
GCF_000010405	GCF_000010405_Proteobacteria_Gammaproteobacteria_NA_NA_NA_Calyptogena_okutanii_thioautotrophic_gill_symbiont_HA	412965	102	73.91	1.45	Yes	91	Bacteria	Proteobacteria	Gammaproteobacteria	NA	NA	NA	Calyptogena okutanii thioautotrophic gill symbiont
GCF_000010525	GCF_000010525_Proteobacteria_Alphaproteobacteria_Rhizobiales_Xanthobacteraceae_Azorhizobium_Azorhizobium_caulinodans_ORS_571	438753	116	84.06	2.17	Yes	100	Bacteria	Proteobacteria	Alphaproteobacteria	Rhizobiales	Xanthobacteraceae	Azorhizobium	Azorhizobium caulinodans
GCF_000010665	GCF_000010665_Proteobacteria_Deltaproteobacteria_Desulfovibrionales_Desulfovibrionaceae_Desulfovibrio_Desulfovibrio_magneticus_RS-1	573370	115	83.33	5.8	Yes	94	Bacteria	Proteobacteria	Deltaproteobacteria	Desulfovibrionales	Desulfovibrionaceae	Desulfovibrio	Desulfovibrio magneticus
GCF_000010825	GCF_000010825_Proteobacteria_Alphaproteobacteria_Rhodospirillales_Acetobacteraceae_Acetobacter_Acetobacter_pasteurianus_IFO_3283_substr._IFO_3283-01	634452	117	84.78	1.45	Yes	100	Bacteria	Proteobacteria	Alphaproteobacteria	Rhodospirillales	Acetobacteraceae	Acetobacter	Acetobacter pasteurianus
GCF_000011365	GCF_000011365_Proteobacteria_Alphaproteobacteria_Rhizobiales_Bradyrhizobiaceae_Bradyrhizobium_Bradyrhizobium_diazoefficiens_USDA_110	224911	118	85.51	7.97	Yes	87	Bacteria	Proteobacteria	Alphaproteobacteria	Rhizobiales	Bradyrhizobiaceae	Bradyrhizobium	Bradyrhizobium diazoefficiens
GCF_000011965	GCF_000011965_Proteobacteria_Alphaproteobacteria_Rhodobacterales_Rhodobacteraceae_Ruegeria_Ruegeria_pomeroyi_DSS-3	246200	116	84.06	4.35	Yes	99	Bacteria	Proteobacteria	Alphaproteobacteria	Rhodobacterales	Rhodobacteraceae	Ruegeria	Ruegeria pomeroyi
GCF_000012305	GCF_000012305_Proteobacteria_Gammaproteobacteria_Pseudomonadales_Moraxellaceae_Psychrobacter_Psychrobacter_arcticus_273-4	259536	116	84.06	2.17	Yes	94	Bacteria	Proteobacteria	Gammaproteobacteria	Pseudomonadales	Moraxellaceae	Psychrobacter	Psychrobacter arcticus
GCF_000012325	GCF_000012325_Proteobacteria_Gammaproteobacteria_Alteromonadales_Colwelliaceae_Colwellia_Colwellia_psychrerythraea_34H_BAA-681	167879	113	81.88	8.7	Yes	93	Bacteria	Proteobacteria	Gammaproteobacteria	Alteromonadales	Colwelliaceae	Colwellia	Colwellia psychrerythraea
GCF_000012345	GCF_000012345_Proteobacteria_Alphaproteobacteria_Pelagibacterales_Pelagibacteraceae_Candidatus_Pelagibacter_Candidatus_Pelagibacter_ubique_HTCC1062	335992	110	79.71	2.9	Yes	91	Bacteria	Proteobacteria	Alphaproteobacteria	Pelagibacterales	Pelagibacteraceae	Candidatus Pelagibacter	Candidatus Pelagibacter ubique
GCF_000012425	GCF_000012425_Proteobacteria_Betaproteobacteria_Rhodocyclales_Azonexaceae_Dechloromonas_Dechloromonas_aromatica_RCB	159087	119	86.23	6.52	Yes	99	Bacteria	Proteobacteria	Betaproteobacteria	Rhodocyclales	Azonexaceae	Dechloromonas	Dechloromonas aromatica
GCF_000012605	GCF_000012605_Proteobacteria_Gammaproteobacteria_Thiotrichales_Piscirickettsiaceae_Hydrogenovibrio_Hydrogenovibrio_crunogenus_XCL-2	317025	114	82.61	2.17	Yes	99	Bacteria	Proteobacteria	Gammaproteobacteria	Thiotrichales	Piscirickettsiaceae	Hydrogenovibrio	Hydrogenovibrio crunogenus
GCF_000012685	GCF_000012685_Proteobacteria_Deltaproteobacteria_Myxococcales_Myxococcaceae_Myxococcus_Myxococcus_xanthus_DK_1622	246197	116	84.06	17.39	Yes	83	Bacteria	Proteobacteria	Deltaproteobacteria	Myxococcales	Myxococcaceae	Myxococcus	Myxococcus xanthus
GCF_000012745	GCF_000012745_Proteobacteria_Betaproteobacteria_Nitrosomonadales_Thiobacillaceae_Thiobacillus_Thiobacillus_denitrificans_ATCC_25259	292415	118	85.51	5.8	Yes	98	Bacteria	Proteobacteria	Betaproteobacteria	Nitrosomonadales	Thiobacillaceae	Thiobacillus	Thiobacillus denitrificans
GCF_000012805	GCF_000012805_Proteobacteria_Gammaproteobacteria_Chromatiales_Chromatiaceae_Nitrosococcus_Nitrosococcus_oceani_ATCC_19707	323261	117	84.78	7.97	Yes	99	Bacteria	Proteobacteria	Gammaproteobacteria	Chromatiales	Chromatiaceae	Nitrosococcus	Nitrosococcus oceani
GCF_000012885	GCF_000012885_Proteobacteria_Deltaproteobacteria_Desulfuromonadales_Desulfuromonadaceae_Pelobacter_Pelobacter_carbinolicus_DSM_2380	338963	115	83.33	15.22	Yes	92	Bacteria	Proteobacteria	Deltaproteobacteria	Desulfuromonadales	Desulfuromonadaceae	Pelobacter	Pelobacter carbinolicus
GCF_000012985	GCF_000012985_Proteobacteria_Gammaproteobacteria_Oceanospirillales_Hahellaceae_Hahella_Hahella_chejuensis_KCTC_2396	349521	119	86.23	11.59	Yes	95	Bacteria	Proteobacteria	Gammaproteobacteria	Oceanospirillales	Hahellaceae	Hahella	Hahella chejuensis
GCF_000013005	GCF_000013005_Proteobacteria_Alphaproteobacteria_Sphingomonadales_Erythrobacteraceae_Erythrobacter_Erythrobacter_litoralis_HTCC2594	314225	118	85.51	4.35	Yes	99	Bacteria	Proteobacteria	Alphaproteobacteria	Sphingomonadales	Erythrobacteraceae	Erythrobacter	Erythrobacter litoralis
GCF_000013025	GCF_000013025_Proteobacteria_Alphaproteobacteria_Rhodobacterales_Hyphomonadaceae_Hyphomonas_Hyphomonas_neptunium_ATCC_15444	228405	116	84.06	5.07	Yes	98	Bacteria	Proteobacteria	Alphaproteobacteria	Rhodobacterales	Hyphomonadaceae	Hyphomonas	Hyphomonas neptunium
GCF_000013385	GCF_000013385_Proteobacteria_Deltaproteobacteria_Myxococcales_Anaeromyxobacteraceae_Anaeromyxobacter_Anaeromyxobacter_dehalogenans_2CP-C	290397	116	84.06	11.59	Yes	85	Bacteria	Proteobacteria	Deltaproteobacteria	Myxococcales	Anaeromyxobacteraceae	Anaeromyxobacter	Anaeromyxobacter dehalogenans
GCF_000013405	GCF_000013405_Proteobacteria_Deltaproteobacteria_Syntrophobacterales_Syntrophaceae_Syntrophus_Syntrophus_aciditrophicus_SB	56780	113	81.88	12.32	Yes	89	Bacteria	Proteobacteria	Deltaproteobacteria	Syntrophobacterales	Syntrophaceae	Syntrophus	Syntrophus aciditrophicus
GCF_000013605	GCF_000013605_Proteobacteria_Betaproteobacteria_Burkholderiales_Comamonadaceae_Rhodoferax_Rhodoferax_ferrireducens_DSM_15236	338969	118	85.51	10.14	Yes	97	Bacteria	Proteobacteria	Betaproteobacteria	Burkholderiales	Comamonadaceae	Rhodoferax	Rhodoferax ferrireducens
GCF_000013625	GCF_000013625_Proteobacteria_Betaproteobacteria_Burkholderiales_Oxalobacteraceae_Janthinobacterium_Janthinobacterium_sp_Marseille_Marseille	375286	119	86.23	4.35	Yes	101	Bacteria	Proteobacteria	Betaproteobacteria	Burkholderiales	Oxalobacteraceae	Janthinobacterium	Janthinobacterium sp. Marseille
GCF_000013665	GCF_000013665_Proteobacteria_Gammaproteobacteria_Cellvibrionales_Cellvibrionaceae_Saccharophagus_Saccharophagus_degradans_2-40	203122	116	84.06	7.97	Yes	93	Bacteria	Proteobacteria	Gammaproteobacteria	Cellvibrionales	Cellvibrionaceae	Saccharophagus	Saccharophagus degradans
GCF_000013705	GCF_000013705_Proteobacteria_Betaproteobacteria_Nitrosomonadales_Methylophilaceae_Methylobacillus_Methylobacillus_flagellatus_KT	265072	116	84.06	5.07	Yes	101	Bacteria	Proteobacteria	Betaproteobacteria	Nitrosomonadales	Methylophilaceae	Methylobacillus	Methylobacillus flagellatus
GCF_000013765	GCF_000013765_Proteobacteria_Gammaproteobacteria_Alteromonadales_Shewanellaceae_Shewanella_Shewanella_denitrificans_OS217	318161	114	82.61	7.97	Yes	92	Bacteria	Proteobacteria	Gammaproteobacteria	Alteromonadales	Shewanellaceae	Shewanella	Shewanella denitrificans
GCF_000014225	GCF_000014225_Proteobacteria_Gammaproteobacteria_Alteromonadales_Pseudoalteromonadaceae_Pseudoalteromonas_Pseudoalteromonas_atlantica_T6c	342610	116	84.06	10.87	Yes	91	Bacteria	Proteobacteria	Gammaproteobacteria	Alteromonadales	Pseudoalteromonadaceae	Pseudoalteromonas	Pseudoalteromonas atlantica
GCF_000014385	GCF_000014385_Firmicutes_Bacilli_Lactobacillales_Leuconostocaceae_Oenococcus_Oenococcus_oeni_PSU-1	203123	99	71.74	3.62	Yes	84	Bacteria	Firmicutes	Bacilli	Lactobacillales	Leuconostocaceae	Oenococcus	Oenococcus oeni
GCF_000014725	GCF_000014725_Firmicutes_Clostridia_Clostridiales_Syntrophomonadaceae_Syntrophomonas_Syntrophomonas_wolfei_Goettingen_G311	335541	112	81.16	3.62	Yes	97	Bacteria	Firmicutes	Clostridia	Clostridiales	Syntrophomonadaceae	Syntrophomonas	Syntrophomonas wolfei
GCF_000014785	GCF_000014785_Proteobacteria_Gammaproteobacteria_Chromatiales_Ectothiorhodospiraceae_Alkalilimnicola_Alkalilimnicola_ehrlichii_MLHE-1	187272	119	86.23	7.97	Yes	99	Bacteria	Proteobacteria	Gammaproteobacteria	Chromatiales	Ectothiorhodospiraceae	Alkalilimnicola	Alkalilimnicola ehrlichii
GCF_000014805	GCF_000014805_Proteobacteria_Gammaproteobacteria_Aeromonadales_Aeromonadaceae_Aeromonas_Aeromonas_hydrophila_ATCC_7966	380703	116	84.06	6.52	Yes	96	Bacteria	Proteobacteria	Gammaproteobacteria	Aeromonadales	Aeromonadaceae	Aeromonas	Aeromonas hydrophila
GCF_000014865	GCF_000014865_Proteobacteria_Alphaproteobacteria_Magnetococcales_Magnetococcaceae_Magnetococcus_Magnetococcus_marinus_MC-1	156889	114	82.61	3.62	Yes	96	Bacteria	Proteobacteria	Alphaproteobacteria	Magnetococcales	Magnetococcaceae	Magnetococcus	Magnetococcus marinus
GCF_000014965	GCF_000014965_Proteobacteria_Deltaproteobacteria_Syntrophobacterales_Syntrophobacteraceae_Syntrophobacter_Syntrophobacter_fumaroxidans_MPOB	335543	113	81.88	9.42	Yes	91	Bacteria	Proteobacteria	Deltaproteobacteria	Syntrophobacterales	Syntrophobacteraceae	Syntrophobacter	Syntrophobacter fumaroxidans
GCF_000015285	GCF_000015285_Proteobacteria_Gammaproteobacteria_Alteromonadales_Psychromonadaceae_Psychromonas_Psychromonas_ingrahamii_37	357804	113	81.88	10.87	Yes	90	Bacteria	Proteobacteria	Gammaproteobacteria	Alteromonadales	Psychromonadaceae	Psychromonas	Psychromonas ingrahamii
GCF_000015345	GCF_000015345_Proteobacteria_Gammaproteobacteria_Cardiobacteriales_Cardiobacteriaceae_Dichelobacter_Dichelobacter_nodosus_VCS1703A	246195	104	75.36	1.45	Yes	92	Bacteria	Proteobacteria	Gammaproteobacteria	Cardiobacteriales	Cardiobacteriaceae	Dichelobacter	Dichelobacter nodosus
GCF_000015365	GCF_000015365_Proteobacteria_Gammaproteobacteria_Alteromonadales_Alteromonadaceae_Marinobacter_Marinobacter_hydrocarbonoclasticus_VT8	351348	117	84.78	10.14	Yes	97	Bacteria	Proteobacteria	Gammaproteobacteria	Alteromonadales	Alteromonadaceae	Marinobacter	Marinobacter hydrocarbonoclasticus
GCF_000015445	GCF_000015445_Proteobacteria_Alphaproteobacteria_Rhizobiales_Bartonellaceae_Bartonella_Bartonella_bacilliformis_KC583_ATCC_35685	360095	105	76.09	1.45	Yes	89	Bacteria	Proteobacteria	Alphaproteobacteria	Rhizobiales	Bartonellaceae	Bartonella	Bartonella bacilliformis
GCF_000015725	GCF_000015725_Proteobacteria_Betaproteobacteria_Burkholderiales_NA_Methylibium_Methylibium_petroleiphilum_PM1	420662	117	84.78	7.25	Yes	95	Bacteria	Proteobacteria	Betaproteobacteria	Burkholderiales	NA	Methylibium	Methylibium petroleiphilum
GCF_000015865	GCF_000015865_Firmicutes_Clostridia_Clostridiales_Hungateiclostridiaceae_Hungateiclostridium_Hungateiclostridium_thermocellum_ATCC_27405	203119	118	85.51	7.97	Yes	97	Bacteria	Firmicutes	Clostridia	Clostridiales	Hungateiclostridiaceae	Hungateiclostridium	Hungateiclostridium thermocellum
GCF_000016545	GCF_000016545_Firmicutes_Clostridia_Thermoanaerobacterales_Thermoanaerobacterales_Family_III._Incertae_Sedis_Caldicellulosiruptor_Caldicellulosiruptor_saccharolyticus_DSM_8903	351627	115	83.33	4.35	Yes	99	Bacteria	Firmicutes	Clostridia	Thermoanaerobacterales	Thermoanaerobacterales Family III. Incertae Sedis	Caldicellulosiruptor	Caldicellulosiruptor saccharolyticus
GCF_000017285	GCF_000017285_Proteobacteria_Gammaproteobacteria_Oceanospirillales_Oceanospirillaceae_Marinomonas_Marinomonas_sp_MWYL1_MWYL1	400668	115	83.33	12.32	Yes	89	Bacteria	Proteobacteria	Gammaproteobacteria	Oceanospirillales	Oceanospirillaceae	Marinomonas	Marinomonas sp. MWYL1
GCF_000017565	GCF_000017565_Proteobacteria_Alphaproteobacteria_Rhizobiales_Rhodobiaceae_Parvibaculum_Parvibaculum_lavamentivorans_DS-1	402881	117	84.78	4.35	Yes	98	Bacteria	Proteobacteria	Alphaproteobacteria	Rhizobiales	Rhodobiaceae	Parvibaculum	Parvibaculum lavamentivorans
GCF_000018405	GCF_000018405_Proteobacteria_Deltaproteobacteria_Desulfobacterales_Desulfobacteraceae_Desulfococcus_Desulfococcus_oleovorans_Hxd3	96561	113	81.88	9.42	Yes	86	Bacteria	Proteobacteria	Deltaproteobacteria	Desulfobacterales	Desulfobacteraceae	Desulfococcus	Desulfococcus oleovorans
GCF_000018685	GCF_000018685_Firmicutes_Clostridia_Clostridiales_Lachnospiraceae_Lachnoclostridium_Lachnoclostridium_phytofermentans_ISDg	357809	113	81.88	13.04	Yes	91	Bacteria	Firmicutes	Clostridia	Clostridiales	Lachnospiraceae	Lachnoclostridium	Lachnoclostridium phytofermentans
GCF_000018845	GCF_000018845_Proteobacteria_Alphaproteobacteria_Rhizobiales_Methylobacteriaceae_Methylorubrum_Methylorubrum_extorquens_PA1	419610	115	83.33	4.35	Yes	94	Bacteria	Proteobacteria	Alphaproteobacteria	Rhizobiales	Methylobacteriaceae	Methylorubrum	Methylorubrum extorquens
GCF_000019165	GCF_000019165_Firmicutes_Clostridia_Clostridiales_Heliobacteriaceae_Heliobacterium_Heliobacterium_modesticaldum_Ice1_ATCC_51547	498761	118	85.51	5.8	Yes	95	Bacteria	Firmicutes	Clostridia	Clostridiales	Heliobacteriaceae	Heliobacterium	Heliobacterium modesticaldum
GCF_000019845	GCF_000019845_Proteobacteria_Alphaproteobacteria_Rhizobiales_Beijerinckiaceae_Beijerinckia_Beijerinckia_indica_ATCC_9039	395963	119	86.23	8.7	Yes	90	Bacteria	Proteobacteria	Alphaproteobacteria	Rhizobiales	Beijerinckiaceae	Beijerinckia	Beijerinckia indica
GCF_000019905	GCF_000019905_Firmicutes_Bacilli_Bacillales_NA_Exiguobacterium_Exiguobacterium_sibiricum_255-15	262543	115	83.33	5.07	Yes	96	Bacteria	Firmicutes	Bacilli	Bacillales	NA	Exiguobacterium	Exiguobacterium sibiricum
GCF_000020005	GCF_000020005_Firmicutes_Clostridia_Natranaerobiales_Natranaerobiaceae_Natranaerobius_Natranaerobius_thermophilus_JW_NM-WN-LF	457570	115	83.33	5.07	Yes	92	Bacteria	Firmicutes	Clostridia	Natranaerobiales	Natranaerobiaceae	Natranaerobius	Natranaerobius thermophilus
GCF_000020825	GCF_000020825_Proteobacteria_Acidithiobacillia_Acidithiobacillales_Acidithiobacillaceae_Acidithiobacillus_Acidithiobacillus_ferrooxidans_ATCC_53993	380394	119	86.23	5.8	Yes	100	Bacteria	Proteobacteria	Acidithiobacillia	Acidithiobacillales	Acidithiobacillaceae	Acidithiobacillus	Acidithiobacillus ferrooxidans
GCF_000020945	GCF_000020945_Coprothermobacterota_Coprothermobacteria_Coprothermobacterales_Coprothermobacteraceae_Coprothermobacter_Coprothermobacter_proteolyticus_DSM_5265	309798	94	68.12	2.17	Yes	80	Bacteria	Coprothermobacterota	Coprothermobacteria	Coprothermobacterales	Coprothermobacteraceae	Coprothermobacter	Coprothermobacter proteolyticus
GCF_000021725	GCF_000021725_Proteobacteria_Epsilonproteobacteria_Nautiliales_Nautiliaceae_Nautilia_Nautilia_profundicola_AmH	598659	111	80.43	5.07	Yes	88	Bacteria	Proteobacteria	Epsilonproteobacteria	Nautiliales	Nautiliaceae	Nautilia	Nautilia profundicola
GCF_000023225	GCF_000023225_Proteobacteria_Deltaproteobacteria_Desulfovibrionales_Desulfomicrobiaceae_Desulfomicrobium_Desulfomicrobium_baculatum_DSM_4028	525897	115	83.33	11.59	Yes	94	Bacteria	Proteobacteria	Deltaproteobacteria	Desulfovibrionales	Desulfomicrobiaceae	Desulfomicrobium	Desulfomicrobium baculatum
GCF_000024165	GCF_000024165_Proteobacteria_Betaproteobacteria_NA_NA_Candidatus_Accumulibacter_Candidatus_Accumulibacter_phosphatis_UW-1	522306	119	86.23	13.04	Yes	94	Bacteria	Proteobacteria	Betaproteobacteria	NA	NA	Candidatus Accumulibacter	Candidatus Accumulibacter phosphatis
GCF_000024285	GCF_000024285_Firmicutes_Bacilli_Bacillales_Alicyclobacillaceae_Alicyclobacillus_Alicyclobacillus_acidocaldarius_DSM_446	521098	117	84.78	2.17	Yes	101	Bacteria	Firmicutes	Bacilli	Bacillales	Alicyclobacillaceae	Alicyclobacillus	Alicyclobacillus acidocaldarius
GCF_000024325	GCF_000024325_Proteobacteria_Deltaproteobacteria_Desulfovibrionales_Desulfohalobiaceae_Desulfohalobium_Desulfohalobium_retbaense_DSM_5692	485915	114	82.61	3.62	Yes	102	Bacteria	Proteobacteria	Deltaproteobacteria	Desulfovibrionales	Desulfohalobiaceae	Desulfohalobium	Desulfohalobium retbaense
GCF_000024465	GCF_000024465_Proteobacteria_Alphaproteobacteria_NA_NA_Candidatus_Puniceispirillum_Candidatus_Puniceispirillum_marinum_IMCC1322	488538	117	84.78	5.07	Yes	98	Bacteria	Proteobacteria	Alphaproteobacteria	NA	NA	Candidatus Puniceispirillum	Candidatus Puniceispirillum marinum
GCF_000024765	GCF_000024765_Proteobacteria_Gammaproteobacteria_Chromatiales_Halothiobacillaceae_Halothiobacillus_Halothiobacillus_neapolitanus_c2	555778	117	84.78	2.9	Yes	99	Bacteria	Proteobacteria	Gammaproteobacteria	Chromatiales	Halothiobacillaceae	Halothiobacillus	Halothiobacillus neapolitanus
GCF_000024805	GCF_000024805_Proteobacteria_Deltaproteobacteria_Myxococcales_Kofleriaceae_Haliangium_Haliangium_ochraceum_DSM_14365	502025	115	83.33	10.14	Yes	84	Bacteria	Proteobacteria	Deltaproteobacteria	Myxococcales	Kofleriaceae	Haliangium	Haliangium ochraceum
GCF_000024945	GCF_000024945_Firmicutes_Negativicutes_Veillonellales_Veillonellaceae_Veillonella_Veillonella_parvula_DSM_2008	479436	116	84.06	5.8	Yes	98	Bacteria	Firmicutes	Negativicutes	Veillonellales	Veillonellaceae	Veillonella	Veillonella parvula
GCF_000025305	GCF_000025305_Firmicutes_Negativicutes_Acidaminococcales_Acidaminococcaceae_Acidaminococcus_Acidaminococcus_fermentans_DSM_20731	591001	114	82.61	7.25	Yes	93	Bacteria	Firmicutes	Negativicutes	Acidaminococcales	Acidaminococcaceae	Acidaminococcus	Acidaminococcus fermentans
GCF_000025705	GCF_000025705_Proteobacteria_Betaproteobacteria_Nitrosomonadales_Gallionellaceae_Sideroxydans_Sideroxydans_lithotrophicus_ES-1	580332	119	86.23	6.52	Yes	99	Bacteria	Proteobacteria	Betaproteobacteria	Nitrosomonadales	Gallionellaceae	Sideroxydans	Sideroxydans lithotrophicus
GCF_000025945	GCF_000025945_Proteobacteria_Deltaproteobacteria_Desulfobacterales_Desulfobulbaceae_Desulfotalea_Desulfotalea_psychrophila_LSv54	177439	106	76.81	5.07	Yes	90	Bacteria	Proteobacteria	Deltaproteobacteria	Desulfobacterales	Desulfobulbaceae	Desulfotalea	Desulfotalea psychrophila
GCF_000055785	GCF_000055785_Proteobacteria_Gammaproteobacteria_Oceanospirillales_Halomonadaceae_Chromohalobacter_Chromohalobacter_salexigens_DSM_3043	290398	118	85.51	8.7	Yes	96	Bacteria	Proteobacteria	Gammaproteobacteria	Oceanospirillales	Halomonadaceae	Chromohalobacter	Chromohalobacter salexigens
GCF_000067165	GCF_000067165_Proteobacteria_Deltaproteobacteria_Myxococcales_Polyangiaceae_Sorangium_Sorangium_cellulosum_So_ce_56	448385	117	84.78	14.49	Yes	81	Bacteria	Proteobacteria	Deltaproteobacteria	Myxococcales	Polyangiaceae	Sorangium	Sorangium cellulosum
GCF_000067205	GCF_000067205_Proteobacteria_Betaproteobacteria_Burkholderiales_Alcaligenaceae_Bordetella_Bordetella_petrii_DSM_12804	94624	119	86.23	6.52	Yes	101	Bacteria	Proteobacteria	Betaproteobacteria	Burkholderiales	Alcaligenaceae	Bordetella	Bordetella petrii
GCF_000093085	GCF_000093085_Firmicutes_Bacilli_Bacillales_Sporolactobacillaceae_NA_Bacillus_selenitireducens_MLS10	439292	117	84.78	7.97	Yes	96	Bacteria	Firmicutes	Bacilli	Bacillales	Sporolactobacillaceae	NA	[Bacillus] selenitireducens
GCF_000143145	GCF_000143145_Proteobacteria_Alphaproteobacteria_Rhizobiales_Hyphomicrobiaceae_Hyphomicrobium_Hyphomicrobium_denitrificans_ATCC_51888	582899	116	84.06	5.07	Yes	92	Bacteria	Proteobacteria	Alphaproteobacteria	Rhizobiales	Hyphomicrobiaceae	Hyphomicrobium	Hyphomicrobium denitrificans
GCF_000143965	GCF_000143965_Proteobacteria_Deltaproteobacteria_Desulfarculales_Desulfarculaceae_Desulfarculus_Desulfarculus_baarsii_DSM_2075	644282	115	83.33	6.52	Yes	93	Bacteria	Proteobacteria	Deltaproteobacteria	Desulfarculales	Desulfarculaceae	Desulfarculus	Desulfarculus baarsii
GCF_000144695	GCF_000144695_Firmicutes_Clostridia_Halanaerobiales_Halobacteroidaceae_Acetohalobium_Acetohalobium_arabaticum_DSM_5501	574087	117	84.78	6.52	Yes	93	Bacteria	Firmicutes	Clostridia	Halanaerobiales	Halobacteroidaceae	Acetohalobium	Acetohalobium arabaticum
GCF_000146185	GCF_000146185_Firmicutes_Clostridia_Clostridiales_Eubacteriaceae_Eubacterium_Eubacterium_eligens_ATCC_27750	515620	114	82.61	9.42	Yes	91	Bacteria	Firmicutes	Clostridia	Clostridiales	Eubacteriaceae	Eubacterium	[Eubacterium] eligens
GCF_000148645	GCF_000148645_Proteobacteria_Gammaproteobacteria_Alteromonadales_Ferrimonadaceae_Ferrimonas_Ferrimonas_balearica_DSM_9799	550540	115	83.33	6.52	Yes	96	Bacteria	Proteobacteria	Gammaproteobacteria	Alteromonadales	Ferrimonadaceae	Ferrimonas	Ferrimonas balearica
GCF_000165485	GCF_000165485_Proteobacteria_Deltaproteobacteria_Myxococcales_Archangiaceae_Stigmatella_Stigmatella_aurantiaca_DW4_3-1	378806	116	84.06	18.84	Yes	80	Bacteria	Proteobacteria	Deltaproteobacteria	Myxococcales	Archangiaceae	Stigmatella	Stigmatella aurantiaca
GCF_000169055	GCF_000169055_Proteobacteria_Gammaproteobacteria_Alteromonadales_NA_NA_Alteromonadales_bacterium_TW-7_TW-7	156578	114	82.61	5.8	Yes	97	Bacteria	Proteobacteria	Gammaproteobacteria	Alteromonadales	NA	NA	Alteromonadales bacterium TW-7
GCF_000169995	GCF_000169995_Proteobacteria_Gammaproteobacteria_Vibrionales_NA_NA_Vibrionales_bacterium_SWAT-3_SWAT-3	391574	97	70.29	11.59	Yes	71	Bacteria	Proteobacteria	Gammaproteobacteria	Vibrionales	NA	NA	Vibrionales bacterium SWAT-3
GCF_000170895	GCF_000170895_Proteobacteria_Deltaproteobacteria_Myxococcales_Nannocystaceae_Plesiocystis_Plesiocystis_pacifica_SIR-1	391625	113	81.88	8.7	Yes	78	Bacteria	Proteobacteria	Deltaproteobacteria	Myxococcales	Nannocystaceae	Plesiocystis	Plesiocystis pacifica
GCF_000184705	GCF_000184705_Firmicutes_Clostridia_Clostridiales_Clostridiales_Family_XVII._Incertae_Sedis_Thermaerobacter_Thermaerobacter_marianensis_DSM_12885	644966	116	84.06	1.45	Yes	85	Bacteria	Firmicutes	Clostridia	Clostridiales	Clostridiales Family XVII. Incertae Sedis	Thermaerobacter	Thermaerobacter marianensis
GCF_000186245	GCF_000186245_Proteobacteria_Epsilonproteobacteria_Campylobacterales_NA_Nitratifractor_Nitratifractor_salsuginis_DSM_16511	749222	110	79.71	3.62	Yes	89	Bacteria	Proteobacteria	Epsilonproteobacteria	Campylobacterales	NA	Nitratifractor	Nitratifractor salsuginis
GCF_000186325	GCF_000186325_Actinobacteria_Actinobacteria_Corynebacteriales_Dietziaceae_Dietzia_Dietzia_cinnamea_P4	910954	134	97.1	1.45	Yes	122	Bacteria	Actinobacteria	Actinobacteria	Corynebacteriales	Dietziaceae	Dietzia	Dietzia cinnamea
GCF_000193205	GCF_000193205_Firmicutes_Bacilli_Lactobacillales_Aerococcaceae_Aerococcus_Aerococcus_urinae_ACS-120-V-Col10a	866775	99	71.74	7.25	Yes	83	Bacteria	Firmicutes	Bacilli	Lactobacillales	Aerococcaceae	Aerococcus	Aerococcus urinae
GCF_000194135	GCF_000194135_Proteobacteria_Deltaproteobacteria_Desulfurellales_Desulfurellaceae_Hippea_Hippea_maritima_DSM_10411	760142	112	81.16	1.45	Yes	92	Bacteria	Proteobacteria	Deltaproteobacteria	Desulfurellales	Desulfurellaceae	Hippea	Hippea maritima
GCF_000195575	GCF_000195575_Firmicutes_Bacilli_Lactobacillales_Carnobacteriaceae_Carnobacterium_Carnobacterium_sp_17-4_17-4	208596	107	77.54	5.8	Yes	92	Bacteria	Firmicutes	Bacilli	Lactobacillales	Carnobacteriaceae	Carnobacterium	Carnobacterium sp. 17-4
GCF_000196175	GCF_000196175_Proteobacteria_Oligoflexia_Bdellovibrionales_Bdellovibrionaceae_Bdellovibrio_Bdellovibrio_bacteriovorus_HD100	264462	103	74.64	6.52	Yes	79	Bacteria	Proteobacteria	Oligoflexia	Bdellovibrionales	Bdellovibrionaceae	Bdellovibrio	Bdellovibrio bacteriovorus
GCF_000208405	GCF_000208405_Firmicutes_Negativicutes_Selenomonadales_Selenomonadaceae_Selenomonas_Selenomonas_sputigena_ATCC_35185	546271	118	85.51	6.52	Yes	101	Bacteria	Firmicutes	Negativicutes	Selenomonadales	Selenomonadaceae	Selenomonas	Selenomonas sputigena
GCF_000210915	GCF_000210915_Proteobacteria_Oligoflexia_Bacteriovoracales_Halobacteriovoraceae_Halobacteriovorax_Halobacteriovorax_marinus_SJ	862908	103	74.64	6.52	Yes	78	Bacteria	Proteobacteria	Oligoflexia	Bacteriovoracales	Halobacteriovoraceae	Halobacteriovorax	Halobacteriovorax marinus
GCF_000213255	GCF_000213255_Firmicutes_Clostridia_Thermoanaerobacterales_Thermoanaerobacterales_Family_IV._Incertae_Sedis_Mahella_Mahella_australiensis_50-1_BON	697281	116	84.06	6.52	Yes	94	Bacteria	Firmicutes	Clostridia	Thermoanaerobacterales	Thermoanaerobacterales Family IV. Incertae Sedis	Mahella	Mahella australiensis
GCF_000215955	GCF_000215955_Proteobacteria_Gammaproteobacteria_Salinisphaerales_Salinisphaeraceae_Salinisphaera_Salinisphaera_shabanensis_E1L3A	1033802	115	83.33	6.52	Yes	97	Bacteria	Proteobacteria	Gammaproteobacteria	Salinisphaerales	Salinisphaeraceae	Salinisphaera	Salinisphaera shabanensis
GCF_000219355	GCF_000219355_Proteobacteria_Alphaproteobacteria_Rickettsiales_Candidatus_Midichloriaceae_Candidatus_Midichloria_Candidatus_Midichloria_mitochondrii_IricVA	696127	94	68.12	2.17	Yes	81	Bacteria	Proteobacteria	Alphaproteobacteria	Rickettsiales	Candidatus Midichloriaceae	Candidatus Midichloria	Candidatus Midichloria mitochondrii
GCF_000220985	GCF_000220985_Actinobacteria_Actinobacteria_Micrococcales_Micrococcaceae_Nesterenkonia_Nesterenkonia_sp_F_F	795955	131	94.93	0	Yes	112	Bacteria	Actinobacteria	Actinobacteria	Micrococcales	Micrococcaceae	Nesterenkonia	Nesterenkonia sp. F
GCF_000224415	GCF_000224415_Actinobacteria_Actinobacteria_Micrococcales_Micrococcaceae_Citricoccus_Citricoccus_sp_CH26A_CH26A	1045009	136	98.55	1.45	Yes	119	Bacteria	Actinobacteria	Actinobacteria	Micrococcales	Micrococcaceae	Citricoccus	Citricoccus sp. CH26A
GCF_000224715	GCF_000224715_Actinobacteria_Actinobacteria_Micrococcales_Intrasporangiaceae_Serinicoccus_Serinicoccus_profundi_MCCC_1A05965	1043205	135	97.83	1.45	Yes	117	Bacteria	Actinobacteria	Actinobacteria	Micrococcales	Intrasporangiaceae	Serinicoccus	Serinicoccus profundi
GCF_000230695	GCF_000230695_Proteobacteria_Gammaproteobacteria_Xanthomonadales_Rhodanobacteraceae_Rhodanobacter_Rhodanobacter_denitrificans_2APBS1	666685	114	82.61	2.17	Yes	98	Bacteria	Proteobacteria	Gammaproteobacteria	Xanthomonadales	Rhodanobacteraceae	Rhodanobacter	Rhodanobacter denitrificans
GCF_000239155	GCF_000239155_Actinobacteria_Actinobacteria_Pseudonocardiales_Pseudonocardiaceae_Actinoalloteichus_Actinoalloteichus_spitiensis_RMV-1378	1114962	136	98.55	3.62	Yes	123	Bacteria	Actinobacteria	Actinobacteria	Pseudonocardiales	Pseudonocardiaceae	Actinoalloteichus	Actinoalloteichus spitiensis
GCF_000240225	GCF_000240225_Actinobacteria_Thermoleophilia_Solirubrobacterales_Patulibacteraceae_Patulibacter_Patulibacter_medicamentivorans_I11	1097667	116	84.06	4.35	Yes	93	Bacteria	Actinobacteria	Thermoleophilia	Solirubrobacterales	Patulibacteraceae	Patulibacter	Patulibacter medicamentivorans
GCF_000247645	GCF_000247645_Actinobacteria_Actinobacteria_Micrococcales_Microbacteriaceae_Salinibacterium_Salinibacterium_sp_PAMC_21357_PAMC_21357	1112215	132	95.65	1.45	Yes	118	Bacteria	Actinobacteria	Actinobacteria	Micrococcales	Microbacteriaceae	Salinibacterium	Salinibacterium sp. PAMC 21357
GCF_000247995	GCF_000247995_Actinobacteria_Actinobacteria_Micrococcales_Dermatophilaceae_Mobilicoccus_Mobilicoccus_pelagius_NBRC_104925	1089455	136	98.55	0.72	Yes	116	Bacteria	Actinobacteria	Actinobacteria	Micrococcales	Dermatophilaceae	Mobilicoccus	Mobilicoccus pelagius
GCF_000270085	GCF_000270085_Firmicutes_Erysipelotrichia_Erysipelotrichales_Erysipelotrichaceae_Erysipelothrix_Erysipelothrix_rhusiopathiae_Fujisawa	650150	94	68.12	2.17	Yes	80	Bacteria	Firmicutes	Erysipelotrichia	Erysipelotrichales	Erysipelotrichaceae	Erysipelothrix	Erysipelothrix rhusiopathiae
GCF_000271665	GCF_000271665_Firmicutes_Negativicutes_Selenomonadales_Sporomusaceae_Pelosinus_Pelosinus_fermentans_JBW45	1192197	119	86.23	12.32	Yes	94	Bacteria	Firmicutes	Negativicutes	Selenomonadales	Sporomusaceae	Pelosinus	Pelosinus fermentans
GCF_000283575	GCF_000283575_Firmicutes_Clostridia_Clostridiales_Oscillospiraceae_Oscillibacter_Oscillibacter_valericigenes_Sjm18-20	693746	107	77.54	8.7	Yes	85	Bacteria	Firmicutes	Clostridia	Clostridiales	Oscillospiraceae	Oscillibacter	Oscillibacter valericigenes
GCF_000297055	GCF_000297055_Proteobacteria_Betaproteobacteria_Nitrosomonadales_Gallionellaceae_Sulfuricella_Sulfuricella_denitrificans_skB26	1163617	117	84.78	10.87	Yes	98	Bacteria	Proteobacteria	Betaproteobacteria	Nitrosomonadales	Gallionellaceae	Sulfuricella	Sulfuricella denitrificans
GCF_000299355	GCF_000299355_Firmicutes_Tissierellia_Tissierellales_Gottschalkiaceae_Gottschalkia_Gottschalkia_acidurici_9a	1128398	108	78.26	9.42	Yes	89	Bacteria	Firmicutes	Tissierellia	Tissierellales	Gottschalkiaceae	Gottschalkia	Gottschalkia acidurici
GCF_000304315	GCF_000304315_Proteobacteria_Alphaproteobacteria_Rhizobiales_Methylocystaceae_Methylocystis_Methylocystis_sp_SC2_SC2	187303	117	84.78	4.35	Yes	96	Bacteria	Proteobacteria	Alphaproteobacteria	Rhizobiales	Methylocystaceae	Methylocystis	Methylocystis sp. SC2
GCF_000367525	GCF_000367525_Actinobacteria_Actinobacteria_Micrococcales_Intrasporangiaceae_Tetrasphaera_Tetrasphaera_elongata_Lp2	1193181	136	98.55	1.45	Yes	123	Bacteria	Actinobacteria	Actinobacteria	Micrococcales	Intrasporangiaceae	Tetrasphaera	Tetrasphaera elongata
GCF_000375545	GCF_000375545_Proteobacteria_Alphaproteobacteria_Kordiimonadales_Kordiimonadaceae_Kordiimonas_Kordiimonas_gwangyangensis_DSM_19435	1122137	117	84.78	2.17	Yes	102	Bacteria	Proteobacteria	Alphaproteobacteria	Kordiimonadales	Kordiimonadaceae	Kordiimonas	Kordiimonas gwangyangensis
GCF_000421465	GCF_000421465_Proteobacteria_Gammaproteobacteria_Methylococcales_Methylothermaceae_Methylohalobius_Methylohalobius_crimeensis_10Ki	1283300	118	85.51	12.32	Yes	98	Bacteria	Proteobacteria	Gammaproteobacteria	Methylococcales	Methylothermaceae	Methylohalobius	Methylohalobius crimeensis
GCF_000423825	GCF_000423825_Proteobacteria_Acidithiobacillia_Acidithiobacillales_Thermithiobacillaceae_Thermithiobacillus_Thermithiobacillus_tepidarius_DSM_3134	1123368	119	86.23	2.9	Yes	103	Bacteria	Proteobacteria	Acidithiobacillia	Acidithiobacillales	Thermithiobacillaceae	Thermithiobacillus	Thermithiobacillus tepidarius
GCF_000443995	GCF_000443995_Proteobacteria_Oligoflexia_Bacteriovoracales_Bacteriovoracaceae_Bacteriovorax_Bacteriovorax_sp_BAL6_X_BAL6_X	1201290	104	75.36	5.07	Yes	83	Bacteria	Proteobacteria	Oligoflexia	Bacteriovoracales	Bacteriovoracaceae	Bacteriovorax	Bacteriovorax sp. BAL6_X
GCF_000510645	GCF_000510645_Firmicutes_Bacilli_Bacillales_Bacillales_Family_X._Incertae_Sedis_Thermicanus_Thermicanus_aegyptius_DSM_12793	1089548	118	85.51	6.52	Yes	95	Bacteria	Firmicutes	Bacilli	Bacillales	Bacillales Family X. Incertae Sedis	Thermicanus	Thermicanus aegyptius
GCF_000512235	GCF_000512235_Proteobacteria_Deltaproteobacteria_Syntrophobacterales_Syntrophorhabdaceae_Syntrophorhabdus_Syntrophorhabdus_aromaticivorans_UI	909663	115	83.33	10.14	Yes	97	Bacteria	Proteobacteria	Deltaproteobacteria	Syntrophobacterales	Syntrophorhabdaceae	Syntrophorhabdus	Syntrophorhabdus aromaticivorans
GCF_000513475	GCF_000513475_NA_Candidatus_Babeliae_Candidatus_Babeliales_Candidatus_Babeliaceae_Candidatus_Babela_Candidatus_Babela_massiliensis_673862	673862	81	58.7	0.72	Yes	68	Bacteria	NA	Candidatus Babeliae	Candidatus Babeliales	Candidatus Babeliaceae	Candidatus Babela	Candidatus Babela massiliensis
GCF_000526435	GCF_000526435_Firmicutes_Clostridia_Clostridiales_Caldicoprobacteraceae_Caldicoprobacter_Caldicoprobacter_oshimai_DSM_21659	1304880	114	82.61	6.52	Yes	94	Bacteria	Firmicutes	Clostridia	Clostridiales	Caldicoprobacteraceae	Caldicoprobacter	Caldicoprobacter oshimai
GCF_000599985	GCF_000599985_Proteobacteria_Gammaproteobacteria_Orbales_Orbaceae_Gilliamella_Gilliamella_apicola_wkB1	1196095	114	82.61	5.8	Yes	99	Bacteria	Proteobacteria	Gammaproteobacteria	Orbales	Orbaceae	Gilliamella	Gilliamella apicola
GCF_000616095	GCF_000616095_Proteobacteria_Alphaproteobacteria_Sneathiellales_Sneathiellaceae_Sneathiella_Sneathiella_glossodoripedis_JCM_23214	1236958	112	81.16	2.9	Yes	96	Bacteria	Proteobacteria	Alphaproteobacteria	Sneathiellales	Sneathiellaceae	Sneathiella	Sneathiella glossodoripedis
GCF_000717475	GCF_000717475_Proteobacteria_Deltaproteobacteria_Desulfovibrionales_Desulfonatronaceae_Desulfonatronum_Desulfonatronum_thiodismutans_MLF-1	159290	115	83.33	3.62	Yes	97	Bacteria	Proteobacteria	Deltaproteobacteria	Desulfovibrionales	Desulfonatronaceae	Desulfonatronum	Desulfonatronum thiodismutans
GCF_000733765	GCF_000733765_Proteobacteria_Gammaproteobacteria_Nevskiales_Algiphilaceae_Algiphilus_Algiphilus_aromaticivorans_DG1253	1415780	118	85.51	4.35	Yes	100	Bacteria	Proteobacteria	Gammaproteobacteria	Nevskiales	Algiphilaceae	Algiphilus	Algiphilus aromaticivorans
GCF_000735045	GCF_000735045_Proteobacteria_Betaproteobacteria_Ferrovales_Ferrovaceae_Ferrovum_Ferrovum_myxofaciens_P3G	416213	115	83.33	5.8	Yes	96	Bacteria	Proteobacteria	Betaproteobacteria	Ferrovales	Ferrovaceae	Ferrovum	Ferrovum myxofaciens
GCF_000737325	GCF_000737325_Proteobacteria_Deltaproteobacteria_Myxococcales_Sandaracinaceae_Sandaracinus_Sandaracinus_amylolyticus_DSM_53668	927083	116	84.06	13.77	Yes	90	Bacteria	Proteobacteria	Deltaproteobacteria	Myxococcales	Sandaracinaceae	Sandaracinus	Sandaracinus amylolyticus
GCF_000744735	GCF_000744735_Proteobacteria_Gammaproteobacteria_Cellvibrionales_Porticoccaceae_Porticoccus_Porticoccus_hydrocarbonoclasticus_MCTG13d	1415778	114	82.61	7.97	Yes	92	Bacteria	Proteobacteria	Gammaproteobacteria	Cellvibrionales	Porticoccaceae	Porticoccus	Porticoccus hydrocarbonoclasticus
GCF_000746585	GCF_000746585_Proteobacteria_Alphaproteobacteria_Rickettsiales_NA_NA_Rickettsiales_bacterium_Ac37b_Ac37b	1528098	103	74.64	1.45	Yes	91	Bacteria	Proteobacteria	Alphaproteobacteria	Rickettsiales	NA	NA	Rickettsiales bacterium Ac37b
GCF_000828475	GCF_000828475_Proteobacteria_Alphaproteobacteria_Rhizobiales_NA_Methyloceanibacter_Methyloceanibacter_caenitepidi_Gela4	1384459	116	84.06	2.9	Yes	95	Bacteria	Proteobacteria	Alphaproteobacteria	Rhizobiales	NA	Methyloceanibacter	Methyloceanibacter caenitepidi
GCF_000940805	GCF_000940805_Proteobacteria_Gammaproteobacteria_Oceanospirillales_Saccharospirillaceae_Gynuella_Gynuella_sunshinyii_YC6258	1445510	117	84.78	10.87	Yes	91	Bacteria	Proteobacteria	Gammaproteobacteria	Oceanospirillales	Saccharospirillaceae	Gynuella	Gynuella sunshinyii
GCF_000960975	GCF_000960975_Proteobacteria_Alphaproteobacteria_Rhizobiales_Aurantimonadaceae_Martelella_Martelella_endophytica_YC6887	1486262	117	84.78	9.42	Yes	99	Bacteria	Proteobacteria	Alphaproteobacteria	Rhizobiales	Aurantimonadaceae	Martelella	Martelella endophytica
GCF_000974285	GCF_000974285_Firmicutes_Bacilli_NA_NA_NA_Bacilli_bacterium_VT-13-104_VT-13-104	1637974	113	81.88	7.97	Yes	92	Bacteria	Firmicutes	Bacilli	NA	NA	NA	Bacilli bacterium VT-13-104
GCF_000981035	GCF_000981035_Firmicutes_Clostridia_Clostridiales_Catabacteriaceae_Catabacter_Catabacter_hongkongensis_HKU16	270498	112	81.16	6.52	Yes	93	Bacteria	Firmicutes	Clostridia	Clostridiales	Catabacteriaceae	Catabacter	Catabacter hongkongensis
GCF_000982415	GCF_000982415_Proteobacteria_Alphaproteobacteria_Kiloniellales_Kiloniellaceae_Kiloniella_Kiloniella_litopenaei_P1-1	1549748	117	84.78	4.35	Yes	95	Bacteria	Proteobacteria	Alphaproteobacteria	Kiloniellales	Kiloniellaceae	Kiloniella	Kiloniella litopenaei
GCF_001010805	GCF_001010805_Proteobacteria_Gammaproteobacteria_Cellvibrionales_Spongiibacteraceae_Spongiibacter_Spongiibacter_sp_IMCC21906_IMCC21906	1620392	116	84.06	5.8	Yes	97	Bacteria	Proteobacteria	Gammaproteobacteria	Cellvibrionales	Spongiibacteraceae	Spongiibacter	Spongiibacter sp. IMCC21906
GCF_001044335	GCF_001044335_Proteobacteria_Betaproteobacteria_Nitrosomonadales_NA_NA_Methylophilales_bacterium_MBRSF5_MBRSF5	1623448	112	81.16	2.17	Yes	96	Bacteria	Proteobacteria	Betaproteobacteria	Nitrosomonadales	NA	NA	Methylophilales bacterium MBRSF5
GCF_001182045	GCF_001182045_Proteobacteria_Betaproteobacteria_Burkholderiales_Sutterellaceae_Dakarella_Dakarella_massiliensis_ND3	1506471	114	82.61	4.35	Yes	96	Bacteria	Proteobacteria	Betaproteobacteria	Burkholderiales	Sutterellaceae	Dakarella	Dakarella massiliensis
GCF_001187785	GCF_001187785_Proteobacteria_Gammaproteobacteria_Chromatiales_Wenzhouxiangellaceae_Wenzhouxiangella_Wenzhouxiangella_marina_KCTC_42284	1579979	114	82.61	2.17	Yes	99	Bacteria	Proteobacteria	Gammaproteobacteria	Chromatiales	Wenzhouxiangellaceae	Wenzhouxiangella	Wenzhouxiangella marina
GCF_001189495	GCF_001189495_Firmicutes_Clostridia_Clostridiales_Clostridiales_Family_XIII._Incertae_Sedis_NA_Eubacterium_sulci_ATCC_35585	888727	103	74.64	1.45	Yes	89	Bacteria	Firmicutes	Clostridia	Clostridiales	Clostridiales Family XIII. Incertae Sedis	NA	[Eubacterium] sulci
GCF_001263175	GCF_001263175_Proteobacteria_Deltaproteobacteria_Myxococcales_Vulgatibacteraceae_Vulgatibacter_Vulgatibacter_incomptus_DSM_27710	1391653	109	78.99	5.07	Yes	87	Bacteria	Proteobacteria	Deltaproteobacteria	Myxococcales	Vulgatibacteraceae	Vulgatibacter	Vulgatibacter incomptus
GCF_001273615	GCF_001273615_Proteobacteria_Zetaproteobacteria_Mariprofundales_Mariprofundaceae_Mariprofundus_Mariprofundus_ferrooxydans_JV-1	314344	116	84.06	5.8	Yes	100	Bacteria	Proteobacteria	Zetaproteobacteria	Mariprofundales	Mariprofundaceae	Mariprofundus	Mariprofundus ferrooxydans
GCF_001304995	GCF_001304995_Firmicutes_Clostridia_NA_NA_NA_Clostridia_bacterium_UC5_1-1D10_UC5.1-1D10	1697787	89	64.49	7.25	Yes	73	Bacteria	Firmicutes	Clostridia	NA	NA	NA	Clostridia bacterium UC5.1-1D10
GCF_001466305	GCF_001466305_Firmicutes_Clostridia_Clostridiales_Defluviitaleaceae_Defluviitalea_Defluviitalea_phaphyphila_Alg1	1473580	114	82.61	6.52	Yes	98	Bacteria	Firmicutes	Clostridia	Clostridiales	Defluviitaleaceae	Defluviitalea	Defluviitalea phaphyphila
GCF_001544015	GCF_001544015_Firmicutes_Limnochordia_Limnochordales_Limnochordaceae_Limnochorda_Limnochorda_pilosa_HC45	1555112	117	84.78	2.9	Yes	97	Bacteria	Firmicutes	Limnochordia	Limnochordales	Limnochordaceae	Limnochorda	Limnochorda pilosa
GCF_001579945	GCF_001579945_Proteobacteria_Gammaproteobacteria_Nevskiales_Sinobacteraceae_Steroidobacter_Steroidobacter_denitrificans_DSM_18526	465721	114	82.61	6.52	Yes	88	Bacteria	Proteobacteria	Gammaproteobacteria	Nevskiales	Sinobacteraceae	Steroidobacter	Steroidobacter denitrificans
GCF_001580025	GCF_001580025_Proteobacteria_Gammaproteobacteria_Pseudomonadales_Ventosimonadaceae_Ventosimonas_Ventosimonas_gracilis_CV58	1680762	116	84.06	5.07	Yes	100	Bacteria	Proteobacteria	Gammaproteobacteria	Pseudomonadales	Ventosimonadaceae	Ventosimonas	Ventosimonas gracilis
GCF_001617625	GCF_001617625_Proteobacteria_Gammaproteobacteria_Cellvibrionales_Microbulbiferaceae_Microbulbifer_Microbulbifer_thermotolerans_DAU221	252514	116	84.06	6.52	Yes	98	Bacteria	Proteobacteria	Gammaproteobacteria	Cellvibrionales	Microbulbiferaceae	Microbulbifer	Microbulbifer thermotolerans
GCF_001677435	GCF_001677435_Proteobacteria_Gammaproteobacteria_Chromatiales_Woeseiaceae_Woeseia_Woeseia_oceani_XK5	1548547	117	84.78	2.9	Yes	100	Bacteria	Proteobacteria	Gammaproteobacteria	Chromatiales	Woeseiaceae	Woeseia	Woeseia oceani
GCF_001748365	GCF_001748365_Firmicutes_Clostridia_Clostridiales_Clostridiales_Family_XII._Incertae_Sedis_Fusibacter_Fusibacter_sp_3D3_3D3	1048380	115	83.33	13.77	Yes	90	Bacteria	Firmicutes	Clostridia	Clostridiales	Clostridiales Family XII. Incertae Sedis	Fusibacter	Fusibacter sp. 3D3
GCF_001953075	GCF_001953075_Proteobacteria_Gammaproteobacteria_Cellvibrionales_Halieaceae_Halioglobus_Halioglobus_pacificus_RR3-57	930806	117	84.78	8.7	Yes	92	Bacteria	Proteobacteria	Gammaproteobacteria	Cellvibrionales	Halieaceae	Halioglobus	Halioglobus pacificus
GCF_002005165	GCF_002005165_Firmicutes_Bacilli_Bacillales_Thermoactinomycetaceae_Novibacillus_Novibacillus_thermophilus_SG-1	1471761	110	79.71	2.9	Yes	96	Bacteria	Firmicutes	Bacilli	Bacillales	Thermoactinomycetaceae	Novibacillus	Novibacillus thermophilus
GCF_002149925	GCF_002149925_Proteobacteria_Gammaproteobacteria_Thiotrichales_NA_Thioflexothrix_Thioflexothrix_psekupsii_D3	1570016	114	82.61	3.62	Yes	98	Bacteria	Proteobacteria	Gammaproteobacteria	Thiotrichales	NA	Thioflexothrix	Thioflexothrix psekupsii
GCF_002162375	GCF_002162375_Proteobacteria_Gammaproteobacteria_Oceanospirillales_Oleiphilaceae_Oleiphilus_Oleiphilus_messinensis_ME102	141451	117	84.78	7.97	Yes	96	Bacteria	Proteobacteria	Gammaproteobacteria	Oceanospirillales	Oleiphilaceae	Oleiphilus	Oleiphilus messinensis
GCF_002215215	GCF_002215215_Proteobacteria_Gammaproteobacteria_Chromatiales_Granulosicoccaceae_Granulosicoccus_Granulosicoccus_antarcticus_IMCC3135	1192854	115	83.33	12.32	Yes	89	Bacteria	Proteobacteria	Gammaproteobacteria	Chromatiales	Granulosicoccaceae	Granulosicoccus	Granulosicoccus antarcticus
GCF_002266425	GCF_002266425_Firmicutes_Tissierellia_Tissierellales_Tissierellaceae_Tissierella_Tissierella_sp_P1_P1	1280483	109	78.99	7.25	Yes	89	Bacteria	Firmicutes	Tissierellia	Tissierellales	Tissierellaceae	Tissierella	Tissierella sp. P1
GCF_002355415	GCF_002355415_Proteobacteria_Gammaproteobacteria_Acidiferrobacterales_Acidiferrobacteraceae_Sulfurifustis_Sulfurifustis_variabilis_skN76	1675686	118	85.51	10.14	Yes	96	Bacteria	Proteobacteria	Gammaproteobacteria	Acidiferrobacterales	Acidiferrobacteraceae	Sulfurifustis	Sulfurifustis variabilis
GCF_900111395	GCF_900111395_Proteobacteria_Gammaproteobacteria_Enterobacterales_Thorselliaceae_Thorsellia_Thorsellia_anophelis_DSM_18579	1123402	113	81.88	4.35	Yes	97	Bacteria	Proteobacteria	Gammaproteobacteria	Enterobacterales	Thorselliaceae	Thorsellia	Thorsellia anophelis
GCF_900116345	GCF_900116345_Proteobacteria_Gammaproteobacteria_Aeromonadales_Succinivibrionaceae_Succinivibrio_Succinivibrio_dextrinosolvens_ACV-10	83771	111	80.43	5.07	Yes	93	Bacteria	Proteobacteria	Gammaproteobacteria	Aeromonadales	Succinivibrionaceae	Succinivibrio	Succinivibrio dextrinosolvens
GCF_900120165	GCF_900120165_Firmicutes_Tissierellia_NA_NA_Ezakiella_Ezakiella_massiliensis_Marseille-P2951	1852374	102	73.91	2.9	Yes	88	Bacteria	Firmicutes	Tissierellia	NA	NA	Ezakiella	Ezakiella massiliensis
GCF_900130025	GCF_900130025_Firmicutes_Tissierellia_Tissierellales_NA_Sporanaerobacter_Sporanaerobacter_acetigenes_DSM_13106	1123281	108	78.26	7.97	Yes	89	Bacteria	Firmicutes	Tissierellia	Tissierellales	NA	Sporanaerobacter	Sporanaerobacter acetigenes
GCF_900142275	GCF_900142275_Firmicutes_Clostridia_Clostridiales_Proteinivoraceae_Anaerobranca_Anaerobranca_californiensis_DSM_14826	1120989	108	78.26	4.35	Yes	88	Bacteria	Firmicutes	Clostridia	Clostridiales	Proteinivoraceae	Anaerobranca	Anaerobranca californiensis
GCF_900155415	GCF_900155415_Firmicutes_Clostridia_Clostridiales_Christensenellaceae_Christensenella_Christensenella_massiliensis_Marseille-P2438	1805714	114	82.61	5.8	Yes	95	Bacteria	Firmicutes	Clostridia	Clostridiales	Christensenellaceae	Christensenella	Christensenella massiliensis
GCF_900167165	GCF_900167165_Firmicutes_Clostridia_Clostridiales_Clostridiales_Family_XVI._Incertae_Sedis_Carboxydocella_Carboxydocella_sporoproducens_DSM_16521	1121270	119	86.23	5.8	Yes	99	Bacteria	Firmicutes	Clostridia	Clostridiales	Clostridiales Family XVI. Incertae Sedis	Carboxydocella	Carboxydocella sporoproducens
GCF_900168025	GCF_900168025_Firmicutes_Clostridia_Clostridiales_Peptostreptococcaceae_Acetoanaerobium_Acetoanaerobium_noterae_ATCC_35199	745369	117	84.78	9.42	Yes	93	Bacteria	Firmicutes	Clostridia	Clostridiales	Peptostreptococcaceae	Acetoanaerobium	Acetoanaerobium noterae
GCF_900215505	GCF_900215505_Proteobacteria_Alphaproteobacteria_Rhizobiales_Cohaesibacteraceae_Cohaesibacter_Cohaesibacter_sp_ES_047_ES.047	1798205	117	84.78	4.35	Yes	95	Bacteria	Proteobacteria	Alphaproteobacteria	Rhizobiales	Cohaesibacteraceae	Cohaesibacter	Cohaesibacter sp. ES.047
Hakuba_co_assembly	Hakuba_co_assembly	NA	101	73.19	5.8	Yes	81	NA	NA	NA	NA	NA	NA	NA
Lloyd_59E_21H_M23	Lloyd_59E_21H_M23	NA	57	41.3	0.72	Yes	44	NA	NA	NA	NA	NA	NA	NA
Lloyd_59E_21H_O21	Lloyd_59E_21H_O21	NA	63	45.65	0.72	Yes	49	NA	NA	NA	NA	NA	NA	NA
Lloyd_60B_13H_A10	Lloyd_60B_13H_A10	NA	69	50	1.45	Yes	59	NA	NA	NA	NA	NA	NA	NA
Lloyd_60B_13H_C09	Lloyd_60B_13H_C09	NA	81	58.7	2.9	Yes	67	NA	NA	NA	NA	NA	NA	NA
SURF_21	SURF_21	NA	108	78.26	5.07	Yes	93	NA	NA	NA	NA	NA	NA	NA

## Sheet: TableS3_Beast2
Table S3. Genome information collected by GToTree (Lee, 2009) and used to create a Bayesian phylogenetic tree.
Assembly ID	Label	Tax ID	Unique single copy gene hits	Completeness (%)	Redundancy (%)	Used in final tree?	Num. genes used in alignment	Domain	Phylum	Class	Order	Family	Genus	Specific name
GCA_001303325	GCA_001303325_Proteobacteria_Deltaproteobacteria_Desulfobacterales_NA_NA_Desulfobacterales_bacterium_SG8_35_2	1703401	103	74.64	14.49	Yes	81	Bacteria	Proteobacteria	Deltaproteobacteria	Desulfobacterales	NA	NA	Desulfobacterales bacterium SG8_35_2
GCA_001304445	GCA_001304445_Proteobacteria_Acidithiobacillia_Acidithiobacillales_NA_NA_Acidithiobacillales_bacterium_SG8_45	1703383	94	68.12	11.59	Yes	77	Bacteria	Proteobacteria	Acidithiobacillia	Acidithiobacillales	NA	NA	Acidithiobacillales bacterium SG8_45
GCA_001464045	GCA_001464045_Proteobacteria_Betaproteobacteria_Nitrosomonadales_NA_NA_Nitrosomonadales_bacterium_Ga0074132	1752216	99	71.74	7.97	Yes	79	Bacteria	Proteobacteria	Betaproteobacteria	Nitrosomonadales	NA	NA	Nitrosomonadales bacterium Ga0074132
GCA_001464255.1	GCA_001464255.1_Actinobacteria_Actinobacteria_Actinomycetales_NA_NA_Actinomycetales_bacterium_Ga0077552	1752191	121	87.68	3.62	Yes	90	Bacteria	Actinobacteria	Actinobacteria	Actinomycetales	NA	NA	Actinomycetales bacterium Ga0077552
GCA_001464315	GCA_001464315_Proteobacteria_Alphaproteobacteria_Sphingomonadales_NA_NA_Sphingomonadales_bacterium_Ga0077559	1752233	109	78.99	3.62	Yes	93	Bacteria	Proteobacteria	Alphaproteobacteria	Sphingomonadales	NA	NA	Sphingomonadales bacterium Ga0077559
GCA_001464715	GCA_001464715_Proteobacteria_Oligoflexia_Bdellovibrionales_NA_NA_Bdellovibrionales_bacterium_Ga0074137	1752195	102	73.91	7.25	Yes	76	Bacteria	Proteobacteria	Oligoflexia	Bdellovibrionales	NA	NA	Bdellovibrionales bacterium Ga0074137
GCA_001508855	GCA_001508855_Firmicutes_Clostridia_Thermoanaerobacterales_NA_NA_Thermoanaerobacterales_bacterium_50_218	1635288	109	78.99	6.52	Yes	90	Bacteria	Firmicutes	Clostridia	Thermoanaerobacterales	NA	NA	Thermoanaerobacterales bacterium 50_218
GCA_001603955	GCA_001603955_Proteobacteria_Deltaproteobacteria_Syntrophobacterales_NA_NA_Syntrophobacterales_bacterium_Delta_02	1674896	110	79.71	14.49	Yes	88	Bacteria	Proteobacteria	Deltaproteobacteria	Syntrophobacterales	NA	NA	Syntrophobacterales bacterium Delta_02
GCA_001751065	GCA_001751065_Proteobacteria_Deltaproteobacteria_Desulfuromonadales_NA_NA_Desulfuromonadales_bacterium_C00003094	1869310	80	57.97	10.14	Yes	56	Bacteria	Proteobacteria	Deltaproteobacteria	Desulfuromonadales	NA	NA	Desulfuromonadales bacterium C00003094
GCA_001767575	GCA_001767575_Actinobacteria_NA_NA_NA_NA_Actinobacteria_bacterium_GWC2_53_9	1797195	83	60.14	1.45	Yes	74	Bacteria	Actinobacteria	NA	NA	NA	NA	Actinobacteria bacterium GWC2_53_9
GCA_001767595	GCA_001767595_Actinobacteria_NA_NA_NA_NA_Actinobacteria_bacterium_RBG_13_35_12	1797196	69	50	13.04	Yes	46	Bacteria	Actinobacteria	NA	NA	NA	NA	Actinobacteria bacterium RBG_13_35_12
GCA_001767605	GCA_001767605_Actinobacteria_NA_NA_NA_NA_Actinobacteria_bacterium_RBG_16_55_12	1797199	106	76.81	4.35	Yes	90	Bacteria	Actinobacteria	NA	NA	NA	NA	Actinobacteria bacterium RBG_16_55_12
GCA_001767735	GCA_001767735_Actinobacteria_NA_NA_NA_NA_Actinobacteria_bacterium_RBG_19FT_COMBO_36_27	1797206	70	50.72	2.17	Yes	56	Bacteria	Actinobacteria	NA	NA	NA	NA	Actinobacteria bacterium RBG_19FT_COMBO_36_27
GCA_001767755	GCA_001767755_Actinobacteria_NA_NA_NA_NA_Actinobacteria_bacterium_RBG_19FT_COMBO_54_7	1797207	62	44.93	2.17	Yes	46	Bacteria	Actinobacteria	NA	NA	NA	NA	Actinobacteria bacterium RBG_19FT_COMBO_54_7
GCA_001768645	GCA_001768645_Actinobacteria_NA_NA_NA_NA_Actinobacteria_bacterium_RBG_13_55_18	1797197	113	81.88	6.52	Yes	96	Bacteria	Actinobacteria	NA	NA	NA	NA	Actinobacteria bacterium RBG_13_55_18
GCA_001774655	GCA_001774655_Proteobacteria_Gammaproteobacteria_Pseudomonadales_NA_NA_Pseudomonadales_bacterium_GWC2_63_15	1817754	75	54.35	1.45	Yes	62	Bacteria	Proteobacteria	Gammaproteobacteria	Pseudomonadales	NA	NA	Pseudomonadales bacterium GWC2_63_15
GCA_001781945	GCA_001781945_Proteobacteria_Candidatus_Lambdaproteobacteria_NA_NA_NA_Candidatus_Lambdaproteobacteria_bacterium_RIFOXYD1_FULL_56_27	1817770	110	79.71	5.07	Yes	94	Bacteria	Proteobacteria	Candidatus Lambdaproteobacteria	NA	NA	NA	Candidatus Lambdaproteobacteria bacterium RIFOXYD1_FULL_56_27
GCA_001785035	GCA_001785035_Proteobacteria_Candidatus_Muproteobacteria_NA_NA_NA_Candidatus_Muproteobacteria_bacterium_RBG_16_60_9	1817755	92	66.67	4.35	Yes	82	Bacteria	Proteobacteria	Candidatus Muproteobacteria	NA	NA	NA	Candidatus Muproteobacteria bacterium RBG_16_60_9
GCA_001794815	GCA_001794815_Proteobacteria_Alphaproteobacteria_Caulobacterales_NA_NA_Caulobacterales_bacterium_GWE1_67_11	1797583	71	51.45	0	Yes	61	Bacteria	Proteobacteria	Alphaproteobacteria	Caulobacterales	NA	NA	Caulobacterales bacterium GWE1_67_11
GCA_001795365	GCA_001795365_Proteobacteria_Gammaproteobacteria_Chromatiales_NA_NA_Chromatiales_bacterium_RIFOXYA1_FULL_46_5	1797676	70	50.72	1.45	Yes	53	Bacteria	Proteobacteria	Gammaproteobacteria	Chromatiales	NA	NA	Chromatiales bacterium RIFOXYA1_FULL_46_5
GCA_001799475	GCA_001799475_Proteobacteria_Deltaproteobacteria_Desulfovibrionales_NA_NA_Desulfovibrionales_bacterium_GWA2_65_9	1797915	96	69.57	0	Yes	82	Bacteria	Proteobacteria	Deltaproteobacteria	Desulfovibrionales	NA	NA	Desulfovibrionales bacterium GWA2_65_9
GCA_001801025	GCA_001801025_Proteobacteria_Betaproteobacteria_Nitrosomonadales_NA_NA_Gallionellales_bacterium_GWA2_54_124	1798243	116	84.06	3.62	Yes	107	Bacteria	Proteobacteria	Betaproteobacteria	Nitrosomonadales	NA	NA	Gallionellales bacterium GWA2_54_124
GCA_001802655	GCA_001802655_Proteobacteria_Hydrogenophilalia_Hydrogenophilales_NA_NA_Hydrogenophilales_bacterium_RIFOXYD1_FULL_62_11	1798415	104	75.36	8.7	Yes	91	Bacteria	Proteobacteria	Hydrogenophilalia	Hydrogenophilales	NA	NA	Hydrogenophilales bacterium RIFOXYD1_FULL_62_11
GCA_001803185	GCA_001803185_Proteobacteria_Gammaproteobacteria_Legionellales_NA_NA_Legionellales_bacterium_RIFCSPHIGHO2_12_FULL_35_11	1798567	97	70.29	2.17	Yes	89	Bacteria	Proteobacteria	Gammaproteobacteria	Legionellales	NA	NA	Legionellales bacterium RIFCSPHIGHO2_12_FULL_35_11
GCA_001828915	GCA_001828915_Proteobacteria_Betaproteobacteria_Rhodocyclales_NA_NA_Rhodocyclales_bacterium_GWA2_65_19	1802016	77	55.8	12.32	Yes	54	Bacteria	Proteobacteria	Betaproteobacteria	Rhodocyclales	NA	NA	Rhodocyclales bacterium GWA2_65_19
GCA_001830235	GCA_001830235_Proteobacteria_Gammaproteobacteria_Xanthomonadales_NA_NA_Xanthomonadales_bacterium_GWF1_69_6	1802654	97	70.29	2.17	Yes	90	Bacteria	Proteobacteria	Gammaproteobacteria	Xanthomonadales	NA	NA	Xanthomonadales bacterium GWF1_69_6
GCA_001871795	GCA_001871795_Actinobacteria_NA_NA_NA_NA_Actinobacteria_bacterium_CG2_30_50_142	1803498	110	79.71	2.17	Yes	100	Bacteria	Actinobacteria	NA	NA	NA	NA	Actinobacteria bacterium CG2_30_50_142
GCA_001897355.1	GCA_001897355.1_Actinobacteria_Thermoleophilia_Solirubrobacterales_NA_NA_Solirubrobacterales_bacterium_67-14	1895832	115	83.33	2.9	Yes	102	Bacteria	Actinobacteria	Thermoleophilia	Solirubrobacterales	NA	NA	Solirubrobacterales bacterium 67-14
GCA_001918325	GCA_001918325_Actinobacteria_NA_NA_NA_NA_Actinobacteria_bacterium_13_1_40CM_4_65_12	1803489	69	50	2.9	Yes	61	Bacteria	Actinobacteria	NA	NA	NA	NA	Actinobacteria bacterium 13_1_40CM_4_65_12
GCA_001919355	GCA_001919355_Actinobacteria_NA_NA_NA_NA_Actinobacteria_bacterium_13_1_40CM_2_65_8	1803484	70	50.72	5.8	Yes	58	Bacteria	Actinobacteria	NA	NA	NA	NA	Actinobacteria bacterium 13_1_40CM_2_65_8
GCA_001920735	GCA_001920735_Actinobacteria_NA_NA_NA_NA_Actinobacteria_bacterium_13_1_20CM_2_65_11	1803471	71	51.45	4.35	Yes	60	Bacteria	Actinobacteria	NA	NA	NA	NA	Actinobacteria bacterium 13_1_20CM_2_65_11
GCA_002162875	GCA_002162875_Proteobacteria_Alphaproteobacteria_Rhodobacterales_NA_NA_Rhodobacterales_bacterium_52_120_T64	1856301	116	84.06	3.62	Yes	102	Bacteria	Proteobacteria	Alphaproteobacteria	Rhodobacterales	NA	NA	Rhodobacterales bacterium 52_120_T64
GCA_002779205	GCA_002779205_Actinobacteria_NA_NA_NA_NA_Actinobacteria_bacterium_CG08_land_8_20_14_0_20_35_9	1973893	90	65.22	4.35	Yes	71	Bacteria	Actinobacteria	NA	NA	NA	NA	Actinobacteria bacterium CG08_land_8_20_14_0_20_35_9
GCF_000203835.1	GCF_000203835.1_Actinobacteria_Actinobacteria_Streptomycetales_Streptomycetaceae_Streptomyces_Streptomyces_coelicolor	100226	138	100	3.62	Yes	113	Bacteria	Actinobacteria	Actinobacteria	Streptomycetales	Streptomycetaceae	Streptomyces	Streptomyces coelicolor
GCA_000192415.1	GCA_000192415.1_Actinobacteria_Actinobacteria_Propionibacteriales_Nocardioidaceae_NA_Nocardioidaceae_bacterium_Broad-1_Broad-1	408672	136	98.55	5.07	Yes	112	Bacteria	Actinobacteria	Actinobacteria	Propionibacteriales	Nocardioidaceae	NA	Nocardioidaceae bacterium Broad-1
GCA_000385115	GCA_000385115_Proteobacteria_Gammaproteobacteria_Oceanospirillales_NA_NA_Oceanospirillales_bacterium_SCGC_AAA298-N10_SCGC_AAA298-N10	939745	86	62.32	0	Yes	75	Bacteria	Proteobacteria	Gammaproteobacteria	Oceanospirillales	NA	NA	Oceanospirillales bacterium SCGC AAA298-N10
GCA_000463795.1	GCA_000463795.1_Actinobacteria_Actinobacteria_Micrococcales_Intrasporangiaceae_NA_Intrasporangiaceae_bacterium_JGI_0001002-M5_JGI_0001002-M5	1094959	0	0	0	No	0	Bacteria	Actinobacteria	Actinobacteria	Micrococcales	Intrasporangiaceae	NA	Intrasporangiaceae bacterium JGI 0001002-M5
GCA_000485475.1	GCA_000485475.1_Actinobacteria_Actinobacteria_Bifidobacteriales_NA_Candidatus_Ancillula_Candidatus_Ancillula_trichonymphae_ImTpAt	1265510	102	73.91	0	Yes	81	Bacteria	Actinobacteria	Actinobacteria	Bifidobacteriales	NA	Candidatus Ancillula	Candidatus Ancillula trichonymphae
GCA_000715825.1	GCA_000715825.1_Actinobacteria_Actinobacteria_Pseudonocardiales_Pseudonocardiaceae_Goodfellowiella_Goodfellowiella_coeruleoviolacea_NRRL_B-24058	334858	136	98.55	2.9	Yes	94	Bacteria	Actinobacteria	Actinobacteria	Pseudonocardiales	Pseudonocardiaceae	Goodfellowiella	Goodfellowiella coeruleoviolacea
GCA_000715975.1	GCA_000715975.1_Actinobacteria_Actinobacteria_Streptosporangiales_Streptosporangiaceae_Sphaerisporangium_Sphaerisporangium_viridialbum_NRRL_B-2636	46189	134	97.1	11.59	Yes	88	Bacteria	Actinobacteria	Actinobacteria	Streptosporangiales	Streptosporangiaceae	Sphaerisporangium	Sphaerisporangium viridialbum
GCA_000716055.1	GCA_000716055.1_Actinobacteria_Actinobacteria_Micromonosporales_Micromonosporaceae_Dactylosporangium_Dactylosporangium_aurantiacum_NRRL_B-8111	35754	129	93.48	11.59	Yes	94	Bacteria	Actinobacteria	Actinobacteria	Micromonosporales	Micromonosporaceae	Dactylosporangium	Dactylosporangium aurantiacum
GCA_000737335	GCA_000737335_Proteobacteria_Deltaproteobacteria_Myxococcales_NA_Enhygromyxa_Enhygromyxa_salina_DSM_15201	215803	112	81.16	12.32	Yes	80	Bacteria	Proteobacteria	Deltaproteobacteria	Myxococcales	NA	Enhygromyxa	Enhygromyxa salina
GCA_001311945.1	GCA_001311945.1_Actinobacteria_Acidimicrobiia_Acidimicrobiales_Acidimicrobiaceae_Aciditerrimonas_Aciditerrimonas_ferrireducens_JCM_15389	1294026	33	23.91	0.72	No	0	Bacteria	Actinobacteria	Acidimicrobiia	Acidimicrobiales	Acidimicrobiaceae	Aciditerrimonas	Aciditerrimonas ferrireducens
GCA_001644475.1	GCA_001644475.1_Actinobacteria_Rubrobacteria_Gaiellales_Gaiellaceae_Gaiella_Gaiella_sp_SCGC_AG-212-M14_SCGC_AG-212-M14	1799656	19	13.77	0	No	0	Bacteria	Actinobacteria	Rubrobacteria	Gaiellales	Gaiellaceae	Gaiella	Gaiella sp. SCGC AG-212-M14
GCA_001748245	GCA_001748245_Proteobacteria_Oligoflexia_Oligoflexales_Oligoflexaceae_Oligoflexus_Oligoflexus_tunisiensis_Shr3	708132	110	79.71	9.42	Yes	92	Bacteria	Proteobacteria	Oligoflexia	Oligoflexales	Oligoflexaceae	Oligoflexus	Oligoflexus tunisiensis
GCF_000005845	GCF_000005845_Proteobacteria_Gammaproteobacteria_Enterobacterales_Enterobacteriaceae_Escherichia_Escherichia_coli_K-12_substr._MG1655	511145	113	81.88	10.14	Yes	96	Bacteria	Proteobacteria	Gammaproteobacteria	Enterobacterales	Enterobacteriaceae	Escherichia	Escherichia coli
GCF_000006745	GCF_000006745_Proteobacteria_Gammaproteobacteria_Vibrionales_Vibrionaceae_Vibrio_Vibrio_cholerae_N16961	243277	113	81.88	6.52	Yes	99	Bacteria	Proteobacteria	Gammaproteobacteria	Vibrionales	Vibrionaceae	Vibrio	Vibrio cholerae
GCF_000006825	GCF_000006825_Proteobacteria_Gammaproteobacteria_Pasteurellales_Pasteurellaceae_Pasteurella_Pasteurella_multocida_Pm70	272843	114	82.61	4.35	Yes	102	Bacteria	Proteobacteria	Gammaproteobacteria	Pasteurellales	Pasteurellaceae	Pasteurella	Pasteurella multocida
GCF_000006845	GCF_000006845_Proteobacteria_Betaproteobacteria_Neisseriales_Neisseriaceae_Neisseria_Neisseria_gonorrhoeae_FA_1090	242231	116	84.06	2.17	Yes	110	Bacteria	Proteobacteria	Betaproteobacteria	Neisseriales	Neisseriaceae	Neisseria	Neisseria gonorrhoeae
GCF_000006965	GCF_000006965_Proteobacteria_Alphaproteobacteria_Rhizobiales_Rhizobiaceae_Sinorhizobium_Sinorhizobium_meliloti_1021	266834	117	84.78	7.25	Yes	96	Bacteria	Proteobacteria	Alphaproteobacteria	Rhizobiales	Rhizobiaceae	Sinorhizobium	Sinorhizobium meliloti
GCF_000007025	GCF_000007025_Proteobacteria_Alphaproteobacteria_Rickettsiales_Rickettsiaceae_Rickettsia_Rickettsia_conorii_Malish_7	272944	93	67.39	2.17	Yes	83	Bacteria	Proteobacteria	Alphaproteobacteria	Rickettsiales	Rickettsiaceae	Rickettsia	Rickettsia conorii
GCF_000007905	GCF_000007905_Proteobacteria_Epsilonproteobacteria_Campylobacterales_Helicobacteraceae_Helicobacter_Helicobacter_hepaticus_ATCC_51449	235279	108	78.26	1.45	Yes	94	Bacteria	Proteobacteria	Epsilonproteobacteria	Campylobacterales	Helicobacteraceae	Helicobacter	Helicobacter hepaticus
GCF_000008325	GCF_000008325_Proteobacteria_Gammaproteobacteria_Methylococcales_Methylococcaceae_Methylococcus_Methylococcus_capsulatus_Bath	243233	119	86.23	10.87	Yes	105	Bacteria	Proteobacteria	Gammaproteobacteria	Methylococcales	Methylococcaceae	Methylococcus	Methylococcus capsulatus
GCF_000008465	GCF_000008465_Proteobacteria_Gammaproteobacteria_Alteromonadales_Idiomarinaceae_Idiomarina_Idiomarina_loihiensis_L2TR	283942	115	83.33	6.52	Yes	104	Bacteria	Proteobacteria	Gammaproteobacteria	Alteromonadales	Idiomarinaceae	Idiomarina	Idiomarina loihiensis
GCF_000008985	GCF_000008985_Proteobacteria_Gammaproteobacteria_Thiotrichales_Francisellaceae_Francisella_Francisella_tularensis_SCHU_S4	177416	103	74.64	0.72	Yes	95	Bacteria	Proteobacteria	Gammaproteobacteria	Thiotrichales	Francisellaceae	Francisella	Francisella tularensis
GCF_000009125	GCF_000009125_Proteobacteria_Betaproteobacteria_Burkholderiales_Burkholderiaceae_Ralstonia_Ralstonia_solanacearum_GMI1000	267608	118	85.51	6.52	Yes	101	Bacteria	Proteobacteria	Betaproteobacteria	Burkholderiales	Burkholderiaceae	Ralstonia	Ralstonia solanacearum
GCF_000009805.1	GCF_000009805.1_Actinobacteria_Actinobacteria_Corynebacteriales_Nocardiaceae_Nocardia_Nocardia_farcinica_IFM_10152	247156	138	100	2.9	Yes	115	Bacteria	Actinobacteria	Actinobacteria	Corynebacteriales	Nocardiaceae	Nocardia	Nocardia farcinica
GCF_000009985	GCF_000009985_Proteobacteria_Alphaproteobacteria_Rhodospirillales_Rhodospirillaceae_Magnetospirillum_Magnetospirillum_magneticum_AMB-1	342108	117	84.78	3.62	Yes	103	Bacteria	Proteobacteria	Alphaproteobacteria	Rhodospirillales	Rhodospirillaceae	Magnetospirillum	Magnetospirillum magneticum
GCF_000010325	GCF_000010325_Proteobacteria_Epsilonproteobacteria_NA_NA_Nitratiruptor_Nitratiruptor_sp_SB155-2_SB155-2	387092	110	79.71	4.35	Yes	98	Bacteria	Proteobacteria	Epsilonproteobacteria	NA	NA	Nitratiruptor	Nitratiruptor sp. SB155-2
GCF_000010405	GCF_000010405_Proteobacteria_Gammaproteobacteria_NA_NA_NA_Calyptogena_okutanii_thioautotrophic_gill_symbiont_HA	412965	102	73.91	1.45	Yes	95	Bacteria	Proteobacteria	Gammaproteobacteria	NA	NA	NA	Calyptogena okutanii thioautotrophic gill symbiont
GCF_000012345	GCF_000012345_Proteobacteria_Alphaproteobacteria_Pelagibacterales_Pelagibacteraceae_Candidatus_Pelagibacter_Candidatus_Pelagibacter_ubique_HTCC1062	335992	110	79.71	2.9	Yes	96	Bacteria	Proteobacteria	Alphaproteobacteria	Pelagibacterales	Pelagibacteraceae	Candidatus Pelagibacter	Candidatus Pelagibacter ubique
GCF_000013345.1	GCF_000013345.1_Actinobacteria_Actinobacteria_Frankiales_Frankiaceae_Frankia_Frankia_casuarinae_CcI3	106370	137	99.28	5.8	Yes	101	Bacteria	Actinobacteria	Actinobacteria	Frankiales	Frankiaceae	Frankia	Frankia casuarinae
GCF_000013665	GCF_000013665_Proteobacteria_Gammaproteobacteria_Cellvibrionales_Cellvibrionaceae_Saccharophagus_Saccharophagus_degradans_2-40	203122	116	84.06	7.97	Yes	98	Bacteria	Proteobacteria	Gammaproteobacteria	Cellvibrionales	Cellvibrionaceae	Saccharophagus	Saccharophagus degradans
GCF_000013705	GCF_000013705_Proteobacteria_Betaproteobacteria_Nitrosomonadales_Methylophilaceae_Methylobacillus_Methylobacillus_flagellatus_KT	265072	116	84.06	5.07	Yes	107	Bacteria	Proteobacteria	Betaproteobacteria	Nitrosomonadales	Methylophilaceae	Methylobacillus	Methylobacillus flagellatus
GCF_000014185.1	GCF_000014185.1_Actinobacteria_Rubrobacteria_Rubrobacterales_Rubrobacteraceae_Rubrobacter_Rubrobacter_xylanophilus_DSM_9941	266117	118	85.51	6.52	Yes	99	Bacteria	Actinobacteria	Rubrobacteria	Rubrobacterales	Rubrobacteraceae	Rubrobacter	Rubrobacter xylanophilus
GCF_000014385	GCF_000014385_Firmicutes_Bacilli_Lactobacillales_Leuconostocaceae_Oenococcus_Oenococcus_oeni_PSU-1	203123	99	71.74	3.62	Yes	85	Bacteria	Firmicutes	Bacilli	Lactobacillales	Leuconostocaceae	Oenococcus	Oenococcus oeni
GCF_000014805	GCF_000014805_Proteobacteria_Gammaproteobacteria_Aeromonadales_Aeromonadaceae_Aeromonas_Aeromonas_hydrophila_ATCC_7966	380703	116	84.06	6.52	Yes	100	Bacteria	Proteobacteria	Gammaproteobacteria	Aeromonadales	Aeromonadaceae	Aeromonas	Aeromonas hydrophila
GCF_000014865	GCF_000014865_Proteobacteria_Alphaproteobacteria_Magnetococcales_Magnetococcaceae_Magnetococcus_Magnetococcus_marinus_MC-1	156889	114	82.61	3.62	Yes	100	Bacteria	Proteobacteria	Alphaproteobacteria	Magnetococcales	Magnetococcaceae	Magnetococcus	Magnetococcus marinus
GCF_000015025.1	GCF_000015025.1_Actinobacteria_Actinobacteria_Acidothermales_Acidothermaceae_Acidothermus_Acidothermus_cellulolyticus_11B_ATCC_43068	351607	136	98.55	0.72	Yes	110	Bacteria	Actinobacteria	Actinobacteria	Acidothermales	Acidothermaceae	Acidothermus	Acidothermus cellulolyticus
GCF_000015345	GCF_000015345_Proteobacteria_Gammaproteobacteria_Cardiobacteriales_Cardiobacteriaceae_Dichelobacter_Dichelobacter_nodosus_VCS1703A	246195	104	75.36	1.45	Yes	96	Bacteria	Proteobacteria	Gammaproteobacteria	Cardiobacteriales	Cardiobacteriaceae	Dichelobacter	Dichelobacter nodosus
GCF_000017305.1	GCF_000017305.1_Actinobacteria_Actinobacteria_Kineosporiales_Kineosporiaceae_Kineococcus_Kineococcus_radiotolerans_SRS30216	266940	137	99.28	2.9	Yes	111	Bacteria	Actinobacteria	Actinobacteria	Kineosporiales	Kineosporiaceae	Kineococcus	Kineococcus radiotolerans
GCF_000020005	GCF_000020005_Firmicutes_Clostridia_Natranaerobiales_Natranaerobiaceae_Natranaerobius_Natranaerobius_thermophilus_JW_NM-WN-LF	457570	115	83.33	5.07	Yes	99	Bacteria	Firmicutes	Clostridia	Natranaerobiales	Natranaerobiaceae	Natranaerobius	Natranaerobius thermophilus
GCF_000021725	GCF_000021725_Proteobacteria_Epsilonproteobacteria_Nautiliales_Nautiliaceae_Nautilia_Nautilia_profundicola_AmH	598659	111	80.43	5.07	Yes	95	Bacteria	Proteobacteria	Epsilonproteobacteria	Nautiliales	Nautiliaceae	Nautilia	Nautilia profundicola
GCF_000023845.1	GCF_000023845.1_Actinobacteria_Coriobacteriia_Eggerthellales_Eggerthellaceae_Cryptobacterium_Cryptobacterium_curtum_DSM_15641	469378	109	78.99	1.45	Yes	93	Bacteria	Actinobacteria	Coriobacteriia	Eggerthellales	Eggerthellaceae	Cryptobacterium	Cryptobacterium curtum
GCF_000024025.1	GCF_000024025.1_Actinobacteria_Actinobacteria_Catenulisporales_Catenulisporaceae_Catenulispora_Catenulispora_acidiphila_DSM_44928	479433	137	99.28	9.42	Yes	106	Bacteria	Actinobacteria	Actinobacteria	Catenulisporales	Catenulisporaceae	Catenulispora	Catenulispora acidiphila
GCF_000024165	GCF_000024165_Proteobacteria_Betaproteobacteria_NA_NA_Candidatus_Accumulibacter_Candidatus_Accumulibacter_phosphatis_UW-1	522306	119	86.23	13.04	Yes	97	Bacteria	Proteobacteria	Betaproteobacteria	NA	NA	Candidatus Accumulibacter	Candidatus Accumulibacter phosphatis
GCF_000024365.1	GCF_000024365.1_Actinobacteria_Actinobacteria_Nakamurellales_Nakamurellaceae_Nakamurella_Nakamurella_multipartita_DSM_44233	479431	137	99.28	3.62	Yes	110	Bacteria	Actinobacteria	Actinobacteria	Nakamurellales	Nakamurellaceae	Nakamurella	Nakamurella multipartita
GCF_000024545.1	GCF_000024545.1_Actinobacteria_Actinobacteria_Glycomycetales_Glycomycetaceae_Stackebrandtia_Stackebrandtia_nassauensis_DSM_44728	446470	134	97.1	4.35	Yes	113	Bacteria	Actinobacteria	Actinobacteria	Glycomycetales	Glycomycetaceae	Stackebrandtia	Stackebrandtia nassauensis
GCF_000024945	GCF_000024945_Firmicutes_Negativicutes_Veillonellales_Veillonellaceae_Veillonella_Veillonella_parvula_DSM_2008	479436	116	84.06	5.8	Yes	103	Bacteria	Firmicutes	Negativicutes	Veillonellales	Veillonellaceae	Veillonella	Veillonella parvula
GCF_000025305	GCF_000025305_Firmicutes_Negativicutes_Acidaminococcales_Acidaminococcaceae_Acidaminococcus_Acidaminococcus_fermentans_DSM_20731	591001	114	82.61	7.25	Yes	98	Bacteria	Firmicutes	Negativicutes	Acidaminococcales	Acidaminococcaceae	Acidaminococcus	Acidaminococcus fermentans
GCF_000025345.1	GCF_000025345.1_Actinobacteria_Actinobacteria_Geodermatophilales_Geodermatophilaceae_Geodermatophilus_Geodermatophilus_obscurus_DSM_43160	526225	137	99.28	5.07	Yes	108	Bacteria	Actinobacteria	Actinobacteria	Geodermatophilales	Geodermatophilaceae	Geodermatophilus	Geodermatophilus obscurus
GCF_000143845.1	GCF_000143845.1_Actinobacteria_Coriobacteriia_Coriobacteriales_Atopobiaceae_Olsenella_Olsenella_uli_DSM_7084	633147	110	79.71	2.17	Yes	94	Bacteria	Actinobacteria	Coriobacteriia	Coriobacteriales	Atopobiaceae	Olsenella	Olsenella uli
GCF_000143965	GCF_000143965_Proteobacteria_Deltaproteobacteria_Desulfarculales_Desulfarculaceae_Desulfarculus_Desulfarculus_baarsii_DSM_2075	644282	115	83.33	6.52	Yes	97	Bacteria	Proteobacteria	Deltaproteobacteria	Desulfarculales	Desulfarculaceae	Desulfarculus	Desulfarculus baarsii
GCF_000144695	GCF_000144695_Firmicutes_Clostridia_Halanaerobiales_Halobacteroidaceae_Acetohalobium_Acetohalobium_arabaticum_DSM_5501	574087	117	84.78	6.52	Yes	102	Bacteria	Firmicutes	Clostridia	Halanaerobiales	Halobacteroidaceae	Acetohalobium	Acetohalobium arabaticum
GCF_000194135	GCF_000194135_Proteobacteria_Deltaproteobacteria_Desulfurellales_Desulfurellaceae_Hippea_Hippea_maritima_DSM_10411	760142	112	81.16	1.45	Yes	100	Bacteria	Proteobacteria	Deltaproteobacteria	Desulfurellales	Desulfurellaceae	Hippea	Hippea maritima
GCF_000208405	GCF_000208405_Firmicutes_Negativicutes_Selenomonadales_Selenomonadaceae_Selenomonas_Selenomonas_sputigena_ATCC_35185	546271	118	85.51	6.52	Yes	105	Bacteria	Firmicutes	Negativicutes	Selenomonadales	Selenomonadaceae	Selenomonas	Selenomonas sputigena
GCF_000215955	GCF_000215955_Proteobacteria_Gammaproteobacteria_Salinisphaerales_Salinisphaeraceae_Salinisphaera_Salinisphaera_shabanensis_E1L3A	1033802	115	83.33	6.52	Yes	99	Bacteria	Proteobacteria	Gammaproteobacteria	Salinisphaerales	Salinisphaeraceae	Salinisphaera	Salinisphaera shabanensis
GCF_000270085	GCF_000270085_Firmicutes_Erysipelotrichia_Erysipelotrichales_Erysipelotrichaceae_Erysipelothrix_Erysipelothrix_rhusiopathiae_Fujisawa	650150	94	68.12	2.17	Yes	86	Bacteria	Firmicutes	Erysipelotrichia	Erysipelotrichales	Erysipelotrichaceae	Erysipelothrix	Erysipelothrix rhusiopathiae
GCF_000297055	GCF_000297055_Proteobacteria_Betaproteobacteria_Nitrosomonadales_Gallionellaceae_Sulfuricella_Sulfuricella_denitrificans_skB26	1163617	117	84.78	10.87	Yes	104	Bacteria	Proteobacteria	Betaproteobacteria	Nitrosomonadales	Gallionellaceae	Sulfuricella	Sulfuricella denitrificans
GCF_000371785.1	GCF_000371785.1_Actinobacteria_Actinobacteria_Actinopolysporales_Actinopolysporaceae_Actinopolyspora_Actinopolyspora_halophila_DSM_43834	1089546	136	98.55	4.35	Yes	107	Bacteria	Actinobacteria	Actinobacteria	Actinopolysporales	Actinopolysporaceae	Actinopolyspora	Actinopolyspora halophila
GCF_000375545	GCF_000375545_Proteobacteria_Alphaproteobacteria_Kordiimonadales_Kordiimonadaceae_Kordiimonas_Kordiimonas_gwangyangensis_DSM_19435	1122137	117	84.78	2.17	Yes	105	Bacteria	Proteobacteria	Alphaproteobacteria	Kordiimonadales	Kordiimonadaceae	Kordiimonas	Kordiimonas gwangyangensis
GCF_000515395.1	GCF_000515395.1_Actinobacteria_Actinobacteria_Jiangellales_Jiangellaceae_Jiangella_Jiangella_gansuensis_DSM_44835	987045	137	99.28	2.17	Yes	116	Bacteria	Actinobacteria	Actinobacteria	Jiangellales	Jiangellaceae	Jiangella	Jiangella gansuensis
GCF_000599985	GCF_000599985_Proteobacteria_Gammaproteobacteria_Orbales_Orbaceae_Gilliamella_Gilliamella_apicola_wkB1	1196095	114	82.61	5.8	Yes	102	Bacteria	Proteobacteria	Gammaproteobacteria	Orbales	Orbaceae	Gilliamella	Gilliamella apicola
GCF_000616095	GCF_000616095_Proteobacteria_Alphaproteobacteria_Sneathiellales_Sneathiellaceae_Sneathiella_Sneathiella_glossodoripedis_JCM_23214	1236958	112	81.16	2.9	Yes	99	Bacteria	Proteobacteria	Alphaproteobacteria	Sneathiellales	Sneathiellaceae	Sneathiella	Sneathiella glossodoripedis
GCF_000733765	GCF_000733765_Proteobacteria_Gammaproteobacteria_Nevskiales_Algiphilaceae_Algiphilus_Algiphilus_aromaticivorans_DG1253	1415780	118	85.51	4.35	Yes	107	Bacteria	Proteobacteria	Gammaproteobacteria	Nevskiales	Algiphilaceae	Algiphilus	Algiphilus aromaticivorans
GCF_000735045	GCF_000735045_Proteobacteria_Betaproteobacteria_Ferrovales_Ferrovaceae_Ferrovum_Ferrovum_myxofaciens_P3G	416213	115	83.33	5.8	Yes	103	Bacteria	Proteobacteria	Betaproteobacteria	Ferrovales	Ferrovaceae	Ferrovum	Ferrovum myxofaciens
GCF_000969705.1	GCF_000969705.1_Actinobacteria_Nitriliruptoria_Nitriliruptorales_Nitriliruptoraceae_Nitriliruptor_Nitriliruptor_alkaliphilus_DSM_45188	1069448	125	90.58	2.9	Yes	95	Bacteria	Actinobacteria	Nitriliruptoria	Nitriliruptorales	Nitriliruptoraceae	Nitriliruptor	Nitriliruptor alkaliphilus
GCF_000982415	GCF_000982415_Proteobacteria_Alphaproteobacteria_Kiloniellales_Kiloniellaceae_Kiloniella_Kiloniella_litopenaei_P1-1	1549748	117	84.78	4.35	Yes	98	Bacteria	Proteobacteria	Alphaproteobacteria	Kiloniellales	Kiloniellaceae	Kiloniella	Kiloniella litopenaei
GCF_001273615	GCF_001273615_Proteobacteria_Zetaproteobacteria_Mariprofundales_Mariprofundaceae_Mariprofundus_Mariprofundus_ferrooxydans_JV-1	314344	116	84.06	5.8	Yes	103	Bacteria	Proteobacteria	Zetaproteobacteria	Mariprofundales	Mariprofundaceae	Mariprofundus	Mariprofundus ferrooxydans
GCF_001544015	GCF_001544015_Firmicutes_Limnochordia_Limnochordales_Limnochordaceae_Limnochorda_Limnochorda_pilosa_HC45	1555112	117	84.78	2.9	Yes	98	Bacteria	Firmicutes	Limnochordia	Limnochordales	Limnochordaceae	Limnochorda	Limnochorda pilosa
GCF_001748365	GCF_001748365_Firmicutes_Clostridia_Clostridiales_Clostridiales_Family_XII._Incertae_Sedis_Fusibacter_Fusibacter_sp_3D3_3D3	1048380	115	83.33	13.77	Yes	98	Bacteria	Firmicutes	Clostridia	Clostridiales	Clostridiales Family XII. Incertae Sedis	Fusibacter	Fusibacter sp. 3D3
GCF_002005165	GCF_002005165_Firmicutes_Bacilli_Bacillales_Thermoactinomycetaceae_Novibacillus_Novibacillus_thermophilus_SG-1	1471761	110	79.71	2.9	Yes	99	Bacteria	Firmicutes	Bacilli	Bacillales	Thermoactinomycetaceae	Novibacillus	Novibacillus thermophilus
GCF_002266425	GCF_002266425_Firmicutes_Tissierellia_Tissierellales_Tissierellaceae_Tissierella_Tissierella_sp_P1_P1	1280483	109	78.99	7.25	Yes	92	Bacteria	Firmicutes	Tissierellia	Tissierellales	Tissierellaceae	Tissierella	Tissierella sp. P1
GCF_002355415	GCF_002355415_Proteobacteria_Gammaproteobacteria_Acidiferrobacterales_Acidiferrobacteraceae_Sulfurifustis_Sulfurifustis_variabilis_skN76	1675686	118	85.51	10.14	Yes	101	Bacteria	Proteobacteria	Gammaproteobacteria	Acidiferrobacterales	Acidiferrobacteraceae	Sulfurifustis	Sulfurifustis variabilis
GCF_900108055.1	GCF_900108055.1_Actinobacteria_Thermoleophilia_Thermoleophilales_Thermoleophilaceae_Thermoleophilum_Thermoleophilum_album_ATCC_35263	29539	117	84.78	2.9	Yes	96	Bacteria	Actinobacteria	Thermoleophilia	Thermoleophilales	Thermoleophilaceae	Thermoleophilum	Thermoleophilum album
GCF_900120165	GCF_900120165_Firmicutes_Tissierellia_NA_NA_Ezakiella_Ezakiella_massiliensis_Marseille-P2951	1852374	102	73.91	2.9	Yes	94	Bacteria	Firmicutes	Tissierellia	NA	NA	Ezakiella	Ezakiella massiliensis
Bro2018B_016_bin.27.fa_trimmed	Bro2018B_016_bin.27.fa_trimmed	NA	108	78.26	3.62	Yes	94	NA	NA	NA	NA	NA	NA	NA
Hakuba_co_assembly	Hakuba_co_assembly	NA	101	73.19	5.8	Yes	85	NA	NA	NA	NA	NA	NA	NA
Lloyd_59E_21H_M23	Lloyd_59E_21H_M23	NA	57	41.3	0.72	Yes	44	NA	NA	NA	NA	NA	NA	NA
Lloyd_59E_21H_O21	Lloyd_59E_21H_O21	NA	63	45.65	0.72	Yes	51	NA	NA	NA	NA	NA	NA	NA
Lloyd_60B_13H_A10	Lloyd_60B_13H_A10	NA	69	50	1.45	Yes	60	NA	NA	NA	NA	NA	NA	NA
Lloyd_60B_13H_C09	Lloyd_60B_13H_C09	NA	81	58.7	2.9	Yes	67	NA	NA	NA	NA	NA	NA	NA
SURF_21	SURF_21	NA	108	78.26	5.07	Yes	94	NA	NA	NA	NA	NA	NA	NA

## Sheet: TableS4_16S
Table S4. The Happo #3 microbial community 16S rRNA gene amplicon sequencing.
ID	Total Counts	Sequential Counts	Total (%)	Sequential (%)	Kingdom	Phylum	Class	Order	Family	Genus	Species	16S rRNA sequence
ASV_001	5533	0	32.4364	0	Bacteria	Nitrospirae	Thermodesulfovibrionia	NA	NA	NA	NA	ACAAATGGGCGAAAGCCTGATGCAGCGACGCCGCGTGGAGGATGAAGGTTTTCGAATTGTAAACTCCTTTTGTAGGGGAAAATAATGATGGTACCCTGCGAATAAGCCACGGCTAACTCTGTGCCAGCAGCCGCGGTAAGACAGAGGTGGCGAGCGTTGTTCGGAATTACTGGGCTTAAAGGGCGCGTAGGTGGTAAGATAAGTCTGTGGTGAAATCCTATGGCTTAACCATAGAATTGCCATGGAAACTGTTTTACTTGAGTCAGCGAGGGGATGGTGGAATTCCTGGTGTAGCAGTGAAATGCGTAGATATCCGGAGGAAGGCCGGTGGCGAAGGCGGCCATCTGGCGCTGAACTGACGCTGAGGCGCGAAAGCGTGGG
ASV_002	1213	3197	7.11103	30.77	Bacteria	Patescibacteria	Parcubacteria	NA	NA	NA	NA	GCAATGGGCGAAAGCCTGACCGAGCGACGCCGCGTGCAGGAAGAAGGTCTTCGGATTGTAAACTGCTTTTTCCGCCCAAAAAGTCCGCAAGGATTGATGGTAGGCGGAGAATAAGGCGCTGCAAACTACGTGCCAGCAGCCGCGGTAATACGTAGGCGCCAAGCGTTATCCGGATTTATTGGGCGTAAAGGGTGCGTAGGGGGTTTGATGCGTTTTTTGTTAAATTCCGACGCTTAACGTCGGATCTGCAAAGAATACGATCAGACTAGAGGATGTGAGAGGTCAGTGGAACGCACGGTGTAGGGGTGAAATCCGTTGATATCGTGCGGAACACCAAAGGCGAAGGCAACTGACTGGCGCATTACTGACCCTGAGGCACGAAAGCGTGGG
ASV_003	1571	0	9.20975	0	Bacteria	Nitrospirae	Thermodesulfovibrionia	NA	NA	NA	NA	ACAATGGGCGAAAGCCTGATGCAGCGACGCCGCGTGGAGGATGAAGGTTTTCGAATTGTAAACTCCTTTTGTAGGGGAAAATAATGATGGTACCCTGCGAATAAGCCACGGCTAACTCTGTGCCAGCAGCCGCGGTAAGACAGAGGTGGCGAGCGTTGTTCGGAATTACTGGGCTTAAAGGGCGCGTAGGCGGTAAGATAAGTCTGTGGTGAAATCCTATGGCTTAACCATAGAATTGCCATGGAAACTGTTTTACTTGAGTCAGCGAGGGGATGGTGGAATTCCTGGTGTAGCAGTGAAATGCGTAGATATCCGGAGGAAGGCCGGTGGCGAAGGCGGCCATCTGGCGCTGAACTGACGCTGAGGCGCGAAAGCGTGGG
ASV_004	13	0	0.0762106	0	Bacteria	Patescibacteria	Parcubacteria	NA	NA	NA	NA	TCAATGGGCGAAAGCCTGAACCAGCGACGCCGCGTGCCGGAAGAAGGTCTTCGGATTGTAAACGGCTTTTCTGGGAGAGGAACCCCGCCCCCTATGCTCGTGATTAAGTTTATTTATTTTTGTTGTATTTTTAAAGTATGACAAATTGGGTAGCTTATATGATGAGCTTAGGGGGCGGGGTGACAGTATCTCAGGAATAAGGAGATGCTAACTCTGTGCCAGCAGCAGCGGTAAGACAGAGTCTCCAAGCGTTATCCGGATTTATTGGGCGTAAAGGGTCCGTAGGCGGCCAGGAAAGTCTTGGGTTAAATGCCCAGAGCTTAACTTTGGGAATGCTCAAGATACTGCTTGACTAGAGGGCGTTAGAGGCTGGCGGAACGGTCGGCGTAGGGGTGAAAT…
ASV_005	0	12	0	0.115496	Bacteria	Proteobacteria	Gammaproteobacteria	Pseudomonadales	Moraxellaceae	Acinetobacter	NA	ACAATGGGCGCAAGCCTGATCCAGCCATGCCGCGTGTGTGAAGAAGGCCTTTTGGTTGTAAAGCACTTTAAGCGAGGAGGAGGCTACTAGTATTAATACTACTGGATAGTGGACGTTACTCGCAGAATAAGCACCGGCTAACTCTGTGCCAGCAGCCGCGGTAATACAGAGGGTGCGAGCGTTAATCGGATTTACTGGGCGTAAAGCGTGCGTAGGCGGCTTTTTAAGTCGGATGTGAAATCCCCGAGCTTAACTTGGGAATTGCATTCGATACTGGGAAGCTAGAGTATGGGAGAGGATGGTAGAATTCCAGGTGTAGCGGTGAAATGCGTAGAGATCTGGAGGAATACCGATGGCGAAGGCAGCCATCTGGCCTAATACTGACGCTGAGGTACGAAA…
ASV_006	0	9	0	0.0866218	Bacteria	Firmicutes	Clostridia	Clostridiales	Clostridiaceae_1	Clostridium_sensu_stricto_1	NA	ACAATGGGGGAAACCCTGATGCAGCAACGCCGCGTGAGTGATGACGGCCTTCGGGTTGTAAAGCTCTGTCTTCAGGGACGATAATGACGGTACCTGAGGAGGAAGCCACGGCTAACTACGTGCCAGCAGCCGCGGTAATACGTAGGTGGCGAGCGTTGTCCGGATTTACTGGGCGTAAAGGGAGCGTAGGCGGATTTTTAAGTGAGATGTGAAATACTCGGGCTTAACCTGAGTGCTGCATTTCAAACTGGAAGTCTAGAGTGCAGGAGAGGAGAAGGGAATTCCTAGTGTAGCGGTGAAATGCGTAGAGATTAGGAAGAACACCAGTGGCGAAGGCGCTTCTCTGGACTGTAACTGACGCTGAGGCTCGAAAGCGTGGG
ASV_007	0	9	0	0.0866218	Bacteria	Proteobacteria	Gammaproteobacteria	Enterobacteriales	Enterobacteriaceae	Rahnella	aquatilis	ACAATGGGCGCAAGCCTGATGCAGCCATGCCGCGTGTGTGAAGAAGGCCTTAGGGTTGTAAAGCACTTTCAGCGAGGAGGAAGGCATCATACTTAATACGTGTGGTGATTGACGTTACTCGCAGAAGAAGCACCGGCTAACTCCGTGCCAGCAGCCGCGGTAATACGGAGGGTGCAAGCGTTAATCGGAATTACTGGGCGTAAAGCGCACGCAGGCGGTTTGTTAAGTCAGATGTGAAATCCCCGCGCTTAACGTGGGAACTGCATTTGAAACTGGCAAGCTAGAGTCTTGTAGAGGGGGGTAGAATTCCAGGTGTAGCGGTGAAATGCGTAGAGATCTGGAGGAATACCGGTGGCGAAGGCGGCCCCCTGGACAAAGACTGACGCTCAGGTGCGAAAG…
ASV_008	1545	0	9.05733	0	Bacteria	Deinococcus-Thermus	Deinococci	Thermales	Thermaceae	Meiothermus	NA	CCAATGGGCGCAAGCCTGAGGGAGCGATACCGCTTGAAGGACGAAGCCCCTCGGGGTGTAAACTTCTGAACTCGGGACGATGATGACGGTACCGAGGTAATAGCACCGGCTAACTCCGTGCCAGCAGCCGCGGTAATACGGAGGGTGCGAGCGTTACCCGGATTTACTGGGTGTAAAGGGCGTGTAGGCGGTCTCTTTAGTCCGATGCTAAAGACCGAGGCTCAACCTCGGGAGTGCGTTGGATACTGTGAGGCTAGACGGTCGGAGAGGGTAGCGGAATTTCCGGAGTAGCGGTGAAATGCGCAGATACCGGAAGGAACGCCAATAGCGAAAGCAGCTACCTGGACGATTGGTGACGCTGAGGCGCGAAAGCGTGGG
ASV_009	0	8	0	0.0769971	Bacteria	Bacteroidetes	Bacteroidia	Bacteroidales	Prevotellaceae	Prevotella_7	melaninogenica	TCAATGGACGGAAGTCTGAACCAGCCAAGTAGCGTGCAGGATGACGGCCCTATGGGTTGTAAACTGCTTTTGTATGGGGATAAAGTTAGGGACGTGTCCCTATTTGCAGGTACCATACGAATAAGGACCGGCTAATTCCGTGCCAGCAGCCGCGGTAATACGGAAGGTCCAGGCGTTATCCGGATTTATTGGGTTTAAAGGGAGCGTAGGCTGGAGATTAAGTGTGTTGTGAAATGTAGACGCTCAACGTCTGAATTGCAGCGCATACTGGTTTCCTTGAGTACGCACAACGTTGGCGGAATTCGTCGTGTAGCGGTGAAATGCTTAGATATGACGAAGAACTCCGATTGCGAAGGCAGCTGACGGGAGCGCAACTGACGCTTAAGCTCGAAGGTGCGGG
ASV_010	1243	0	7.2869	0	Bacteria	Deinococcus-Thermus	Deinococci	Thermales	Thermaceae	Meiothermus	NA	GCAATGGGCGAAAGCCTGACGGAGCGATACCGCTTGAAGGACGAAGCCCCTCGGGGTGTAAACTTCTGAACTGGGGACGATCATGACGGTACCCAGGTAATAGCACCGGCTAACTCCGTGCCAGCAGCCGCGGTAATACGGAGGGTGCGAGCGTTACCCGGATTTACTGGGTGTAAAGGGCGTGTAGGCGGTCTCTCAAGTCCGATGCTAAAGACCAAGGCTCAACCTCGGGAGTGCGTTGGATACTGTGAGGCTAGACGGTCGGAGAGGGTAGCGGAATTTCCGGAGTAGCGGTGAAATGCGCAGATACCGGAAGGAACGCCAATAGCGAAAGCAGCTACCTGGACGATTGGTGACGCTGAGGCGCGAAAGCGTGGG
ASV_011	965	0	5.65717	0	Bacteria	Actinobacteria	RBG-16-55-12	NA	NA	NA	NA	GCAATGGGCGAAAGCCTGACGCAGCGACGCCGCGTGAAGGAAGAAGGCCTTCGGGTTGTAAACTTCTGTCGGCCGAGGAAGAAGGTCCTTTGGGCTGACGGTACTCGGCAAGGAAGCCCCGGCTAACTCCGTGCCAGCAGCCGCGGTAAGACGGAGGGGGCAAGCGTTGTTCGGATTTATTGGGCGTAAAGAGCGCGTAGGCGGTTTTTTCAAGTCAGATGTGAAAGCCTTGGGCTTAACCTAAGGATTGCATCTGATACTGAGGGACTTGAGTTCGGTAGAGGGGATTGGAATTCCCGGTGTAGCGGTGAAATGCGCAGATACCGGGAGGAACACCAGTGGCGAAGGCGGATCCCTGGGCCGTAACTGACGCTGAGGCGCGAAAGCTAGGG
ASV_012	289	315	1.69422	3.03176	Bacteria	Patescibacteria	Parcubacteria	Paceibacterales	Paceibacteraceae	Candidatus_Paceibacter	NA	TCAATGGGCGAAAGCCTGAACCAGCGACGCCGCGTGCCGGAAGAAGGTCTTCGGATTGTAAACGGCTTTTCTGAGAGAGGAACCCCGCTCTCTATGCTCGTGACTATAGCTCATTAACTTGTAATTTAGTTCATTAAATTATCAAAATGAACAAATGTAGTGATGGGCTTAGAGAGCGGGGAGACAGTATCTCAGGAATAAGGAGATGCTAACTCTGTGCCAGCAGCAGCGGTAAGACAGAGTCTCCAAGCGTTATCCGGATTTATTGGGCGTAAAGGGTCCGTAGGCGGCCAGGAAAGTCTTGGGTTAAATGCCCAGAGCTTAACTTTGGGAATGCTCAAGATACTGCTTGACTAGAGGGCGTTAGAGGCTGGCGGAACGGTCGGCGTAGGGGTGAAA…
ASV_013	300	258	1.75871	2.48316	Bacteria	Patescibacteria	Parcubacteria	Paceibacterales	Paceibacteraceae	Candidatus_Paceibacter	NA	TCAATGGGCGAAAGCCTGAACCAGCGACGCCGCGTGCCGGAAGAAGGTCTTCGGATTGTAAACGGCTTTTCTGAGAGAGGAAGCCATCGTAAGATGGCAGACAGTATCTCAGGAATAAGGAGATGCTAACTCTGTGCCAGCAGCAGCGGTAAGACAGAGTCTCCAAGCGTTATCCGGATTTATTGGGCGTAAAGGGTCCGTAGGCGGCCAGGAAAGTCTTGGGTTAAATGCCCAGAGCTTAACTTTGGGAATGCTCAAGATACTGCTTGACTAGAGGGCGTTAGAGGCTGGCGGAACGGTCGGCGTAGGGGTGAAATCCGTTGATATCGACCGGAACACCAAAAGCGAAGGCAGCCAGCTGGGACGGCCCTGACGCTGAGGGACGAAAGCGTGGG
ASV_014	510	0	2.9898	0	Bacteria	Firmicutes	Clostridia	Clostridiales	Syntrophomonadaceae	Dethiobacter	NA	GCAATGGGCGAAAGCCTGACGCAGCAACGCCGCGTGAACGATGAAGGCCTTCGGGTCGTAAAGTTCTGTCAAGGGGGACGATAATGACGGTACCCCTGGAGGAAGCCCCGGCTAACTACGTGCCAGCAGCCGCGGTAATACGTAGGGGGCGAGCGTTGTCCGGAATTATTGGGCGTAAAGGGCGTGTAGGCGGCCGATCAAGTCAGGTGTGAAATTCCAGGGCTCAACCCTGGACGTGCACTTGAAACTGGTTGGCTTGAGTGCAGAAGAGGAAAGTGGAATTCCCAGTGTAGCGGTGAAATGCGTAGATATTGGGAGGAACACCAGTGGCGAAGGCGACTTTCTGGTCTGTAACTGACGCTGAGGCGCGAAAGCTAGGG
ASV_015	0	432	0	4.15784	Bacteria	Firmicutes	Bacilli	Lactobacillales	Streptococcaceae	Streptococcus	NA	GCAATGGACGGAAGTCTGACCGAGCAACGCCGCGTGAGTGAAGAAGGTTTTCGGATCGTAAAGCTCTGTTGTAAGAGAAGAACGAGTGTGAGAGTGGAAAGTTCACACTGTGACGGTATCTTACCAGAAAGGGACGGCTAACTACGTGCCAGCAGCCGCGGTAATACGTAGGTCCCGAGCGTTGTCCGGATTTATTGGGCGTAAAGCGAGCGCAGGCGGTTAGATAAGTCTGAAGTTAAAGGCTGTGGCTTAACCATAGTACGCTTTGGAAACTGTTTAACTTGAGTGCAAGAGGGGAGAGTGGAATTCCATGTGTAGCGGTGAAATGCGTAGATATATGGAGGAACACCGGTGGCGAAAGCGGCTCTCTGGCTTGTAACTGACGCTGAGGCTCGAAAG…
ASV_016	0	406	0	3.9076	Bacteria	Patescibacteria	Parcubacteria	NA	NA	NA	NA	GCAATGGGCGAAAGCCTGACCGAGCGACGCCGCGTGCAGGAAGAAGGTCTTCGGATTGTAAACTGCTTTTTCCGCCCAAAAAGTCCGCAAGGATTGATGGTAGGCGGAGAATAAGGCGCTGCAAACTACGTGCCAGCAGCCGCGGTAATACGTAGGCGCCAAGCGTTATCCGGATTTATTGGGCGTAAAGAGTGCGTAGGGGGTTTGATGCGTTTTTTGTTAAATTCCGACGCTTAACGTCGGATCTGCAAAAAATACGATCAGACTAGAGGATGTGAGAGGTCAGTGGAACGCACGGTGTAGGGGTGAAATCCGTTGATATCGTGCGGAACACCAAAGGCGAAGGCAACTGACTGGCGCATTACTGACCCTGAGGCACGAAAGCGTGGG
ASV_017	0	392	0	3.77286	Bacteria	Patescibacteria	Parcubacteria	NA	NA	NA	NA	TCAATGGGCGAAAGCCTGAACCAGCGACGCCGCGTGCTCGAAGAAGTCCTTCGGGATGTAAAGAGCTTTTCTGGAGGAATAACCCCCCACCACTTTTCGTGAAATTTTTGAAAGTGATTAGACTAATTTCAGATTATGAAATTCGTGGAAAGTGGTGGGGGGTGAAGGTACTCCAGGAATAAGGGGTGACTAAACTCGTGCCAGCAGTAGCGGTAATACGAGTGCCCCAAGCGTTATCCGGATTTATTGGGCGTAAAGAGTCTGTAGGCGGTCTAGAAAGTCTTTGGTTAAAGGCCTAGGGCTTAACCTTAGGAATGCCAGAGAAACTTTTAGACTAGAGGGCGTTAGAGGCTGGTGGAATGGTCGGTGTAGGGGTGAAATCCGTTGATATCGACTAGA…
ASV_018	84	269	0.492438	2.58903	Bacteria	Patescibacteria	Parcubacteria	NA	NA	NA	NA	TCAATGGGCGAAAGCCTGAACCAGCGACGCCGCGTGCTCGAAGAAGTCCTTCGGGATGTAAAGAGCTTTTCTGGAGGATGAACCCCTCACCACTTTTCGTGAAATTTTTGAAAGTGATTAGACTAATTTCAGATTATGAAATTCATGGAAAGTGGTGGGGGGTGACAGTACTCCAGGAATAAGGGGTGACTAAACTCGTGCCAGCAGTAGCGGTAATACGAGTGCCCCAAGCGTTATCCGGATTTATTGGGCGTAAAGAGTCTGTAGGCGGTCTAGAAAGTCTTTGGTTAAAGGCCTAGGGCTTAACCTTAGGAATGCCAGAGAAACTTTTAGACTAGAGGGCGTTAGAGGCTGGTGGAACGGTCGGTGTAGGGGTGAAATCCGTTGATATCGACCAGA…
ASV_019	345	0	2.02251	0	Bacteria	Actinobacteria	RBG-16-55-12	NA	NA	NA	NA	GCAATGGGCGAAAGCCTGACGCAGCGACGCCGCGTGAAGGAAGAAGGCCTTCGGGTTGTAAACTCCTGTCGGCCGAGGAAGAAGGTCCTTTGGGCTGACGGTACTCGGCAAGGAAGCCCCGGCTAACTCCGTGCCAGCAGCCGCGGTAAGACGGAGGGGGCAAGCGTTGTTCGGATTTATTGGGCGTAAAGAGCGCGTAGGCGGTTTTTTCAAGTCAGATGTGAAAGCCTTGGGCTTAACCTAAGGATTGCATCTGATACTGAGGGACTTGAGTTCGGTAGAGGGGATTGGAATTCCCGGTGTAGCGGTGAAATGCGCAGATACCGGGAGGAACACCAGTGGCGAAGGCGGATCCCTGGGCCGTAACTGACGCTGAGGCGCGAAAGCTAGGG
ASV_020	0	332	0	3.19538	Bacteria	Patescibacteria	Parcubacteria	NA	NA	NA	NA	GCAATGGGCGAAAGCCTGACCGAGCGACGCCGCGTGCAGGAAGAAGGTCTTCGGATTGTAAACTGCTTTTTCCGCCCAAAAAGTCCGCAAGGATTGATGGTGGGCGGAGAATAAGGCGCTGCAAACTACGTGCCAGCAGCCGCGGTAATACGTAGGCGCCAAGCGTTATCCGGATTTATTGGGCGTAAAGAGTGCGTAGGGGGTTTGATGCGTTTTTTGTTAAATTCCGACGCTTAACGTCGGATCTGCAAAAAATACGATCAGACTAGAGGATGTGAGAGGTCAGTGGAACGCACGGTGTAGGGGTGAAATCCGTTGATATCGTGCGGAACACCAAAGGCGAAGGCAACTGACTGGCGCATTACTGACCCTGAGGCACGAAAGCGTGGG
ASV_021	280	19	1.64146	0.182868	Bacteria	Firmicutes	Clostridia	Thermoanaerobacterales	SRB2	NA	NA	TCAATGGGGGAAACCCTGAACCAGCAATGCCGCGTGAGTGATGAAGGTTTTCGGATCGTAAAGCTCTGTCTTTGGGGACGAATAAATGACGGTACCCGAGGAGGAAGCCCCGGCTAACTACGTGCCAGCAGCCGCGGTAATACGTAGGGGGCGAGCGTTGTCCGGAATTACTGGGCGTAAAGGGCGAGTAGGCGGTTTAATAAGTCAGATGTGAAATGCCAGGGCTTAACCCTGGAACTGCATTTGAAACTATTAGACTTGAGTGCAGGAGAGGAAAGTGGAATTCCCAGTGTAGCGGTGAAATGCGTAGATATTGGGAGGAACACCAGTGGCGAAGGCGACTTTCTGGACTGTAACTGACGCTGAGGCGCGAAAGCGTGGG
ASV_022	216	37	1.26627	0.356112	Bacteria	Nitrospirae	Thermodesulfovibrionia	NA	NA	NA	NA	ACAATGGGCGAAAGCCTGATGCAGCGACGCCGCGTGGAGGATGAAGGTTTTCGGATTGTAAACTCCTTTTGTAGGGGAAAATAATGATGGTACCCTGCGAATAAGCCACGGCTAACTCTGTGCCAGCAGCCGCGGTAAGACAGAGGTGGCGAGCGTTGTTCGGAATTACTGGGCTTAAAGGGCGCGTAGGCGGTAAGATAAGTCTGTGGTGAAATCCTATGGCTTAACCATAGAATTGCCATGGAAACTGTTTTACTTGAGTCAGCGAGGGGATGGTGGAATTCCTGGTGTAGCAGTGAAATGCGTAGATATCCGGAGGAAGGCCGGTGGCGAAGGCGGCCATCTGGCGCTGAACTGACGCTGAGGCGCGAAAGCGTGGG
ASV_023	249	0	1.45973	0	Bacteria	Actinobacteria	RBG-16-55-12	NA	NA	NA	NA	GCAATGGGCGAAAGCCTGACGCAGCAACGCCGCGTGAAGGAAGAAGGCCTTCGGGTTGTAAACTCCTGTCGGCCGAGGAAGAAGGTCCTTTGGGCTGACGGTACTCGGCAAGGAAGCCCCGGCTAACTCCGTGCCAGCAGCCGCGGTAAGACGGAGGGGGCAAGCGTTGTTCGGATTTATTGGGCGTAAAGAGCGCGTAGGCGGTTTTTTCAAGTCAGATGTGAAAGCCTTGGGCTTAACCTAAGGATTGCATCTGATACTGAGGGACTTGAGTTCGGTAGAGGGGATTGGAATTCCCGGTGTAGCGGTGAAATGCGCAGATACCGGGAGGAACACCAGTGGCGAAGGCGGATCCCTGGGCCGTAACTGACGCTGAGGCGCGAAAGCTAGGG
ASV_024	72	172	0.422089	1.65544	Bacteria	Patescibacteria	Parcubacteria	NA	NA	NA	NA	TCAATGGGGGAAACCCTGAACCAGCGACGCCGCGTGCTCGAAGAAGTCCTTCGGGATGTAAAGAGCTTTTCTGGAGGATGAACCCCGCCCCCTATGCTCGTGATTAAGTTTATTTATTTTTGTTGTATTTTTAAAGTATGACAAATTGGGTAGCTTATATGATGAGCTTAGGGGGCGGGGTGACGGTACTCCAGGAATAAGGGGTGACTAAACTCGTGCCAGCAGTAGCGGTAATACGAGTGCCCCAAGCGTTATCCGGATTTATTGGGCGTAAAGAGTCTGTAGGCGGTCTAGAAAGTCTTTGGTTAAAGGCCTAGGGCTTAACCTTAGGAATGCCAGAGAAACTTTTAGACTAGAGGGCGTTAGAGGCTGGTGGAACGGTCGGTGTAGGGGTGAAAT…
ASV_025	0	224	0	2.15592	Bacteria	Firmicutes	Bacilli	Lactobacillales	Streptococcaceae	Streptococcus	NA	GCAATGGACGAAAGTCTGACCGAGCAACGCCGCGTGAGTGAAGAAGGTTTTCGGATCGTAAAGCTCTGTTGTAAGAGAAGAACGAGTGTGAGAGTGGAAAGTTCACACTGTGACGGTATCTTACCAGAAAGGGACGGCTAACTACGTGCCAGCAGCCGCGGTAATACGTAGGTCCCGAGCGTTGTCCGGATTTATTGGGCGTAAAGCGAGCGCAGGCGGTTAGATAAGTCTGAAGTTAAAGGCTGTGGCTTAACCATAGTACGCTTTGGAAACTGTTTAACTTGAGTGCAAGAGGGGAGAGTGGAATTCCATGTGTAGCGGTGAAATGCGTAGATATATGGAGGAACACCGGTGGCGAAAGCGGCTCTCTGGCTTGTAACTGACGCTGAGGCTCGAAAG…
ASV_026	91	123	0.533474	1.18383	Bacteria	Patescibacteria	Parcubacteria	NA	NA	NA	NA	TCAATGGGCGAAAGCCTGAACCAGCGACGCCGCGTGCTCGAAGAAGTCCTTCGGGATGTAAAGAGCTTTTCTGGAGGATGAACCCCGCCCCCTATGCTCGTGATTAAGTTTATTTATTTTTGTTGTATTTTTAAAGTATGACAAATTGGGTAGCTTATATGATGAGCTTAGGGGGCGGGGTGACAGTACTCCAGGAATAAGGGGTGACTAAACTCGTGCCAGCAGTAGCGGTAATACGAGTGCCCCAAGCGTTATCCGGATTTATTGGGCGTAAAGAGTCTGTAGGCGGTCTAGAAAGTCTTTGGTTAAAGGCCTAGGGCTTAACCTTAGGAATGCCAGAGAAACTTTTAGACTAGAGGGCGTTAGAGGCTGGTGGAACGGTCGGTGTAGGGGTGAAAT…
ASV_027	197	0	1.15488	0	Bacteria	Nitrospirae	Thermodesulfovibrionia	NA	NA	NA	NA	ACAATGGGCGAAAGCCTGATGCAGCGACGCCGCGTGGAGGATGAAGGTCTTCGGATTGTAAACTCCTTTTGTAGGGGAAAATAATGATGGTACCCTGCGAATAAGCCACGGCTAACTCTGTGCCAGCAGCCGCGGTAAGACAGAGGTGGCGAGCGTTGTTCGGAATTACTGGGCTTAAAGGGCGCGTAGGCGGTAAGATAAGTCTGTGGTGAAATCCTATGGCTTAACCATAGAATTGCCATGGAAACTGTTTTACTTGAGTCAGCGAGGGGATGGTGGAATTCCTGGTGTAGCAGTGAAATGCGTAGATATCCGGAGGAAGGCCGGTGGCGAAGGCGGCCATCTGGCGCTGAACTGACGCTGAGGCGCGAAAGCGTGGG
ASV_028	41	131	0.240356	1.26083	Bacteria	Patescibacteria	Parcubacteria	NA	NA	NA	NA	TCAATGGGGGAAACCCTGAACCAGCGACGCCGCGTGCTCGAAGAAGTCCTTCGGGATGTAAAGAGCTTTTCTGGAGGAAGAACCCCGCCCCCTATGCTCGTGATTAAGTTTATTTATTTTTGTTGTATTTTTAAAGTATGACAAATTGGGTAGCTTATATGATGAGCTTAGGGGGCGGGGTGACGGTACTCCAGGAATAAGGGGTGACTAAACTCGTGCCAGCAGTAGCGGTAATACGAGTGCCCCAAGCGTTATCCGGATTTATTGGGCGTAAAGAGTCTGTAGGCGGTCTAGAAAGTCTTTGGTTAAAGGCCTAGGGCTTAACCTTAGGAATGCCAGAGAAACTTTTAGACTAGAGGGCGTTAGAGGCTGGTGGAACGGTCGGTGTAGGGGTGAAAT…
ASV_029	0	159	0	1.53032	Bacteria	Patescibacteria	Parcubacteria	NA	NA	NA	NA	TCAATGGGCGAAAGCCTGAACCAGCGACGCCGCGTGCTCGAAGAAGTCCTTCGGGATGTAAAGAGCTTTTCTGGAGGATGAACCCCGCCCCCTATGCTCGTGATTAAGTTTATTTATTTTTGTTGTATTTTTAAAGTATGACAAATTGGGTAGCTTATATGATGAGCTTAGGGGGCGGGGTGACAGTACTCCAGGAATAAGGGGTGACTAAACTCGTGCCAGCAGTAGCGGTAATACGAGTGCCCCAAGCGTTATCCGGATTTATTGGGCGTAAAGAGTCTGTAGGCGGTCTAGAAAGTCTTTGGTTAAAGGCCTAGGGCTTAACCTTAGGAATGCCAGAGAAACTTTTAGACTAGAGGGCGTTAGAGGCTGGTGGAATGGTCGGTGTAGGGGTGAAAT…
ASV_030	0	157	0	1.51107	Bacteria	Patescibacteria	Parcubacteria	NA	NA	NA	NA	TCAATGGGCGAAAGCCTGAACCAGCGACGCCGCGTGCTCGAAGAAGTCCTTCGGGATGTAAAGAGCTTTTCTGGAGGAATAACCCCCCACCACTTTTCGTGAAATTTTTGAAAGTGATTAGACTAATTTCAGATTATGAAATTCGTGGAAAGTGGTGGGGGGTGAAGGTACTCTAGGAATAAGGGGTGACTAAACTCGTGCCAGCAGTAGCGGTAATACGAGTGCCCCAAGCGTTATCCGGATTTATTGGGCGTAAAGAGTCTGTAGGCGGTCTAGAAAGTCTTTGGTTAAAGGCCTAGGGCTTAACCTTAGGAATGCCAGAGAAACTTTTAGACTAGAGGGCGTTAGAGGCTGGTGGAACGGTCGGTGTAGGGGTGAAATCCGTTGATATCGACCAGA…
ASV_031	38	116	0.222769	1.11646	Bacteria	Patescibacteria	Parcubacteria	NA	NA	NA	NA	TCAATGGGGGAAACCCTGAACCAGCGACGCCGCGTGCTCGAAGAAGTCCTTCGGGATGTAAAGAGCTTTTCTGGAGGATGAACCCCCCACCACTTTTCGTGAAATTTTTGAAAGTGATTAGACTAATTTCAGATTATGAAATTCGTGGAAAGTGGTGGGGGGTGACGGTACTCCAGGAATAAGGGGTGACTAAACTCGTGCCAGCAGTAGCGGTAATACGAGTGCCCCAAGCGTTATCCGGATTTATTGGGCGTAAAGAGTCTGTAGGCGGTCTAGAAAGTCTTTGGTTAAAGGCCTAGGGCTTAACCTTAGGAATGCCAGAGAAACTTTTAGACTAGAGGGCGTTAGAGGCTGGTGGAACGGTCGGTGTAGGGGTGAAATCCGTTGATATCGACCAGA…
ASV_032	133	0	0.779693	0	Bacteria	Nitrospirae	Thermodesulfovibrionia	NA	NA	NA	NA	ACAAATGGGCGAAAGCCTGATGCAGCGACGCCGCGTGGAGGATGAAGGCCTTCGGGTTGTAAACTCCTTTTGTAGGGGAAAATAATGATGGTACCCTGCGAATAAGCCACGGCTAACTCTGTGCCAGCAGCCGCGGTAAGACAGAGGTGGCGAGCGTTGTTCGGAATTACTGGGCTTAAAGGGCGCGTAGGCGGTAAGATAAGTCTGTGGTGAAATCCTATGGCTTAACCATAGAATTGCCATGGAAACTGTTTTACTTGAGTCAGCGAGGGGATGGTGGAATTCCTGGTGTAGCAGTGAAATGCGTAGATATCCGGAGGAAGGCCGGTGGCGAAGGCGGCCATCTGGCGCTGAACTGACGCTGAGGCGCGAAAGCGTGGG
ASV_033	127	0	0.744519	0	Bacteria	Oceanospirillales	Endozolcomonadaceae	Endozoicomonas	NA	NA	NA	GCAATGGGCGACAGCCTGACCCAGCGACGCCGCGTGGAGGACGAAGGTTTTCGGATTGTAAACTCCTTTTTTAGGGGACGAAATCCTTATTATGATAAGTAATAAGGTCTGACGGTACCTTAAGAATAAGCTCCGGCTAACTACGTGCCAGCAGCCGCGGTAAAACGTAGGGAGCGAGCGTTGTCCGGAATTATTGGGCGTAAAGAGTTCGTAGGTGGCAAGGTAAGTTGTAGGTAAAATCTCTGGGCTCAACCTTGAGCAGCCCTACAATACTGCTTCGCTAGAGAATAGCAGAGGAGAGTGGAATTCCCGATGTAGCGGTGAAATGCGTAGATATCGGGAGGAACACCGGTGGCGAAAGCGACTCTCTGGGCTATTTCTGACGCTGAGGAACGAAAG…
ASV_034	125	0	0.732794	0	Bacteria	Nitrospirae	Thermodesulfovibrionia	NA	NA	NA	NA	ACAATGGGCGAAAGCCTGATGCAGCGACGCCGCGTGGAGGATGAAGGTTTTCGGATTGTAAACTCCTTTTGTAGGGGAAAATAATGATGGTACCCTGTGAATAAGCCACGGCTAACTCTGTGCCAGCAGCCGCGGTAAGACAGAGGTGGCGAGCGTTGTTCGGAATTACTGGGCTTAAAGGGCGCGTAGGCGGTAAGATAAGTCTGTGGTGAAATCCTATGGCTTAACCATAGAATTGCCATGGAAACTGTTTTACTTGAGTCAGCGAGGGGATGGTGGAATTCCTGGTGTAGCAGTGAAATGCGTAGATATCCGGAGGAAGGCCGGTGGCGAAGGCGGCCATCTGGCGCTGAACTGACGCTGAGGCGCGAAAGCGTGGG
ASV_035	123	0	0.721069	0	Bacteria	Bacteroidetes	Bacteroidia	Sphingobacteriales	Lentimicrobiaceae	NA	NA	GCAATGGGCGAAAGCCTGACGGAGCGACACCGCGTGGGGGACGAAGGTCTTCGGATCGTAAACCCCTTTAAGGAGGGAAGAGCAAGGACGGTACCTCCTCAACAAGCCACGGCTAACTGCGTGCCAGCAGCCGCGGTAATACGTGGGTGGCGAGCGTTATCCGGATTTACTGGGCGTAAAGGGCCTGCAGGTGGTTCCTCAAGTCCCCGGTAAAAGCTTAAGGCCTAACCTTAAGCAGACTGGGGATACTCAGGAGCTAGAGGAAAGGAGAGGGAAGTGGAATTCCTGGTGGAGCGGTGAAATGCGTAGATATCAGGAGGAACACCCAAGGCGAAGGCAGCTTCCTGGCCTTTTCCTGACACTCAGAGGCGAAAGCTGGGG
ASV_036	31	92	0.181733	0.885467	Bacteria	Patescibacteria	Parcubacteria	NA	NA	NA	NA	TCAATGGGCGAAAGCCTGAACCAGCGACGCCGTGTGCTCGAAGAAGTCCTTCGGGATGTAAAGAGCTTTTCTGGAGGATGAACCCCGCCCCCTATGCTCGTGATTAAGTTTATTTATTTTTGTTGTATTTTTAAAGTATGACAAATTGGGTAGCTTATATGATGAGCTTAGGGGGCGGGGTGACGGTACTCCAGGAATAAGGGGTGACTAAACTCGTGCCAGCAGTAGCGGTAATACGAGTGCCCCAAGCGTTATCCGGATTTATTGGGCGTAAAGAGTCTGTAGGCGGTCTAGAAAGTCTTTGGTTAAAGGCCTAGGGCTTAACCTTAGGAATGCCAGAGAAACTTTTAGACTAGAGGGCGTTAGAGGCTGGTGGAACGGTCGGTGTAGGGGTGAAAT…
ASV_037	22	101	0.128972	0.972089	Bacteria	Patescibacteria	Parcubacteria	NA	NA	NA	NA	TCAATGGGCGAAAGCCTGAACCAGCGACGCCGCGTGCTCGAAGAAGTCCTTCGGGATGTAAAGAGCTTTTCTAGAGGATGAACCCCGCCCCCTATGCTCGTGATTAAGTTTATTTATTTTTGTTGTATTTTTAAAGTATGACAAATTGGGTAGCTTATATGATGAGCTTAGGGGGCGGGGTGACAGTACTCTAGGAATAAGGGGTGACTAAACTCGTGCCAGCAGTAGCGGTAATACGAGTGCCCCAAGCGTTATCCGGATTTATTGGGCGTAAAGAGTCTGTAGGCGGTCTAGAAAGTCTTTGGTTAAAGGCCTAGGGCTTAACCTTAGGAATGCCAGAGAAACTTTTAGACTAGAGGGCGTTAGAGGCTGGTGGAACGGTCGGTGTAGGGGTGAAAT…
ASV_038	113	0	0.662446	0	Bacteria	Elusimicrobia	Endomicrobia	Endomicrobiales	Endomicrobiaceae	NA	NA	GCAATGGGGGAAACCCTGACGCAGCGACGCCGCGTGAAGGATGAAGGCCTTCGGGTTGTAAACTTCTTTTGTTCCGGAAGATAATGACGGTACGGGACGAATAAGCCACGGCTAACTACGTGCCAGCAGCCGCGGTAATACGTAGGTGGCAAATGTTACTCGGATTTATTAGGCGTAAAGCGCATGCAGGCGGTTCAATAAGTCCTTTGTGAAATTCTTCGGTTCAACCGAAAAAAGTCAACGGATACTATTGAGCTTGAGTGTGGAAAGGGGAACCGGAATTCCTGGTGTAGCGGTGAAATGCGTAGATATCAGGAGGAACACCAATGGCAAAAGCAGGTTCCTGGGCCAATACTGACGCTCAGATGCGAAAGCTAGGG
ASV_039	0	2015	0	19.3936	Bacteria	Patescibacteria	Parcubacteria	NA	NA	NA	NA	GCAATGGGCGAAAGCCTGACCGAGCGACGCCGCGTGCAGGAAGAAGGTCTTCGGATTGTAAACTGCTTTTTCCGCCCAAAAAGTCCGCAAGGATTGATGGTAGGCGGAGAATAAGGCGCTGCAAACTACGTGCCAGCAGCCGCGGTAATACGTAGGCGCCAAGCGTTATCCGGATTTATTGGGCGTAAAGAGTGCGTAGGGGGTTTGATGCGTTTTTTGTTAAATTCCGACGCTTAACGTCGGATCTGCAAAGAATACGATCAGACTAGAGGATGTGAGAGGTCAGTGGAACGCACGGTGTAGGGGTGAAATCCGTTGATATCGTGCGGAACACCAAAGGCGAAGGCAACTGACTGGCGCATTACTGACCCTGAGGCACGAAAGCGTGGG
ASV_040	0	108	0	1.03946	Bacteria	Patescibacteria	Parcubacteria	NA	NA	NA	NA	GCAATGGGCGAAAGCCTGACCGAGCGACGCCGCGTGCAGGAAGAAGGTCTTCGGATTGTAAACTGCTTTTCCCGCCCAAAAAGTCCGCAAGGATTGATGGTAGGCGGAGAATAAGGCGCTGCAAACTACGTGCCAGCAGCCGCGGTAATACGTAGGCGCCAAGCGTTATCCGGATTTATTGGGCGTAAAGAGTGCGTAGGGGGTTTGATGCGTTTTTTGTTAAATTCCGACGCTTAACGTCGGATCTGCAAAAAATACGATCAGACTAGAGGATGTGAGAGGTCAGTGGAACGCACGGTGTAGGGGTGAAATCCGTTGATATCGTGCGGAACACCAAAGGCGAAGGCAACTGACTGGCGCATTACTGACCCTGAGGCACGAAAGCGTGGG
ASV_041	103	0	0.603822	0	Bacteria	Bacteroidetes	Bacteroidia	Sphingobacteriales	Lentimicrobiaceae	NA	NA	GCAATGGGCGAAAGCCTGACGGAGCGACACCGCGTGGGGGATGAAGGTCTTCGGATCGTAAACCCCTTTAAGGAGGGAAGAGCAAGGACGGTACCTCCTCAACAAGCCACGGCTAACTGCGTGCCAGCAGCCGCGGTAATACGTGGGTGGCGAGCGTTATCCGGATTTACTGGGCGTAAAGGGCCTGCAGGTGGTTCCTCAAGTCCCCGGTAAAAGCTTAAGGCCTAACCTTAAGCAGACTGGGGATACTCAGGAGCTAGAGGAAAGGAGAGGGAAGTGGAATTCCTGGTGGAGCGGTGAAATGCGTAGATATCAGGAGGAACACCCAAGGCGAAGGCAGCTTCCTGGCCTTTTCCTGACACTCAGAGGCGAAAGCTGGGG
ASV_042	101	0	0.592098	0	Bacteria	Nitrospirae	Thermodesulfovibrionia	NA	NA	NA	NA	ACAAATGGGCGAAAGCCTGATGCAGCGACGCCGCGTGGAGGATGAAGGCCTTCGGGTTGTAAACTCCTTTTGTAGGGGAAAATAATGATGGTACCCTGCGAATAAGCCACGGCTAACTCTGTGCCAGCAGCCGCGGTAAGACAGAGGTGGCGAGCGTTGTTCGGAATTACTGGGCTTAAAGGGCGCGTAGGTGGTAAGATAAGTCTGTGGTGAAATCCTATGGCTTAACCATAGAATTGCCATGGAAACTGTTTTACTTGAGTCAGCGAGGGGATGGTGGAATTCCTGGTGTAGCAGTGAAATGCGTAGATATCCGGAGGAAGGCCGGTGGCGAAGGCGGCCATCTGGCGCTGAACTGACGCTGAGGCGCGAAAGCGTGGG
ASV_043	98	0	0.57451	0	Bacteria	Patescibacteria	Parcubacteria	NA	NA	NA	NA	TCAATGGGCGAAAGCCTGAACCAGCGACGCCGCGTGCTCGAAGAAGTCCTTCGGGATGTAAAGAGCTTTTCTGGAGGATGAACCCCGCCCCCTATGCTCGTGATTAAGTTTATTTATTTTTGTTGTATTTTTAAAGTATGACAAATTGGGTAGCTTATATGATGAGCTTAGGGGGCGGGGTGACAGTACTCCAGGAATAAGGGGTGACTAAACTCGTGCCAGCAGTAGCGGTAATACGAGTGCCCCAAGCGTTATCCGGATTTATTGGGCGTAAAGGGTCTGTAGGTGGTCAGGAAAGTCTTGGGTTAAATGTCCAGAGCTTAACTTTGGGAATGCTCAAGATACTGCTTGACTAGAGGGCGTTAGAGGCTGGTGGAACGGTCGGTGTAGGGGTGAAAT…
ASV_044	97	0	0.568648	0	Bacteria	Firmicutes	Clostridia	Clostridiales	NA	NA	NA	GCAATGGGCGAAAGCCTGACGCAGCAACGCCGCGTGAGTGATGAAGGCCTTCGGGTCGTAAAGCTCTGTCAACGGGGAAGAAAGAAATGACGGTACCCGTGGAGGAAGCCACGGCTAACTACGTGCCAGCAGCCGCGGTAATACGTAGGTGGCGAGCGTTGTCCGGAATTATTGGGCGTAAAGGGCGTGTAGGCGGGTAATTAAGTCAGGGGTGAAAGCCGGCGGCTTAACCGAAGGATTGCCTATGAAACTGATTACCTTGAGGGCAGGAGAGGAAAGCGGAATTCCCGGTGTAGCGGTGAAATGCGTAGATATCGGGAGGAACACCAGTGGCGAAGGCGGCTTTCTGGGCTGTCCCTGACGCTGAGGCGCGAAAGCGTGGG
ASV_045	0	94	0	0.904716	Bacteria	Firmicutes	Bacilli	Lactobacillales	Lactobacillaceae	Lactobacillus	iners	ACAATGGACGCAAGTCTGATGGAGCAACGCCGCGTGAGTGAAGAAGGGTTTCGGCTCGTAAAGCTCTGTTGTTGGTGAAGAAGGACAGGGGTAGTAACTGACCTTTGTTTGACGGTAATCAATTAGAAAGTCACGGCTAACTACGTGCCAGCAGCCGCGGTAATACGTAGGTGGCAAGCGTTGTCCGGATTTATTGGGCGTAAAGCGAGTGCAGGCGGCTCGATAAGTCTGATGTGAAAGCCTTCGGCTCAACCGGAGAATTGCATCAGAAACTGTCGAGCTTGAGTACAGAAGAGGAGAGTGGAACTCCATGTGTAGCGGTGAAATGCGTAGATATATGGAAGAACACCGGTGGCGAAGGCGGCTCTCTGGTCTGTTACTGACGCTGAGGCTCGAAAG…
ASV_046	0	83	0	0.798845	Bacteria	Patescibacteria	Parcubacteria	NA	NA	NA	NA	TCAATGGGGGAAACCCTGAACCAGCGACGCCGCGTGCTCGAAGAAGTCCTTCGGGATGTAAAGAGCTTTTCTGGAGGAAGAACCCCCCACCACTTTTCGTGAAATTTTTGAAAGTGATTAGACTAATTTCAGATTATGAAATTCGTGGAAAGTGGTGGGGGGTGACGGTACTCCAGGAATAAGGGGTGACTAAACTCGTGCCAGCAGTAGCGGTAATACGAGTGCCCCAAGCGTTATCCGGATTTATTGGGCGTAAAGAGTCTGTAGGCGGTCTAGAAAGTCTTTGGTTAAAGGCCTAGGGCTTAACCTTAGGAATGCCAGAGAAACTTTTAGACTAGAGGGCGTTAGAGGCTGGTGGAACGGTCGGTGTAGGGGTGAAATCCGTTGATATCGACCAGA…
ASV_047	962	811	5.63958	7.80558	Bacteria	Patescibacteria	Parcubacteria	Paceibacterales	Paceibacteraceae	Candidatus_Paceibacter	NA	TCAATGGGCGAAAGCCTGAACCAGCGACGCCGCGTGCCGGAAGAAGGTCTTCGGATTGTAAACGGCTTTTCTGAGAGAGGAAGCCATCGCAAGATGGCAGACAGTATCTCAGGAATAAGGAGATGCTAACTCTGTGCCAGCAGCAGCGGTAAGACAGAGTCTCCAAGCGTTATCCGGATTTATTGGGCGTAAAGGGTCCGTAGGCGGCCAGGAAAGTCTTGGGTTAAATGCCCAGAGCTTAACTTTGGGAATGCTCAAGATACTGCTTGACTAGAGGGCGTTAGAGGCTGGCGGAACGGTCGGCGTAGGGGTGAAATCCGTTGATATCGACCGGAACACCAAAAGCGAAGGCAGCCAGCTGGGACGGCCCTGACGCTGAGGGACGAAAGCGTGGG
ASV_048	78	0	0.457263	0	Bacteria	Bacteroidetes	Bacteroidia	Chitinophagales	Chitinophagaceae	Lacibacter	NA	TCAATGGACGCAAGTCTGAACCAGCCATGCCGCGTGAAGGATGAAGGTCCTCTGGATTGTAAACTTCTTTTCTCTGGGACGAAACCCCCGATTTCCATCGGGCCTGACGGTACCAGAGGAATAAGCACCGGCTAACTCCGTGCCAGCAGCCGCGGTAATACGGAGGGTGCAAGCGTTATCCGGATTTACTGGGTTTAAAGGGAGCGTAGGCGGGCAGTTAAGTCAGTGGTGAAATCTCTGGGCTTAACCCGGAAACTGCCATTGATACTATCTGTCTTGAATATTCTGGAGGTAAGCGGAATATGTCATGTAGCGGTGAAATGCTTAGATATGACATAGAACACCGATTGCGAAGGCAGCTTACTACGGGATCATTGACGCTGAGGCTCGAAAGCGTGGG
ASV_049	0	71	0	0.683349	Bacteria	Patescibacteria	Parcubacteria	NA	NA	NA	NA	TCAATGGGCGAAAGCCTGAACCAGCGACGCCGCGTGCTCGAAGAAGTCCTTCGGGATGTAAAGAGCTTTTCTGGAGGAATAACCCCCCACCACTTTTCGTGAAATTTTTGAAAGTGATTAGACTAATTTCAGATTATGAAATTCGTGGAAAGTGGTGGGGGGTGAAGGTACTTCAGGAATAAGGGGTGACTAAACTCGTGCCAGCAGTAGCGGTAATACGAGTGCCCCAAGCGTTATCCGGATTTATTGGGCGTAAAGAGTCTGTAGGCGGTCTAGAAAGTCTTTGGTTAAAGGCCTAGGGCTTAACCTTAGGAATGCCAGAGAAACTTTTAGACTAGAGGGCGTTAGAGGCTGGTGGAATGGTCGGTGTAGGGGTGAAATCCGTTGATATCGACTAGA…
ASV_050	0	65	0	0.625602	Bacteria	Patescibacteria	Parcubacteria	NA	NA	NA	NA	TCAATGGGCGAAAGCCTGAACCAGCGACGCCGCGTGCTCGAAGAAGTCTTTCGGGATGTAAAGAGCTTTTCTGGAGGAATAACCCCCCACCACTTTTCGTGAAATTTTTGAAAGTGATTAGAATAATTTCAGATTATGAAATTCGTGGAAAGTGGTGGGGGGTGAAGGTACTCCAGGAATAAGGGGTGACTAAACTCGTGCCAGCAGTAGCGGTAATACGAGTGCCCCAAGCGTTATCCGGATTTATTGGGCGTAAAGAGTCTGTAGGCGGTCTAGAAAGTCTTTGGTTAAAGGCCTAGGGCTTAACCTTAGGAATGCCAGAGAAACTTTTAGACTAGAGGGCGTTAGAGGCTGGTGGAACGGTCGGTGTAGGGGTGAAATCCGTTGATATCGACCAGA…
ASV_051	0	60	0	0.577478	Bacteria	Firmicutes	Bacilli	Bacillales	Family_XI	Gemella	NA	GCAATGGGCGAAAGCCTGACGGAGCAACGCCGCGTGAGTGAAGAAGGATTTCGGTTCGTAAAGCTCTGTTGTTAGGGAAGAATGATTGTGTAGTAACTATACACAGTAGAGACGGTACCTAACCAGAAAGCCACGGCTAACTACGTGCCAGCAGCCGCGGTAATACGTAGGTGGCAAGCGTTGTCCGGAATTATTGGGCGTAAAGCGCGCGCAGGTGGTTTAATAAGTCTGATGTGAAAGCCCACGGCTCAACCGTGGAGGGTCATTGGAAACTGTTAAACTTGAGTGCAGGAGAGAAAAGTGGAATTCCTAGTGTAGCGGTGAAATGCGTAGAGATTAGGAGGAACACCAGTGGCGAAGGCGGCTTTTTGGCCTGTAACTGACACTGAGGCGCGAAAG…
ASV_052	0	58	0	0.558229	Bacteria	Patescibacteria	Parcubacteria	NA	NA	NA	NA	TCAATGGGGGAAACCCTGAACCAGCGACGCCGCGTGCTCGAAGAAGTCCTTCGGGATGTAAAGAGCTTTTCTGGAGGATGAACCCCCTACCACTTTTCGTGAAATTTTTGAAAGTGATTAGACTAATTTCAGATTATGAAATTCGTGGAAAGTGGTGGGGGGTGACGGTACTCCAGGAATAAGGGGTGACTAAACTCGTGCCAGCAGTAGCGGTAATACGAGTGCCCCAAGCGTTATCCGGATTTATTGGGCGTAAAGAGTCTGTAGGCGGTCTAGAAAGTCTTTGGTTAAAGGCCTAGGGCTTAACCTTAGGAATGCCAGAGAAACTTTTAGACTAGAGGGCGTTAGAGGCTGGTGGAACGGTCGGTGTAGGGGTGAAATCCGTTGATATCGACCAGA…
ASV_053	0	55	0	0.529355	Bacteria	Patescibacteria	Parcubacteria	Paceibacterales	Paceibacteraceae	Candidatus_Paceibacter	NA	TCAATGGGCGAAAGCCTGAACCAGCGACGCCGCGTGCCGGAAGAAGGTCTTTGGATTGTAAACGGCTTTTCTGAGAGAGGAAGCCATTGCAAGATGGCAGACAGTATCTCAGGAATAAGGAGATGCTAACTCTGTGCCAGCAGCAGCGGTAAGACAGAGTCTCCAAGCGTTATCCGGATTTATTGGGCGTAAAGGGTCCGTAGGCGGCCAGGAAAGTCTTGGGTTAAATGCCCAGAGCTTAACTTTGGGAATGCTCAAGATACTGCTTGACTAGAGGGCGTTAGAGGCTGGCGGAACGGTCGGCGTAGGGGTGAAATCCGTTGATATCGACCGGAACACCAAAAGCGAAGGCAGCCAGCTGGGACGGCCCTGACGCTGAGGGACGAAAGCGTGGG
ASV_054	53	0	0.310705	0	Bacteria	Nitrospirae	Thermodesulfovibrionia	NA	NA	NA	NA	ACAATGGGCGAAAGCCTGATGCAGCGACGCCGCGTGGAGGATGAAGGTTTTCGAATTGTAAACTCCTTTTGCAGGGGAAAATAATGATGGTACCCTGTGAATAAGCCACGGCTAACTCTGTGCCAGCAGCCGCGGTAAGACAGAGGTGGCGAGCGTTGTTCGGAATTACTGGGCTTAAAGGGCGCGTAGGCGGTAAGATAAGTCTGTGGTGAAATCCTATGGCTTAACCATAGAATTGCCATGGAAACTGTTTTACTTGAGTCAGCGAGGGGATGGTGGAATTCCTGGTGTAGCAGTGAAATGCGTAGATATCCGGAGGAAGGCCGGTGGCGAAGGCGGCCATCTGGCGCTGAACTGACGCTGAGGCGCGAAAGCGTGGG
ASV_055	44	0	0.257943	0	Bacteria	Proteobacteria	Alphaproteobacteria	Acetobacterales	Elioraeaceae	Elioraea	tepidiphila	ACAATGGGCGAAAGCCTGATCCAGCCATGCCGCGTGGGTGAAGAAGGCCCTAGGGTTGTAAAGCCCTTTCGGCGGGGACGATGATGACGGTACCCGCAGAAGAAGCCCCGGCTAACTTCGTGCCAGCAGCCGCGGTAATACGAAGGGGGCTAGCGTTGCTCGGAATTACTGGGCGTAAAGGGCGCGTAGGCGGCCATATCAGTCAGGTGTGAAACCCCTGGGCTCAACCTAGGAACTGCACTTGAGACGGTATGGCTTGAGGTCGAGAGAGGATGGTGGAACTCCCAGTGTAGAGGTGAAATTCGTAGATATTGGGAAGAACACCGGTGGCGAAGGCGGCCATCTGGCTCGATCCTGACGCTGAGGCGCGAAAGCGTGGG
ASV_056	30	0	0.175871	0	Bacteria	Patescibacteria	Parcubacteria	Candidatus_Wolfebacteria	NA	NA	NA	ACAATGGGCGAAAGCCTGATGGAGCGACGCCGCGTGCAGGAAGAAGGTTTTCGGATCGTAAACTGCTTTTCTCCGGGAATAAGTCCGCAAGGATTGAAGGTACCGGAGGAATAAGGGGTTGCTAACTCTGTGCCAGCAGCAGCGGTAATACAGAGACCCCGAGCGTTATCCGGATTTATTGGGCGTAAAGGGCGCGTAGGAGGTATGGCAAGTTTAATGTTAAATCTCGGGGCTTAACCTTGAGGCTGCGTTAAATACTGCCAAACTAGAGGACGTTAGAGGCAGATGGAACATACGGTGTAGGGGTGAAATCCGTTGATATCGTATGGAACACCAAAGGCGAAGGCATTCTGCTGGGACGTTCCTGACTCTGAGGCGCGAAAGCGTGGG
ASV_057	23	0	0.134834	0	Bacteria	Oceanospirillales	Endozolcomonadaceae	Endozoicomonas	NA	NA	NA	GCAATGGGCGACAGCCTGACCCAGCGACGCCGCGTGGAGGATGAAGGTCTTCGGATTGTAAACTCCTTTTTTAGGGGACGAAATCCTTATTATGATAAGTAATAAGGTCTGACGGTACCTTAAGAATAAGCTCCGGCTAACTACGTGCCAGCAGCCGCGGTAAAACGTAGGGAGCGAGCGTTGTCCGGAATTATTGGGCGTAAAGAGTTCGTAGGTGGCAAGGTAAGTTGTAGGTAAAATCTCTGGGCTCAACCTTGAGCAGCCCTACAATACTGCTTCGCTAGAGAATAGCAGAGGAGAGTGGAATTCCCGATGTAGCGGTGAAATGCGTAGATATCGGGAGGAACACCGGTGGCGAAAGCGACTCTCTGGGCTATTTCTGACGCTGAGGAACGAAAG…
Water was collected in October 2016 by filtration onto 1) a 0.1 µm filter (Omnipore membrane, 25 mm) (“Total”) and 2) a 0.22 µm filter (Sterivex), followed by 0.1 µm filter (“Sequential”) at 15 mL/min over 22 h for a total of 19.8 L filtered. Filters were stored at -80ºC until DNA extraction by following ZymoBIOMICS DNA/RNA Miniprep Kit (Zymo Research, USA). Sequencing of the V3–V4 region (primer…

## Sheet: TableS5_hmm
Table S5. Single copy genes found in the Hakuba co-assembly and SAGs. Single copy genes were identified using Anvi'o (Eren et al., 2015). Duplicate single copy genes found in the Hakuba co-assembly are highlighted in orange in column "Gene Name" and were searched against the NCBI nr database using blastx. The number of single copy genes found in the Hakuba SAGs are also listed, and those with gre…
Hakuba co-assembly Gene ID	Gene Name	Gene HMM ID	E-value	Sequence	Length (bp)	S03	S06	S09_30	S25	S33	S34	S42	S43	S44	S47	Blastx Top Hit	Blastx Top Hit Query Cover	Blastx Top Hit E-value	Blastx Top hit Percent Ident.
966	Competence	PF03772.11	8e-47	TTGAGAATGGAAGGGACCTCAGCACACCGCATCAGGAAGTGGCTGCCTCCCGTCTCCGTGGCCTTTCTCTTGGGAATCCTTATCGGATTCAGATTTAGTCCCTCTATATATCTCCTTTTTCTTCTTCTCTTTCCTGTTCTGATCTTTATGTTGCTTTTTGTATTCCGTCCCTTTCCCGGGGGAGGGATTTTTGTTCTGGTGACTTTCTTGCTGGTGGGAGCCATTATGGCCAGGCTTCAGGCCATCTCCCAGGATGACCAGGTCTTTCTCCAGTTGGCTCAAGAGCGAAAAGTGGCGGAGATCCAGGGAGTGGTGGCCTCTCAGATTTTCCAGGGCGATCATGTCTACTACTTCGACTTAAAGGTGAAGCGCCTCACTGATCTGGAGAGAGACTGGGGG…	1185	0	1	0	2	1	1	0	2	1	1	PZN08550.1: DNA internalization-related competence protein ComEC/Rec2 [Caldicoprobacter oshimai]	0.99	2e-31	0.2822
2534	Competence	PF03772.11	1.1e-15	TTGAGAATGGAAGGGACCTCAGCACACCGCATCAGGAAGTGGCTGCCTCCCGTCTCCGTGGCCTTTCTCTTGGGAATCCTTATCGGATTCAGATTTAGTCCCTCTATATATCTCCTTTTTCTTCTTCTCTTTCCTGTTCTGATCTTTATGTTGCTTTTTGTATTCCGTCCCTTTCCCGGGGGAGGGATTTTTGTTCTGGTGACTTTCTTGCTGGTGGGAGCCATTATGGCCAGGCTTCAGGCCATCTCCCAGGATGACCAGGTCTTTCTCCAGTTGGCTCAAGAGCGAAAAGTGGCGGAGATCCAGGGAGTGGTGGCCTCTCAGATTTTCCAGGGCGATCATGTCTACTACTTCGACTTAAAGGTGAAGCGCCTCACTGATCTGGAGAGAGACTGGGGG…	1185											PZN08550.1: DNA internalization-related competence protein ComEC/Rec2 [Caldicoprobacter oshimai]	0.99	2e-31	0.2822
3102	EF_TS	PF00889.14	8.8e-33	ATGAGTATAGAACCGTCCTTGGTCAAAAAGTTGCGAGAAATAAGTGGAGCTGGGGTTATGGATTGCAAAAGAGCTCTGGAGGAAACCCAGGGAGATATAGAGAAAGCTGTTCTGGTTTTGAGAGAAAGGGGAATTTCCATAGCCCAGAAGAAATCATCACACCTCACCAATGAAGGCGTTATCGATGCCTACGTTCACCAGGGAGGCCGGATTGGTGTACTGGTGGAGGTAAATTGTGAGACTGACTTTGTAGCCAGAAATGAGGAGTTCAGAGCTTTTGTCCATGACCTCGCTCTCCATATAGCGGCATCTAACCCTCTGTTTGTATCTTGCCAGGATGTCCCTGATTCTCTTCTAAGCCAGGAAAAAGAGATCTACCGAAAACAGGCTCTTTCCGAA…	462	0	1	1	1	1	1	1	1	0	1	REJ37819.1: translation elongation factor Ts [Firmicutes bacterium]	0.98	1e-65	0.6118
3157	EF_TS	PF00889.14	1e-16	ATGAGTATAGAACCGTCCTTGGTCAAAAAGTTGCGAGAAATAAGTGGAGCTGGGGTTATGGATTGCAAAAGAGCTCTGGAGGAAACCCAGGGAGATATAGAGAAAGCTGTTCTGGTTTTGAGAGAAAGGGGAATTTCCATAGCCCAGAAGAAATCATCACACCTCACCAATGAAGGCGTTATCGATGCCTACGTTCACCAGGGAGGCCGGATTGGTGTACTGGTGGAGGTAAATTGTGAGACTGACTTTGTAGCCAGAAATGAGGAGTTCAGAGCTTTTGTCCATGACCTCGCTCTCCATATAGCGGCATCTAACCCTCTGTTTGTATCTTGCCAGGATGTCCCTGATTCTCTTCTAAGCCAGGAAAAAGAGATCTACCGAAAACAGGCTCTTTCCGAA…	462											REJ37819.1: translation elongation factor Ts [Firmicutes bacterium]	0.98	1e-65	0.6118
1750	Enolase_C	PF00113.17	2e-25	GAGGACGCTACCATAGCTGACCTGGCTGTGGCCACTGGCACCGGACAGATCAAGACTGGAGCCCCCTCCAGGACAGACCGGGTAGCCAAATACAACCAGCTCCTGCGCATTGAGGAAGAGCTGGGAGATGAAGCCAGGTATCTGGGGAGAAGGGCTTTTTATAACCTGAGACTGGAATAA	180	1	0	0	1	1	1	1	1	0	0	EPZ53769.1: enolase, C-terminal TIM barrel domain protein [[Clostridium] sordellii ATCC 9714] [Paeniclostridium sordellii ATCC 9714]	0.95	5e-24	0.7719
2960	Enolase_C	PF00113.17	4.8e-78	GAGGACGCTACCATAGCTGACCTGGCTGTGGCCACTGGCACCGGACAGATCAAGACTGGAGCCCCCTCCAGGACAGACCGGGTAGCCAAATACAACCAGCTCCTGCGCATTGAGGAAGAGCTGGGAGATGAAGCCAGGTATCTGGGGAGAAGGGCTTTTTATAACCTGAGACTGGAATAA	180											EPZ53769.1: enolase, C-terminal TIM barrel domain protein [[Clostridium] sordellii ATCC 9714] [Paeniclostridium sordellii ATCC 9714]	0.95	5e-24	0.7719
1614	Flavokinase	PF01687.12	8e-36	GATATTCATATAGTTTCCAAACTCAGAATAGGAGGAATGGAGGTTAGCAGCTCCAACATCAGAAAGTTCCTCCAGGAGGGAGATGTAGAAAGAGCAGCTCTCTTCCTTGGTCGACTACCATCAGCAAGGGGAATAGTTGAGCCAGGATCAAAGAGAGGGAAAAATCTGGGCTTTCCCACCATTAACCTGCGTAACCTTAAAGAACAGCAGCTTCCCAAGAACGGAGTCTACGCTGGGTACGCTCGATATGATTCCCACCGCCAGAAGGCCATGATCTATGTAGGCGCCAAGCCTACTTTTGATGAGACAGAGCGGATGATCGAAGCCCATCTTTTGGATATTCCAGAGCAGAGAGAAAATCTCTATGGACGGCAGGCGGAAATTCTGTTCCTTAGGAGG…	501	0	1	1	1	1	1	0	1	1	0	MBQ29743.1: bifunctional riboflavin kinase/FMN adenylyltransferase [Acidimicrobiaceae bacterium]	0.95	5e-35	0.4601
1621	Flavokinase	PF01687.12	8.9e-36	GATATTCATATAGTTTCCAAACTCAGAATAGGAGGAATGGAGGTTAGCAGCTCCAACATCAGAAAGTTCCTCCAGGAGGGAGATGTAGAAAGAGCAGCTCTCTTCCTTGGTCGACTACCATCAGCAAGGGGAATAGTTGAGCCAGGATCAAAGAGAGGGAAAAATCTGGGCTTTCCCACCATTAACCTGCGTAACCTTAAAGAACAGCAGCTTCCCAAGAACGGAGTCTACGCTGGGTACGCTCGATATGATTCCCACCGCCAGAAGGCCATGATCTATGTAGGCGCCAAGCCTACTTTTGATGAGACAGAGCGGATGATCGAAGCCCATCTTTTGGATATTCCAGAGCAGAGAGAAAATCTCTATGGACGGCAGGCGGAAATTCTGTTCCTTAGGAGG…	501											MBQ29743.1: bifunctional riboflavin kinase/FMN adenylyltransferase [Acidimicrobiaceae bacterium]	0.95	5e-35	0.4601
1540	IPPT	PF01715.12	3e-69	ATGAAGCCTGATAAGTTGATTTCTATCATTGGACCAACCGCTTCAGGAAAAACCGAATTAGCGCTATTAACGGCGTCCGAGTTTGCAGGAGAAATAATAAATGTAGATTCACTCAATCTATATAAACATTTTGATATTGGAACTGCAAAACCTTCTATCAATGAGAGAAATCTCATCTGCCACCATTTGATAGATATTTTAGAACCAGAACAAGCAATAACTGTAGTAGATTTTGTCTGTCTTGCTGAAAGAGCAATTGAAATCGTACGATTAAAGTCTAAAGTACCCATTTTAGTAGCTGGAAGTCCTTTATATTTTTATTCCTTGACTCGAAATTCCTTTAATCCTCCTCCCACGGATAATACTCTTAGAAATCAATTAATCCAGAGAGCAGAGTCT…	939	1	1	0	2	2	1	0	1	1	1	PMP96608.1: tRNA (adenosine(37)-N6)-dimethylallyltransferase MiaA [Candidatus Aminicenantes bacterium]	0.96	1e-66	0.43
2574	IPPT	PF01715.12	2e-80	ATGAAGCCTGATAAGTTGATTTCTATCATTGGACCAACCGCTTCAGGAAAAACCGAATTAGCGCTATTAACGGCGTCCGAGTTTGCAGGAGAAATAATAAATGTAGATTCACTCAATCTATATAAACATTTTGATATTGGAACTGCAAAACCTTCTATCAATGAGAGAAATCTCATCTGCCACCATTTGATAGATATTTTAGAACCAGAACAAGCAATAACTGTAGTAGATTTTGTCTGTCTTGCTGAAAGAGCAATTGAAATCGTACGATTAAAGTCTAAAGTACCCATTTTAGTAGCTGGAAGTCCTTTATATTTTTATTCCTTGACTCGAAATTCCTTTAATCCTCCTCCCACGGATAATACTCTTAGAAATCAATTAATCCAGAGAGCAGAGTCT…	939											PMP96608.1: tRNA (adenosine(37)-N6)-dimethylallyltransferase MiaA [Candidatus Aminicenantes bacterium]	0.96	1e-66	0.43
1615	Ribosomal_S15	PF00312.17	1e-33	GTGCCGCTATTAAAGGAAAAAAAGAGCTCAATAATAGGTGAATATGAGATTCATGAAGGAGATACAGGCTCACCAGAAGTGCAAATAGCCCTGCTCACTCATCGCATCAACCAGTTGACTGATCACCTGAAGCTTCACCGCAAGGATCATCATTCCCGACGTGGGCTTTTAAAAATGGTCGGCCAGAGAAAGAGGCTTCTCGATTATTTGAGAAACAAAGATATGGGCAGATACAGAACTATAATCAGCAAGCTTGGACTGAGAAAATAG	270	0	1	1	1	1	1	0	1	1	0	KUK10525.1: 30S ribosomal protein S15 [Clostridia bacterium 41_269]	0.95	9e-39	0.7326
1620	Ribosomal_S15	PF00312.17	1.6e-33	GTGCCGCTATTAAAGGAAAAAAAGAGCTCAATAATAGGTGAATATGAGATTCATGAAGGAGATACAGGCTCACCAGAAGTGCAAATAGCCCTGCTCACTCATCGCATCAACCAGTTGACTGATCACCTGAAGCTTCACCGCAAGGATCATCATTCCCGACGTGGGCTTTTAAAAATGGTCGGCCAGAGAAAGAGGCTTCTCGATTATTTGAGAAACAAAGATATGGGCAGATACAGAACTATAATCAGCAAGCTTGGACTGAGAAAATAG	270											KUK10525.1: 30S ribosomal protein S15 [Clostridia bacterium 41_269]	0.95	9e-39	0.7326
284	Ribosomal_S9	PF00380.14	6.8e-16	GGTCTGGCATTGGCAGAAGAATTGAGATATATGGCAACGGGTAGGAGAAAGACATCTGTGGCCAGGGTCATGCTGGTTTCTGGCGAGGGGAAAATAACGGTCAACAAGAGAAATCTGGCTGACTACTTTCCTCAGGATACCTTGATCAAAAAGATAAAGGATCCCCTGAGTTTGACCAACACGGAGAGCTCTTATGATGTAATAGTCAAGGTTTCAGGGGGAGGTGTATCCAGTCAGGCTGGAGCAGTAGCGCTGGGAATTGCCAGGGCTCTTTTGCAAGCCGACGAGTCCCACCGTTCTACGTTGAAGAAAGAGGGCCTCTTGACCAGGGATCCTCGAATGGTGGAGAGAAAAAAGTACGGATTGAAGAAGGCCAGAAAACGGCCTCAGTTCTCCAAG…	405	0	1	1	0	2	1	0	1	0	1	WP_019131875.1: 30S ribosomal protein S9 [Peptoniphilus obesi]	0.95	4e-41	0.6822
2341	Ribosomal_S9	PF00380.14	4.4e-51	GGTCTGGCATTGGCAGAAGAATTGAGATATATGGCAACGGGTAGGAGAAAGACATCTGTGGCCAGGGTCATGCTGGTTTCTGGCGAGGGGAAAATAACGGTCAACAAGAGAAATCTGGCTGACTACTTTCCTCAGGATACCTTGATCAAAAAGATAAAGGATCCCCTGAGTTTGACCAACACGGAGAGCTCTTATGATGTAATAGTCAAGGTTTCAGGGGGAGGTGTATCCAGTCAGGCTGGAGCAGTAGCGCTGGGAATTGCCAGGGCTCTTTTGCAAGCCGACGAGTCCCACCGTTCTACGTTGAAGAAAGAGGGCCTCTTGACCAGGGATCCTCGAATGGTGGAGAGAAAAAAGTACGGATTGAAGAAGGCCAGAAAACGGCCTCAGTTCTCCAAG…	405											WP_019131875.1: 30S ribosomal protein S9 [Peptoniphilus obesi]	0.95	4e-41	0.6822
2385	RRF	PF01765.14	1.2e-43	GACCCCAATTCCTTGAAAGGCATTGAGAAAGCCATTCTGCAGTCCGACCTGGGTCTCACTCCATCCAGCGATGGTACGGTAATCAAGCTGGCCATTCCCCCTCTCACCGAAGAGAGAAGAAGAGATCTGGTGAAAGTAGTGAGAGGTATGGCTGAGGATGCCAGAGTAGCCATTCGCAACATTCGCCGGGAGACTATCGAAACTTACCGCAAGATGGAGAAGAACAAAGAGATTACGGAGGATGATCTGAGGCGTTTGACCGCGGAAGTTCAGGATCTGACGGACAAATATGTCAGCCAGATCAACGATCTATTGGCCAGGAAAGAAAACGAGGTTCTGGAAGTTTAG	348	0	1	1	1	0	1	0	1	0	1	KUK10544.1: Ribosome-recycling factor [Clostridia bacterium 41_269]	0.99	7e-43	0.6174
3155	RRF	PF01765.14	9e-24	GACCCCAATTCCTTGAAAGGCATTGAGAAAGCCATTCTGCAGTCCGACCTGGGTCTCACTCCATCCAGCGATGGTACGGTAATCAAGCTGGCCATTCCCCCTCTCACCGAAGAGAGAAGAAGAGATCTGGTGAAAGTAGTGAGAGGTATGGCTGAGGATGCCAGAGTAGCCATTCGCAACATTCGCCGGGAGACTATCGAAACTTACCGCAAGATGGAGAAGAACAAAGAGATTACGGAGGATGATCTGAGGCGTTTGACCGCGGAAGTTCAGGATCTGACGGACAAATATGTCAGCCAGATCAACGATCTATTGGCCAGGAAAGAAAACGAGGTTCTGGAAGTTTAG	348											KUK10544.1: Ribosome-recycling factor [Clostridia bacterium 41_269]	0.99	7e-43	0.6174
1399	TIM	PF00121.13	1.2e-90	ATGAGAATACCCATCATCGCTGGCAACTGGAAGATGTATAAGACCCACCTGGAGGCCGTGAAGCTGGTTCAGAGTTTGTGGTATGAGGTGAGCGACGTTTCCGGAGTGGAAGTGGTGGTCTGTCCACCCTTTACTGCCCTGCGGAGTATTCAGACTGTCATTGGAATGGACAAAATGAACTTCAAATTAGGGGCCCAGGATGTCTACTTCGAGGAAGAAGGAGCTTTCACTGGAGAAATATCACCCCTCATGCTCAAAGCGTTGCACGTGGACTACGTGATCGTCGGCCATTCTGAGAGGAGGCAATACTTCAAGGAATCGGATCAGGATGTGAATAAGAAAGTTCTGGCTGTCCTGGCCCAGGGCATGAGACCGATAATGTGTGTGGGTGAGCCTCTG…	762	3	2	1	1	2	2	2	2	1	2	MBJ81348.1: triose-phosphate isomerase [Acidimicrobiaceae bacterium]	0.99	4e-97	0.6063
2275	TIM	PF00121.13	2.1e-78	ATGAGAATACCCATCATCGCTGGCAACTGGAAGATGTATAAGACCCACCTGGAGGCCGTGAAGCTGGTTCAGAGTTTGTGGTATGAGGTGAGCGACGTTTCCGGAGTGGAAGTGGTGGTCTGTCCACCCTTTACTGCCCTGCGGAGTATTCAGACTGTCATTGGAATGGACAAAATGAACTTCAAATTAGGGGCCCAGGATGTCTACTTCGAGGAAGAAGGAGCTTTCACTGGAGAAATATCACCCCTCATGCTCAAAGCGTTGCACGTGGACTACGTGATCGTCGGCCATTCTGAGAGGAGGCAATACTTCAAGGAATCGGATCAGGATGTGAATAAGAAAGTTCTGGCTGTCCTGGCCCAGGGCATGAGACCGATAATGTGTGTGGGTGAGCCTCTG…	762											MBJ81348.1: triose-phosphate isomerase [Acidimicrobiaceae bacterium]	0.99	4e-97	0.6063
1053	Arg_tRNA_synt_N	PF03485.11	9.1e-23	ATGATTCGCCATGAATTGCAAAAACTGCTGAAAGAGGCAGCCAGAGCCATCCTCAAGGATGGGGAGAAGTTCCAGGAGAAGGAAAAGGAAATAGTTCTGGAAAAACCCAATCTGAGGGAACATGGAGACTGGGCCAGCAATGTGGCTCTGGTCCTGGCTGGAGTCTGCCGCCAGAATCCCCTGGTCATTGCTCAGGAGATTGTCCGATATCTGCCACAAGATCTTGGTTACGTAAAGGAAGTCAAAATCGCCCGGCCTGGCTTCATCAATTTCTATCTTTCCGACGACTACATCCTGTCCCAGTTGGGGGAGATTGCCCGGGACCCGCAGGATTATGGTAAGTGTGATCTGGGACAGGGAGTCAAACTTCAGATAGAGTTTGTCAGCGCCAATCCAGTT…	1662	1	0	1	1	0	1	1	0	1	1
815	B5	PF03484.10	1.5e-20	ATGCGCGTTCCCTATAACTGGCTAAAAGAGTATGTAGATCTTTCAGGAATTTCCCCTCCGGAGCTGGCTGACCGCCTGGTCATGACCGGCACTGCGGTGGAGTCAGTCCAGACACTGAAGCCCAGCTTCCAGCAGGTGATAGTGGGGGAAATAAAAGAGATGGTGAGACACCCTCGGGCTGACAAACTTTGGATCTGTCAGGTTTCCTTGGGGCATCGACCTGCCACGATTGTCTGTGGAGCTACCAATATTAAAGTAGGAGACAAAGTACCGGTAGCCCGACCTGGGGCTATCCTTCAAGGAGCTGTGCTGGAGGCCAGAGAGATCCGGGAAGTTAAGTCCCAGGGTATGCTCTGTTCAGAGGCGGAGCTGGGCTTGGGAGAGGACCAAAGTGGCATC…	2403	0	0	0	0	1	1	1	1	0	1
1588	CoaE	PF01121.15	2.2e-44	ATGGCCTCGGGCAAGACCGAGGTTCTCAGCATTTTCCGAGAACTGGGAGCAGAGATCATTGAGTCTGACCACATGGCCCGAAAAGTGGTAGCTCCTGGTTCGCCGGTTCTGGCCCAGCTGGCCCAGGAGTTTGGGGAGGACGTCCTCCTTCCCGATGGTCAGTTGGACCGCTCCAGGCTGGCCCATCTGATTTTCTCCCAGGAGGAGAAGCGAAGGAAACTGAATTCCATCATTCTCCCCCCCATCATAGAGATAATTGATCTTGAAGTTCGTCGTCTGAGGGGAACCGGTCGGACAATCGTGCTGGAAGCTCCATTGCTCTTCGAGACCGGATATGAGGAAAATTGTGACTACATAGTCTGCGTCGACGCCGATGACGAGTTCCGACTGAGAAGGCTG…	582	0	1	0	0	1	1	0	1	0	1
485	Cons_hypoth95	PF03602.10	1.8e-52	TTGAGAGTAATCGCCGGAGTAGCCAGAGGGAGAAAGCTCAAAAACATAAGAGGTCTCTACATCCGGCCTCCTCTGGATCAGGTCAAAGAGAGCACTTTTGACATCCTCGGCCATTTGGTACAAGATGCCCAGGTCCTCGATCTCTTTGCCGGCACCGGGAGCCTGGGGGTAGAGGCTCTCAGCAGAGGATGCCAAAGGGTGATTTTTGTGGATAAGGATGAGAGGGCGGTGAGGCTGGTCGAAGAAAATCTAGAGAGAGTGGGCCTGGCTGATCCGCAGCGGGCAACAGTTTTAAAAATGGATGCTCTGGCCGCAGTGCGATATCTTGATAAGAGGGGGGAAAAGTTCGATTTGATTTTTGTTGATCCTCCATATAAAATAGGGAAGGGTATTTTAGAG…	579	1	1	0	0	0	1	0	1	0	1
1670	CTP_synth_N	PF06418.9	1.3e-136	ATGGCCAAGTACATTTTCGTCACCGGCGGAGTAATGTCCTCTCTGGGCAAGGGTATATCTGCCGCCAGTCTGGGAAGACTGCTCAAATGCAGAAGCTTCAAAGTAACCATCCAGAAGCTGGATCCTTACATTAATCTTGACCCCGGCACCATGAACCCCTTTCAACATGGCGAGGTCTTCGTCACCGATGACGGAGCCGAGACAGATTTGGATCTGGGACACTACGAGAGATTCATTGACGAAAATCTCCTTCAGAGCTCCAATGTCACCTCCGGAGGCATCTACTGGTCAGTCATCTCCAGGGAGAGAAGGGGAGACTTTCTGGGAGCCACGGTGCAGGTTATTCCCCATATAACCAATGAGATCAAGGAGAGGATTCTGGAGATAGCTAAGGTAAAA…	1620	0	0	0	1	0	1	0	1	0	1
1600	Cytidylate_kin	PF02224.13	8.3e-33	ATGGTGCCAGAGATATTTAACCAGGCTGTGAGCAGAGATTTGAAAGAAGACATCATAACCATCGACGGACCATCGGGCGCGGGTAAAAGCACCATTGCCCGCCAGGTGGCAGAAAAACTTAACTTCAGGTTTCTGAACACTGGCTCCATGTACCGATCGATGACCTGGCTTGCTCTGCAGCGGAACATCAGCTTTGATGATGAGGCCAGGATCATCGATATGGCCAGAAACATACATTTTGCCATCTCTATCAGGGGTTATGGAGAGGAGGATTTCAGAATTGAAGTCGACGGACATGATGTAACTCACCATATCCGATCCCTGGAAGTAGAGCGACACGTTTCCCAGGTGGCCAGAATATCCGGAGTTAGAAGAATATTAGTACAAAAGCAGCGGGAG…	744	1	1	1	1	1	1	0	1	1	0
2920	DNA_pol3_beta	PF00712.14	5.9e-36	GTGGAGATACGATGTTTAAAACAAGAGTTACTAGAAAAAGTCCACATAGCATCCAGGGCTATCTCGACTAAAAGTGTTCTTCCTATCCTCTCTGGTATAAAAATAACGGCGGCTAAAACTATCTCCTTGATAGCCACAGATCTTGAGATGAGTATAATTACACAAGTAAATGGAGATATTGTAGAGACAGGCGAGACAGTCGCTCCGGCCAGACTGTTAGTGGATATCTTAAAAAGTCTTCCTGGGGCCGCCGTGGTAGTAAAAGTTATGCCCGAGCAAGGCAGTGTTAACATCACCTGCCAAAACGCCGAGTTTGACATTAGGGTTCTAAGCCCGGCTGATTTTCCAGAACTCCCTCAAATTACAGGCGCCAGGACGGTGGCCCTAAAGCTATCGACC…	1113	0	0	1	0	0	1	1	0	1	0
2920	DNA_pol3_beta_2	PF02767.11	6.3e-33	GTGGAGATACGATGTTTAAAACAAGAGTTACTAGAAAAAGTCCACATAGCATCCAGGGCTATCTCGACTAAAAGTGTTCTTCCTATCCTCTCTGGTATAAAAATAACGGCGGCTAAAACTATCTCCTTGATAGCCACAGATCTTGAGATGAGTATAATTACACAAGTAAATGGAGATATTGTAGAGACAGGCGAGACAGTCGCTCCGGCCAGACTGTTAGTGGATATCTTAAAAAGTCTTCCTGGGGCCGCCGTGGTAGTAAAAGTTATGCCCGAGCAAGGCAGTGTTAACATCACCTGCCAAAACGCCGAGTTTGACATTAGGGTTCTAAGCCCGGCTGATTTTCCAGAACTCCCTCAAATTACAGGCGCCAGGACGGTGGCCCTAAAGCTATCGACC…	1113	1	0	1	0	0	1	1	0	1	0
2920	DNA_pol3_beta_3	PF02768.10	1.7e-31	GTGGAGATACGATGTTTAAAACAAGAGTTACTAGAAAAAGTCCACATAGCATCCAGGGCTATCTCGACTAAAAGTGTTCTTCCTATCCTCTCTGGTATAAAAATAACGGCGGCTAAAACTATCTCCTTGATAGCCACAGATCTTGAGATGAGTATAATTACACAAGTAAATGGAGATATTGTAGAGACAGGCGAGACAGTCGCTCCGGCCAGACTGTTAGTGGATATCTTAAAAAGTCTTCCTGGGGCCGCCGTGGTAGTAAAAGTTATGCCCGAGCAAGGCAGTGTTAACATCACCTGCCAAAACGCCGAGTTTGACATTAGGGTTCTAAGCCCGGCTGATTTTCCAGAACTCCCTCAAATTACAGGCGCCAGGACGGTGGCCCTAAAGCTATCGACC…	1113	1	0	1	0	0	1	0	0	1	0
479	dsrm	PF00035.20	5.3e-18	ATGTCAGAACAAAAGAAATTAGAGACAATATATCAATGGGTCAAAGAGCAGGGAGTCAACTTCCGCAACCGGCCTCTTTTGATCCAATCCCTCACCCACAGATCCTATCTTCACGAGAAGGGCGACTTTTCTCAGGCTAATGAGAGTCTGGAGTTTGTGGGAGATTCGGTCCTATCTCTGTCAGTTACTCACTACATTTATACCAGGCTTGGCCAGGTCGATGTGGGAGACCTGGCCAAGCTGAGAGCCAGGCTGATAAGTGCCCCTGTTCTTGCTGAAGTAGCCAGAAGGATCGGCCTCAAGGATCTGATACTTCTGGGCAGAAACGAGGAGGAAAACCAGGGGAGAGAGAAAGACTCCATACTGGCTGATAGCCTGGAAGCCTTTATCGGGGCCCTG…	732	1	1	1	0	0	1	0	1	0	1
2960	Enolase_N	PF03952.11	5.8e-60	ATGGCAGATCTAATAGGCGACACCACCATTACCGAGATCAGGGCCAGAGAAATCCTGGACTCCCGCGGTAACCCCACTGTAGAAGTGGAGACTATCCTTGAGTGTGGTGCCATAGGCCGGGCAGCCGTGCCCTCTGGTGCCTCGACAGGAGCCTTTGAGGCCGTGGAGCTGCGGGATGGAGAAGAGAGAAGGTATAGTGGCAAGGGGGTCAGAAAAGCCGTGGCCAATGTTAATGAGCAAATTGCCCCCAATCTGGTGGGTCTGGATGCTCTGGACCAGAAGAGCATTGACAGTCTGCTCATTGGGCTGGATGGGACGGATAACAAAGGCAATCTGGGTGCCAATGCCATCCTGGGAGTTTCCCTTTCTGTGGCCAAAGCCGCTGCTCTGGCGGTGAGC…	1002	1	1	0	0	1	1	1	1	0	0
1553	FAD_syn	PF06574.7	7e-46	GTGGCCACCATTGGCTTCTTTGATGGCGTTCATCTGGGCCACCGCACGGTTATTGGCAGGAGCAGGGATGTAGCACGTCTTTTGGGACTTCCTTCCCTGGTTGTCACCTTCGACATCCATCCCAAGAGTCTGGTCCGAGAAAATAATGAAGTGCTACTTCTGACTACCTTCGAGCACAAAATAGAGCTCCTTTCGGCCGCGGGAGTTGATATCATCACCTTTATCAACTTTGACCCGGATTTTGCTAACATGCCCGCTGAGAAGTTCTGTCGGGACATCCTCCAGGAGAAGGTGAAGGCTAGAGCAATAGTGGTGGGAGATGATTTTAGATTTGGGAAAGATGCCCGGGGAGACCAGGAGTTATTGCGCCATTTTTTCCAGCACCGGGGAGTGGATATT…	423	0	1	1	1	1	1	0	1	1	0
815	FDX-ACB	PF03147.9	6.7e-31	ATGCGCGTTCCCTATAACTGGCTAAAAGAGTATGTAGATCTTTCAGGAATTTCCCCTCCGGAGCTGGCTGACCGCCTGGTCATGACCGGCACTGCGGTGGAGTCAGTCCAGACACTGAAGCCCAGCTTCCAGCAGGTGATAGTGGGGGAAATAAAAGAGATGGTGAGACACCCTCGGGCTGACAAACTTTGGATCTGTCAGGTTTCCTTGGGGCATCGACCTGCCACGATTGTCTGTGGAGCTACCAATATTAAAGTAGGAGACAAAGTACCGGTAGCCCGACCTGGGGCTATCCTTCAAGGAGCTGTGCTGGAGGCCAGAGAGATCCGGGAAGTTAAGTCCCAGGGTATGCTCTGTTCAGAGGCGGAGCTGGGCTTGGGAGAGGACCAAAGTGGCATC…	2403	1	0	0	0	0	1	1	1	0	1
2348	GAD	PF02938.9	9.4e-23	TTGGGCGTACCCTGGAGGGGGGGGGGAGTCATCCGAGGGATCAGGGCGGAGGGATGTGCTGATCTATCCCGTCGGGACATCCAGGGGCTGGAAGATGTGGTGAAGCAATTTGGGGCCAGGGGTCTGGCCTGGTTTAAAGTCAAAGAGGATCTCACTGTGGACTCTCCGGTCTCCAAATTTCTGTCCGACCAGGAGAAGAAACTGATGGTGGAAAATTTTGAGGCCCGGGCCGGAAGTCTGCTGTTGATAGTGGCCGACAGGGAAGAAGTGGTTTGTTCGTCTCTCTCCAACTTGAGAGAGAAGCTTGGGCAACAGTTGGGGCTCATTGACCGGGATAAGTTCAGTTTTGCGTGGGTAATAGATTTTCCTCTCTTTGAATATGATGAGGAAGAAAAGAGG…	834	0	0	0	1	0	1	1	1	0	1
1107	GidB	PF02527.10	2.1e-41	ATGTGTGATGTAGAGGAACTCCTGCGAAGGGGAGCGGCCGAGCCGGGAATCCAACTAACCCACGGCCAGAGGCGCAAGACGCTTTGCTATCTGGGAATGATCCAGGAGCATAACCAGCGGCTCAATCTGGTGGGTACCTCAGATCCTGAGACTCTTGTTCTTAAACACATCCTGGACTCCCTCACCGGTCTCACTGTGCTGAAAGAACACTCCCTTGTAAAAATAATAGACATAGGAACAGGGGCAGGGCTGCCTGGAGTTCCCCTGGCCATTGCTCAGCCTGGCCTTGAGATTACTCTTGTGGAGTCCAATGAGAGGAAAGCAAATTTTTTACAGGAGTGCAAGAGGTCGCTGGACCTGAGCTCCGTGGAGGTGGTAAGGGGAAGAGCCGATGAGCTT…	618	0	1	0	0	0	0	0	1	0	0
1764	GMP_synt_C	PF00958.17	4e-43	GTGACGGATATTCACAAAGCGGCCGAGATCAAGAAAGATACGGAAAATACAGAAATCAAGAAAGTGACCGGTATGAGTAAGGTGAAAGATATCAACGAAGAGATCAGTATAGAGAGAGAGACCGATACCATCGTAGTCCTGGATTTCGGAGGGCAGTACAGCCAGCTTATTGCCCGTCGAGTGCGGGAATGCCAGGTCTATTCCTTGCTTCTCTCTTACGATACTCCCCTGGCGGAGATTGTAAAGCTGAGGCCAAAGGGCATAATTCTTTCTGGAGGTCCGGCCAGCGTTCAGGTAGAAGGTGCTCCCAAGTGTGATCCACACCTGTTTGGCCTGGGTATCCCCGTTTTGGGAATCTGTTACGGACTTCAACTGATGGCCCATCTTCTGGGAGGCAAG…	1647	0	1	1	0	1	1	1	1	0	1
667	GrpE	PF01025.14	2e-56	ATGCCGAAGAGGCACAGAGAGGAGCCAGAAACTGAGTTTCAGAACATACAAGAACAACGGTTCCAGGATACAAAGGAAAAACTGGTAGAAGAAACAATTGAAGACGAGAATTTGATAGTGTATGAAGAGGAGAAGGGTTCTCCGATCTCTGTCCAGGACTCCGAGTCTCAGGTAAAAAAGCTTGAAGAGAAAGTCAAACAGTTAGAGGCAGAGATAGCCGATTATGTAGATACTCTCAAGCGGGTGCAGGCCCAGTTCGAAAATTACAAGAAGAGGATCAAAAAGGAGTTCGATACCTTCACTCAGATATCCACTCACAAGCTGGTCAAACAGCTTCTGCCGGTCCTGGATAATCTGGAGAGGGCTCTATCTTCTGCGGAATCTACGGACGATAAAGGC…	666	1	1	2	0	0	1	1	1	0	1
782	GTP1_OBG	PF01018.17	9.1e-57	ATGTTTGTGGACGAGGCTAAAATATGGGTCAAGGCCGGAGATGGTGGAAAAGGATGCGTCAGTTTCCACCGGACCAAAGTTAACAAAGTAGGGATTCCCGATGGAGGAAAGGGCGGGAAGGGAGGAGACGTTATCCTCAAAGCCAGCAGAGACAAAAGCTCGTTATTGGATTTTCAGAACAGAATTCACTTCAGGGCTGAAAATGGACAGGCTGGTCAAACCCAGGAAAAGCAGGGTAAGGACGGCCAGGATTTGATGGTCTATCTTCCCCGGGGGACGGTAGTCAGGACGGAAGAGGGGGAGCAAGTACTGGTCGACCTGTGTCAAAATGGGGCAGAATATGTGGTAGCCCGGGGAGGAAGGGGTGGTCGTGGTAATGCCAGCTTCGTCTCCCAGAGA…	1308	0	0	1	1	1	1	1	2	0	1
1548	IF-2	PF11987.3	5.4e-43	ATGGACAACGTAAGGATCTTTGAATTGGCTAAAAAACTGAATATTACCTCCCAAAAACTCATTTCCCTGCTGGAGGAGATGGGGATATCCGTCCGCAGCCACATGTCCAGCCTGGATTCCAAAGTGGCCGAGGAGATCTGCCGCAAAGTGAAACCAAAAGCACAGGAGAAAGCTACTATCCCCAGGTCCCAAGAGAAGGCTCAGTCCAGAACCTCTGAGGTGACTCTGGCAGAAACAGGGAGAAAAAAGCCCGTTCAGGTGTCACCCGGAATCAGCCTCAAGGAATTTGCGGATCTGATCAAAAAGCCTCCCTCTACCCTCATCAAAATTTTGTTGGGGTACGGAGAAATGCTCGCCATCAATGCTCCTTTGAGTGAAGAAATGTTAGCCCTCCTGGCT…	1986	0	1	0	0	1	1	0	1	1	0
1548	IF2_N	PF04760.10	1.8e-26	ATGGACAACGTAAGGATCTTTGAATTGGCTAAAAAACTGAATATTACCTCCCAAAAACTCATTTCCCTGCTGGAGGAGATGGGGATATCCGTCCGCAGCCACATGTCCAGCCTGGATTCCAAAGTGGCCGAGGAGATCTGCCGCAAAGTGAAACCAAAAGCACAGGAGAAAGCTACTATCCCCAGGTCCCAAGAGAAGGCTCAGTCCAGAACCTCTGAGGTGACTCTGGCAGAAACAGGGAGAAAAAAGCCCGTTCAGGTGTCACCCGGAATCAGCCTCAAGGAATTTGCGGATCTGATCAAAAAGCCTCCCTCTACCCTCATCAAAATTTTGTTGGGGTACGGAGAAATGCTCGCCATCAATGCTCCTTTGAGTGAAGAAATGTTAGCCCTCCTGGCT…	1986	1	1	0	0	1	1	0	0	1	1
811	IF3_C	PF00707.17	1.5e-36	ATGAAGAGAGTCTTTTCTGCTCTTTTTGTTTGTCCCCTCTTAGTGGAGGTGAATTTAATAGGCAACACGCCCAGAATAAATGAAAGAATCAAGGCCGCGAAAGTGAGGCTTATTGATCCTGATGGCAGGCAGGTCGGGATAGTCTCTCTTCAGGAAGCCTTGGATAGATCCATCCATATGGATCTGGACCTGGTCGAGGTCTCTCCCAATTCTGATCCTCCTGTCTGCAGGATCATGGACTATGCGAAATATAAATATGAACAGGAACAAAGGGAGAAGGAGGCCAGGAAGAAACAGTCCCAAATTGTCATCAAAGAGATCAAAATCCGCCCTAAGATAGACACCCATGACCTGGAATTTAAGAAGAGACATATGGAGCGCTTTCTAAAGGATGGGGCA…	573	0	0	0	0	0	1	1	1	0	1
811	IF3_N	PF05198.11	1.2e-33	ATGAAGAGAGTCTTTTCTGCTCTTTTTGTTTGTCCCCTCTTAGTGGAGGTGAATTTAATAGGCAACACGCCCAGAATAAATGAAAGAATCAAGGCCGCGAAAGTGAGGCTTATTGATCCTGATGGCAGGCAGGTCGGGATAGTCTCTCTTCAGGAAGCCTTGGATAGATCCATCCATATGGATCTGGACCTGGTCGAGGTCTCTCCCAATTCTGATCCTCCTGTCTGCAGGATCATGGACTATGCGAAATATAAATATGAACAGGAACAAAGGGAGAAGGAGGCCAGGAAGAAACAGTCCCAAATTGTCATCAAAGAGATCAAAATCCGCCCTAAGATAGACACCCATGACCTGGAATTTAAGAAGAGACATATGGAGCGCTTTCTAAAGGATGGGGCA…	573	0	0	0	0	1	1	1	1	0	1
2459	LepA_C	PF06421.7	1.8e-48	ATGGCCCACCAGGCCCAGTTGATCAGGAATTTTTCCATCATTGCCCATATTGACCACGGTAAATCCACCCTGGCTGACCGGATCCTGGAGATGACGGAGACCATCTCGGCCCGGGACATGGAGGATCAGTTTTTAGATTCCATGGATCTGGAGAGGGAGAGAGGCATTACCATCAAAGCCCACGCGGTAAGAATTCTCTACCGGGCCATGGATGGGAACATGTATACCTTCAACCTTATCGATACTCCTGGACATGTAGACTTTAGCTATGAGGTCTCCCGAAGCCTGGTCGCCTGCGAAGGAGCCATTCTGGTAGTAGATGCGGTCCAGGGTATCCAGGCTCAGACGGTAGCTAATATCTATCTGGCCATCGATAATAACCTGGAGATTATTCCCGTG…	1812	0	1	1	0	1	1	0	1	1	1
1820	Methyltransf_5	PF01795.14	1.9e-114	ATGGAGGAGCAGCCCAGAAGGTGGCACATTCCGGTCATGGTAGATCAGGTGCTCTTTTACCTGAATCCCAGGAAGGGAGACCTGATTGTTGATTATACTGTCGGCAGCGGAGGCCACGCGCGGGCGATTTTGGAGGAGATCGTTCCGGGCGGCAGGCTAGTGGGGATAGACCGGGACCAGGTGGCCCTGGAGGCAGCTCGGGAGCAATTACAACAATATGAGGGCCACTTCGTCCTGGTCCAGGAGAACTTTAAAAACGTAGATTCTATCTTTACCAGGCTGGGCGTCGAAGCCGTGGATGGCTCCCTCTTCGACCTCGGTCTCTCCTCCCTCCAGATAGAAAGTCCTGGAAGGGGATTTAGCTATCTGAGGGAGGAGAGGCTAGATATGAGGATGGAC…	945	0	1	1	1	1	1	0	0	1	1
1529	MurB_C	PF02873.11	2.2e-29	ATGCTCTCTCCCGGACTGAAACTTCAAATAAGACAAGAGCTGATTGCGGCCCAAATAGATGCCTTTATGGAGAACGAACTTCTGGCGGGACATACCTCCCTCGGAGTAGGAGGACCAGCCGATTTTGTGGTAATCGTCAGGTCCCAGGAAGAACTTCTTTCTCTTCTGGAGATAGGTAAAACCTTTGGCGTGAGGCCCTTCGTTCTCGGTTGCGGAACCAATCTCCTTTTTAGCAGCAGGGGTTACCGCGGCCTGGTTATGAAGCTAGGAGGTCATTTCAACAGGATAACGATCAGGGGCAGTCTGGTTGCCGCTGGGGCAGGAGCCAGTTTGCCCAGGCTGGCCCGGATGGCCAGTGCGAGAAGTTTGACCGGACTCTCCTTTGCCGCAGGCATTCCC…	927	2	1	1	1	1	1	0	1	1	1
1546	NusA_N	PF08529.6	3.5e-29	ATGAAAGCAGAGTTTCTGGATGCTTTAAAACAAATAGAGCGAGAAAAGGGAGTAAAGACCGATCTGGTGATCGATGCCTTGAAGACAGCCTTGTTGTCCGCTTATAAAAAGAAGTACGGGCCTGCCCATGACTCCAGGATCGAAATTGACACCAAGACCGGAGAGATAAAGGTAGTCAAAACAATAACGGATGGCGAGGAGAAATTGGATGTAGAGGTGACTCCGGAGAACTTTGGTCGAATTGCCGCCCAGACAGCCAAGCAGGTCATAAAGCAAAGAATTTTGGAAGTAGAGCGCGATCTCATGTATGAAGAATACCATAATCGGGTAGGAGATCTGGTGACCGGAATAGTACAGCAGAATGACCAGAGATTCACTCTGGTAGATCTGGGTAAGGTG…	1017	1	0	0	1	1	1	0	1	0	1
1308	Oligomerisation	PF02410.10	1.8e-32	TTGCTGGATTCTAAAGAGCTAGCCATACAGGTAGCTAGAGCGGCTCTGGAGAAAAAAGCCGAAAACATTCTCATTCTGGATGTTGAGAAAAGGCTGATCATCACCGATTACTTCATAATCTGTAGCGGTTTGAATGTAATTCAGGTTCAGAGCATCTCCGAGTTTATCCAGGAGAGTCTGGAAAAGGAGGGCTACCGGCCAGTTAGAGTGGAGGGTGATGGTCAGAGTGGATGGGTTCTTCTGGACTATCTGGATGTAGTGGTGCATGTATTTTCAGCCGAACAGCGGGACTACTATCAACTGGAAAGGCTGTGGAAGGACTCTTCCATCATAGAGTGGCAAAGATAG	348	0	1	1	1	1	1	0	0	1	1
2880	Pept_tRNA_hydro	PF01195.14	3.8e-63	ATGAAGCTGATAATAGGTCTGGGTAACCCAGGAAAGGAGTATGAGCGATCCCGCCATAATGTGGGTTTTATGATTGTGGATGAGTTCAGGATCAAGCTGGGGGAGAAGCAGGAGGAGGTCGAGCACCAGGCTTGGGTGAGCAAGGGTAAGTTCGCTGATCAGGAGATAGTTATAGCCAGGCCCATGACTTATATGAATAACAGTGGGCGGAGCGTCGCCGGGCTAGTAAGAGCCTACCGGCCAGCTATGGAAGATCTTTTGGTAGTACATGATGATCTGGATCTGCCTCTTTTTGCGCTCAGGTTTAAACAAGGGGGAGGCAGTGCTGGCCACAATGGAGTTAGGTCCATTATGGAGGCTCTGGGCACCGATGAGTTCTGTCGTCTCCGCTTTGGCGTA…	564	1	0	1	0	1	1	1	1	0	1
527	PGK	PF00162.14	2.8e-145	ATGAATAAAAAGACCATCCGGGATGTAGACCTGGAGGGCAAGCGGGTTCTGGTGCGGGTAGACTACAATGTTCCTCTCAATGATCGGGGAGAGGTTACCGACAACACCAGGATCAAGCGATCTCTACCTACCCTAAAATATCTATTGGAGAAAGATGCCAGGATCATTCTTATGTCCCATCTGGGGCGCCCCAAGGGCCAGGTGGTGGACAAGTATCGGCTGGATTCAGTAGCTCGGGAGCTGGAATCCCTTTTAGGGGTAAAGGTCAAGAAGATGGACGCTATATATTCTCCTCAAGTAGCCGCGGAGGTCAGAAATATGAAGGAGAGGGAGATCATCCTTCTAGAAAATCTCCGTTTCGATCCCGGGGAGGAGAAGAACGATGACACCCTGGCCCGC…	1077	1	1	1	1	1	1	2	1	1	1
814	Phe_tRNA-synt_N	PF02912.13	7.5e-20	ATGAGCAATGGTAATAGAGGCAGCCTGGCCGATAAGATCGAAGAGATTGTCTCCCAGACTCTGAAGGAGATAGACAGGGCGAGCGCCCTGGCGGAGTTGCAAAGTATTGAAATATCCTGTCTGGGCCGAAAAGGCCATCTCACTGGCATTTTGAGGACTCTTGGTTCCCTGGACCCCCAGGAGAGACCATGGATAGGAAAATTGGCCAACCAGGGCAAGGAGAGGATAAAAGAAAGACTACGGCTGAGACAAGTCGAGCTGGAGCACAAAGAGCTCCGAAAGGAGCTGGCCAAAGAGACCATCGACATCACTCTGCCCGGAAGGCCGGTCAGAAGGGGAGTCAAGAATATTATTACTTCGGTGGTTGAAGAGATAACGGAGATATTTGTGGGTCTGGGC…	1044	0	0	0	0	0	1	1	1	0	1
1619	PNPase	PF03726.9	5.1e-19	TTGGTGGAAAGATTAAGCGTAGAAATTGCTGGAAAAACAATATACCTGGAAACAGGCAAGCTGGGCAGGCAGGCTGACGGATCTGTTTTGGTTAGCTGCAATGGAACTAATGTCCTGGTAACCGCGGTGTCTGCCAGGGAAGTGAAGGAAGAGCTGGACTTTTTCCCTCTTACTGTTGACCTGGAAGAAAGGATGTATGCAGCGGGAAAGATTCCCGGCGGTTTTTTCAAGAGGGAGGGAAGACCCAGTGAAGAATCCATTCTAACGGCCAGGTTAATTGATAGACCCCTTCGTCCCCTGTTTCTCCAAGGTTTCAGAAACGAAGTGCAGGTAATTGCTACAACCTTATCGGTGGATCAGGCGAATCCTCACGACGTTCTGGCCATCATAGGAGCTTCT…	2097	0	1	1	1	0	1	0	1	1	1
3165	PseudoU_synth_1	PF01416.15	5.4e-31	GGGATGGAGAGGATCCTGCAACAGAAGGTAAAAATTAGCTACGCCGGGAGGACGGACGCCGGAGTCCACGCCCGCTGGCAGGTAATCAACTTTCATACAACCAGAGACATAGACCCTCATAGATTTAGATGGGCCTTGAATTGCGTGCTTCCCCAGGATATTGTGGTTAAAAGAGCAGAGATAGTTGCTTTGGATTTTGATGCTCGGAAAAATGCCCGGGAGAGAGAATATAGGTACTACATTCTTAACAGAGCGTACCCCAGCGCCTTTAACCAGAGATGCTTGTTAGTAACCAGAACTCTGGATATAGAGGGTATGAAGGAAGCCTGTGGATACCTGGAAGGAACTCACGAGTTTAACTCCTTCTGCAAATTGGAGGAAGAAGGGACAGATACCGTA…	633	1	0	1	0	1	1	0	1	0	1
1550	RBFA	PF02033.13	5e-35	ATGGTCAGGGTCAAGAGTATAAGAGTGCAAAGATTAGAGGAAACCATCAAAGAGGAACTCAGCCAGTTGCTTCATCAGAAAATAAAAGATCCCCGCATTGGTTTTGTTACTATAACTGATGTGGAGCTTTCTCCTGACCTGAGAAGGGCCGTTATCTTCATCACCATTATGGGAGATGATGAAGAAAAGGAGAAGACTATGGCCGGCTTGAAAAGCGCCCTTGGCTTCCTTCGAGGAGAGCTGGACCAGAGGTTAAAGCTTAAGTGCTCGCCGGCTCTCGAGTTTAACCTGGATCGCTCTATCGACAAAGGCCTGAGGATAGCCAGTCTCTTAAAGGAGATCGACAGAGAATAA	354	1	1	0	1	1	1	0	1	1	0
1725	RecA	PF00154.16	1.3e-170	ATGCTGATGGACAAGGAAAAAGCTCTGGAGATTGCCCTCCTCCAGATAGAAAGACAGTACGGCAAGGGCTCCATAATGCGCCTGGGGAGAGAGGGACCGCTACAGAACATTGAGGCCGTCTCCACAGGGTCCATCGCTCTGGATCAGGCTCTGGGGATAGGGGGAGTACCTCGCGGGAGAGTGGTGGAGATCTTTGGGCCAGAGGCCTCGGGCAAGACCACCCTGGCTCTCCACATAATGGCCGAGGCCCAAAAAAGGGGCGGCACTGTGGCCTTCATAGATGCGGAACACGCCCTTGATCCCCATTATGCCAGGAAACTTGGCCTCAACATAGACGATCTTCTTCTCTCCCAGCCAGACTATGGAGAACAGGCTCTGGAGATAGCTGAAATGTTGGTG…	1023	1	0	1	0	1	1	1	0	1	1
3074	RecR	PF02132.10	2.6e-20	ATGGCCTACTATACCCTTCCGGTAGAAAATCTGATAGAGGAGCTAAGAAAACTGCCTGGCATCGGGCCTAAGTCAGCCCAGAGGATCGCCTTTTACCTTTTGAAGGTTCCCCGAAAGGAAGCCCTCAAACTGGCTCATGCTATTGCTGAAGCCAGGGACAGGGTAAAGTTCTGCCAGATCTGCTTTAACGTAACCGAGAGGGAGATCTGCGAGATATGTAGCAATTCAAAAAGGGATAGCTCAGCTATCTGCGTGGTGGAGGAACCCATGGATATTGTGGCTATCGAACGGACCAATGAATACAAGGGTCTTTATCATGTCCTGGGTGGGGCTATATCACCCATTCAGAATATCGGTCCAGACGAGATCAGGATTAAGGAGCTCCTGGCCAGGGTGAAG…	600	1	1	4	1	0	1	1	0	1	1
1101	Ribonuclease_P	PF00825.13	2.1e-27	ATGCCAGAGCGGATGGTTGGAGCATTGAAGCGGGGCAGAGAGTTTAGGAGAGTCTATAGGGAAGGGAAATCGGTCTCAGATAGGCTGCTTGTCCTTTACTACTTAAAAGGGAGTGCGCAGGGGATCAGCAGGGTGGGCATCACTGTGGGCCACCGGGTCGGGCCAGCGGTGCACAGAAACAGAGTGAAAAGGTTGATCAAGGAGTCGATCAGGAGCAAGGAAGGAATTGCGAAGCGAGGATATGAGCTGGTTGTGGTAGCTAAGAACGACAGTTGCCATCGGAATTTCCGTGAAATAGACCAAAGCATGGACTCCCTACTACAAAAAGCAAGAATCATACCGGGATAG	348	0	1	0	0	0	1	1	1	1	1
602	Ribosomal_L1	PF00687.16	1.2e-54	TTGAAGCTAAGCAAAAGATATCGGACGGCTATCGATGGAGTAAAGCGAGATGAGCTCCTTTCTCCTGCCCGAGCCATCAAGCTGGTCAAAGAGAAGGCTACAGCTAGATTTGACGAGACGGTGGAAGTAGCTATCCGGCTGGGTGTGGATCCACGGAAAGCCGATCAGCAGGTCAGGGGTACGGTGATCCTGCCTCATGGAACCGGGAAGACTCCCCGAGTTGTGGTCTTTGCCCAGGGAGAAAAGGCCAGAGAGGCTCTTCAAGCCGGAGCAGATGTGGTAGGTGACGAAGATCTGGTTCAGAAGATAGAACAGGGGTGGCTGGAATTTGATGTAGCTATTGCCACTCCAGACATGATGAGGATTGTGGGCAAGCTGGGTAAGATCCTGGGGCCAAGG…	714	1	0	0	1	1	1	1	0	1	0
603	Ribosomal_L10	PF00466.15	5.8e-28	ATGTTAAAGGATAAGAAACTCCAGTTAGTCCAGGATCTGGAGGCGAAGTTCAATAATTGCCAGTCCGCCGTCTTTGCTGAGTATCGAGGTATTTCGGTGAAAGAAGTGGATGGTCTACGTCGGGAGCTGCAGAAAAATAGTATCGACTTCAAGGTTGTGAAAAATACTCTGGCCAAAATAGCTTTGGACCGCTGCCAAATAGAGAGAGCGGATCAGTTGCTCGTCGGGCCTACGGGCATTGCCTTTGGATATAATGATCCAGTGCTGGTAGCCAAAGTTATCAGCAACTATGCTAATTCCAGCCAGTTTCTGAAGATAAAGGGCGCTATCTTTGGAAAGAGAATTATAGATACGGATCAGGTGAAGGTACTGGCCAGATTGCCGGGTCAAGAGGAGCTT…	528	1	0	0	0	1	1	1	0	1	0
601	Ribosomal_L11	PF00298.14	3.6e-32	ATGATAACTCCGGTGGAGATAACTGTATATAAAGACAGGTCCTTTACCTTTGTGACCAAAACTCCTCCGGCAGCAGAGCTTTTGAAAAAGGCCTGTAACGTGGAAAAGGGCTCCGGCGAACCCCATAAGAGCATGGTTGCGGAGATAAAGAGGGCCAAAGTAAGAGAAATAGCAGAGATGAAGATGCCGGATCTCAACGCCAAGGATCTTGACGGCGCTCTTAAAATAATAGAAGGCACCGCCAGGAGCATGGGGATCAAGGTGGTTGAGTGA	273	0	0	0	1	1	1	1	0	1	0
604	Ribosomal_L12	PF00542.14	1.4e-31	ATGGCTAAAAAAGAGTTGAAGGTTGATGATCTGGTTGCTGCCATAGAGGGTCTTAACGTTCTGGAGTTATCCGAACTGGTGAAAGCCCTGGAAGATAAATTTGGGGTTTCCTCAATGGCGCCGGCAACCACAATGCCTGTTGCTACTACAGTTGCTCAGGAGGTAGCTCCGGCCGAGGAGGAAGAACAAACTGAATTCGATGTGATCCTCTCAGCCGTAGGAGACAAGAAGATCCAGGTGATCAAGGTAGTCAGGGCGCTGACCGGATTGGGTCTCAAGGAGGCCAAAGATCTTGTTGATGGGGCTCCCAGCAAGGTCAAGGAGAAAGCGCTGAAAGAAGAAGCTGAGGAAGCCAGGCGTCAACTGGAAGAAGCAGGAGCTACAGCAGAGTTGAAGTAA	399	1	0	0	0	1	1	1	0	1	0
3166	Ribosomal_L13	PF00572.13	6.5e-59	ATGAATAAATTGGCCAAAACTTATGTGACCAAGGAAAAGGACATTAGTAGAAACTGGTATGTGGTGGATGCCCAGGGTCAGACACTGGGGCGTCTGGCCAGCCGGGTGGCTACTATCCTGATGGGAAAACACAAACCCATCTTCACTTGCAATCTGGACGTGGGCGATCATGTCATTGTTATTAATGCCTCTAAGGTAGTACTGACCGGACAAAAACTGGAACAAAAAAAGTACTACCATCATTCCGGATATCCGGGCGGACTAAAGGAAGAGACCTACGGAGATCTGATGGCCAGAAAACCGGAGTTTGTGGTAGAGAAAGCCATTAAGAATATGTTACCCCATAATAAGCTGGGCAGGCAGATGTATAGAAAACTCAAGGTCTATACGGGGTCAGAT…	441	0	0	1	0	1	1	0	0	0	1
1080	Ribosomal_L14	PF00238.14	9.5e-55	ATGATTCAGGCCTATAGCAGATTGAAGGTTGCTGATAATACGGGGGCCAAGGAGATAATGTACATTCGGGTTTTGGGAGGGTCTGGTCGACGATATGCCGCGGTGGGTGATGTTATAGTCGGTACGGTAAAATCAGCAATCCCCGGAGGGGTGGTCAAAAAGGGAGAAGTGGTCAGGGCAGTGGTGGTGCGAACTAAGAAGGAGTACCGAAGAAAGGATGGATCCTACATCCGCTTTGACGAGAACGCCGCGGTCATTATCAATGAGCAAAACAACCCCCGGGGTACCAGAATATTCGGACCGGTAGCCAGAGAGCTGAGGGAGAAAAAGTACATGAAGATCGTCTCCCTTTCTCCTGAGGTTATCTAA	369	0	0	1	0	0	1	1	1	0	1
1083	Ribosomal_L16	PF00252.13	7.3e-53	ATGAAAGGCCGCGCCAGCAGGGGGAACAGACTATCTTTTGGAGACTATGGCCTGCAGGCCCTGGAGCCGGCCTGGATAACCAACCGACAGATTGAATCTGCCAGAGTGGCCATGACCAGATTCATCAAGCGGGGCGGCAAAGTATGGATCAATATTTTTCCTCACAAGCCGGTGACTGAAAAGCCCGCAGAGACCAGAATGGGGAGCGGCAAGGGTGCTCCTGCCCACTGGGTGGCTGTAGTAAAACCTGGTCGCATCCTTTTTGAGCTAACAGGAGTTCCTAAGGAAACAGCCCGAGAAGCCGTGAGATTGGCTTCTCACAAGCTTCCTATAAAGTGCAAGTTTGTGTCTCTGGATGATATGGGTGGTGAGTAG	375	0	1	1	1	0	1	0	1	0	1
2291	Ribosomal_L17	PF01196.14	4.5e-39	ATGGTTAAACCTAAGAAGGGTCCTCGATTGGGCAGTGATAGTAGCCATCAAAAGGCTATGCTCAGAAATCTGGCTATTTCCTTAATCGAACATAAGAGGATTAGAACCACCGAAGCTAAGGCCAAAGTAGCTCGCTCCCTGGTGGACAAGGCGGTCACTTTTGCCAAAAGGGCGGATCTGGCCGCTCGTCGAAGATGCTTGCAGCTTCTGGACAACGAGAAGGCTGTACGCAGACTATTTGAAGAAGTAGCTCCTAAATACGAGAATAGGGAAGGTGGATATACCAGGATACTCAAGATCGGGGATCGTCCCGGCGACAATGCTCCCATGGTGTATCTAGAGTTGGTAGATCTGGAGCCACAGAAAAAGAAATCGCCCAAGAAGCGGACCGCTCCCAAG…	405	1	0	1	0	1	1	0	0	0	1
1073	Ribosomal_L18e	PF00828.14	1.7e-26	ATGCAGTTACATAATTTGCCAGTTGCAGAAGGGGCAGCAAAACCTGAAAAAAGAGTAGGAAGGGGAAGAGGATCTGGGCATGGCAAGACCAGTGGAAGAGGACATAAAGGCCTGAAGCAAAGATCTGGAGGAAAAGTAAGATTGGGGTTTGAAGGTGGCCAGATGCCTCTCCAGAGAAGGGTGCCCCATTTGCGGGGTTTCAAGAGTCTTTCTCCCACCCGGTTCACAGTTATCAACGTGGGAGAGCTGGAGGTATTTGAGGCCAACTCGGTAGTAGGAGAAGAGGAGCTTCTGGCTAAAGGTCTGATCAGAAAGAAAGGACTGCCCATCAAAATTCTGGGTAATGGAGATCTAAGCAAAAGTTTGGTGGTCAAAGCGCATGGCTTCAGCCAGAAGGCT…	444	1	1	1	0	0	1	1	1	1	1
1075	Ribosomal_L18p	PF00861.17	1.2e-34	ATGGCTAGAGAGGCAACCGAAGTGGCGAGCATAGCGCAAAAAGTGAAGGCTAGAGGGAGAAGGCATCTCCGGGTGCGAAAGAAAATCCGGGGTACGCCGGAAAGACCAAGACTATGCGTCTATAAGAGCAATCGCCATATATATGCTCAGATAATCGACGACATCGGTGGCAGGACCCTGGCCGGTTCTGCCTCGGTGTATCGGGAGTTATTCCTGAATCGAGAAGAGCTGGATAAAAAGGGAGTAGCTGAACTGGTTGGCCGTGACGTAGCCCGAAAGGCACTCTCTCAAAAGATAACTGAGGTAGTATTTGATCGAGGAGGTTTCCTGTTTCACGGGCGGGTGAAATCTTTGGCCGAAGGCGCCAGGGCGGAAGGACTTAAATTTTAG	390	1	0	1	0	0	1	1	1	1	1
1337	Ribosomal_L19	PF01245.15	3.3e-48	ATGTCCAGTATAAGTAAAGTAGAAGATGCCCAATTGCGAGACGACCTTGCTCAGTTCCGGCCCGGCGACATGGTGAAGGTTCACGTCAAGGTCAAAGAGGGCGGCAAAGAAAGAGTTCAGATTTTTCAAGGGACCGTCATCAGAAGACAGGGCTCAGGAGTTAAGGAGACTTTCACCGTGAGAAAGGTCTCCTTTGGGGTGGGCGTAGAGAGGACTTTTCCCGTGCACTCGCCCAACATTGAAAAAGTAGAGGTGGTCAGTCACGGGGTGGTGAGAAGGGCCAGGCTCTACTATCTCCGGGAAAGAGTGGGTAAAAAGGCCAGGGTCAGAGCAAAGATTTTAAAGAAGAACAACGCGGAATAA	363	0	1	1	0	0	1	0	0	1	1
1087	Ribosomal_L2	PF00181.18	9.2e-36	GTGGGTATAAAGAAACATAAACCTACCTCGCCGGGTCGAAGATTTGCTACAGCCTCGACCTTTGAGGAGATCACTAAAGATGAGCCGGAGCGCTCTTTAACTGCTCCCCTAAAAAAAAGTGGGGGCAGGAATGTATACGGGCGGATTACGGTGAGACATCGGGGGGGAGGTCACAAGCGGGCCTACCGGATCGTGGATTTCAAAAGAGACAAGGATGGTATTGAAGCCAAAGTGGCGGCCATCGAATATGATCCTAATCGTTCGGCCCGTCTGGCTCTCCTTCACTACCTGGATGGAGAGAAACGGTATATAATTACGCCCAACGGTCTGGAAGTAGGCAACCGGGTGATTTCGGGAGAAAGGGTGGATATAAGGCCGGGTAACAGCCTTCCCCTTAAG…	825	0	0	0	1	1	1	0	1	0	1
1087	Ribosomal_L2_C	PF03947.13	4.3e-58	GTGGGTATAAAGAAACATAAACCTACCTCGCCGGGTCGAAGATTTGCTACAGCCTCGACCTTTGAGGAGATCACTAAAGATGAGCCGGAGCGCTCTTTAACTGCTCCCCTAAAAAAAAGTGGGGGCAGGAATGTATACGGGCGGATTACGGTGAGACATCGGGGGGGAGGTCACAAGCGGGCCTACCGGATCGTGGATTTCAAAAGAGACAAGGATGGTATTGAAGCCAAAGTGGCGGCCATCGAATATGATCCTAATCGTTCGGCCCGTCTGGCTCTCCTTCACTACCTGGATGGAGAGAAACGGTATATAATTACGCCCAACGGTCTGGAAGTAGGCAACCGGGTGATTTCGGGAGAAAGGGTGGATATAAGGCCGGGTAACAGCCTTCCCCTTAAG…	825	0	0	0	2	1	1	0	1	0	1
813	Ribosomal_L20	PF00453.13	3.8e-49	ATGACCAGAGTAAAGACCAGTGTTGCCAGTAGAAAGAGAAGAAAGAAAATTCTCTCTATGGCTAAGGGCTATAGAGGGGGTCGGAGCAAGCTATACAGAGTTGCCAAACAGGAAGTGGCCAAGGCTCTCAACTATGCTTATCGAGACAGAAGAGCCAGAAAAAGAGAGTTTCGAAGATTATGGATTCTCAGGATCAATGCGGCAACCCGAGAGCATGGACTGAGCTACAGTAGCTTCATGAATGGACTGAGGAGGGCCCAGTTGGGAGTCGACAGAAAAATGCTCTCAGACCTGGCGGTGAATGATCCCCGGGTCTTTGCTGAGTTAGTGAACATCGTTAAGGAAAAGTTGAGCGCTTGA	360	0	0	0	0	0	1	1	1	0	1
1738	Ribosomal_L21p	PF00829.16	9e-29	ATGGCCATAGACTACGCTATTGTTACTATAGGCGGAAAGCAACACAGAGTCAGCGAAGGCACTGAACTTTTAGTGGACCGATTGGAAGGCGATGTGGGCAAAACCTTCTCTTTGCGAGGGGCTCAGCTTGTGGTGAAGAAAGATGGAGTGATCACTGATCCCCACTTGCTGGCCCAGGTGGAGATCAAAGCATCCATAGTAGAGCACCTGAAGGGCGATAAGATTATTGTTTTTAAGTACAAGCCTAAAAAGGGATATAAAAGGAAAATAGGCCATCGCCAGAAGCATACCCTGCTCAAGGTGGAAAAGATAGCAGGGCCGGAAGGATTAGGCACTGCAGAGGAAGCCGAAGAGGTGGCAGAGGTCAGTAAGGTCAGAGAGCTGGAAGAGGCGGAGTCT…	402	0	0	2	1	1	1	0	1	0	1
1085	Ribosomal_L22	PF00237.14	4.5e-42	ATGGGAGAGGCCAGAGCAGTAGCCAGATACATACGCATGTCGCCTCACAAAGTTCGCTACGTGGTGGATCTGGTTCGGGGCAAAAAGGTGGATGAAGCCATGAACATTCTCAGGTTCACCCGGCGAGGTGCCTCCAGAGTAGTCAGAAAAGTGCTGGCATCAGCTGTAGCCAATGCTACCGAAAACCACAAGATGGATGAGCTTAAACTGTATATTTCCAGGGTATATGTGGACGAAGGACCCACTTTGAAGAGATTTCGCCCCCGGGCCAGGGGCAGAGCTACCAGAATCAGAAAGAGGAGCAGCCATGTTACAGTCTGTGTCGCGGAGAAAGGAGAAAGCTAG	345	0	0	1	1	0	1	0	0	0	1
1088	Ribosomal_L23	PF00276.15	2.5e-24	ATGAAGGATCCTCGAGACATAGTTTTGAGGCCGGTCATTTCCGAGAAGAGTTATACTATGGCCAAGGAGAACAGGTATACCTTTGTGGTAGCCTCTGATGCCAACAAGACTGAGATTAAGAGAGCGGTTGAGGAGATTTTTAAAGTTAAGGCTCTGGACGTAAGTGTAGCTAATGCCAAACCAAAGCCTATCACCAGGGCCAGAAGAAGAGCACGGATCACAGGATATAGGCCTGGTTACAAGAAGGCTACCGTCACCTTGAGAAAGGGAGATAAGATCGAGTTCTTCGAAAACGTCTAG	300	0	0	0	1	0	1	0	1	0	1
1739	Ribosomal_L27	PF01016.14	1.2e-37	ATGGCTCATAAAAAGGGTACTGGCAGTGCTAAAAACGGTAGAGATAGCAACCCCAAGAGTCTGGGCGTGAAGAGATACGGTGGCCAACTGGTTACCGCGGGAAGCATTTTGGTGAGACAGCGGGGTACCAGGTTTAAGCCGGGCTACAATGTGGGTATCGGCGGAGACGATACCTTGTTTGCCAAGGCAGATGGCGTAGTAGTTTTTCGCTCCCGCGGCTCGGACCGGATTGTGGACGTAATATCTTAA	249	1	0	2	1	1	1	0	1	0	1
1082	Ribosomal_L29	PF00831.18	2.2e-25	GTGGTGAAAGCGCCAGAGTTGAGAGAATTGACTGATGAGGAGATAACAGTCAGGCTGGCTGAAGCTAAAAAAACTCTTTTCAATCTGAGATTTCAGTTGGCCACTGGTCAATTGGATAATTTTGCTAAAATCGGTGAGACTAAAAAGGAAATTGCCAGAATAGAGACGGTAAGAAGAGAAAGGGAGCTGGGCTTAAGGCGTCAAGCATAG	210	0	1	1	1	0	1	0	1	0	1
1090	Ribosomal_L3	PF00297.17	2e-47	ATGGTAAAAGCGATCTTTGGAACAAAGCTGGGAATGACTCAGGTGTTCGACGCCAGCGGTGACGTGGTGCCGGTGACCGTGGTCAAGGCTGAGCCCTGTGTCATAACTCAGTTGAAGAGCAAAGACAAAGACGGATATGATGCGGTGCAGATTGGATATGGGGAGGTCAAGGAGAGGAAACTGACCTCGCCTCGGAAAGGGCATTTCCAAAAAGCAGGGGTTAAGGCGACCAGGTATCTGGCCGAGATCAGAGTAGAGGAACTTAACGGATATGAGTTAGGGCAGGAGATAAAGGTCTCTGTCCTGGAGGAAGGAGAGTCGGTCAAGGTGACTGGAGTCTCTCGGGGCAAGGGATTTGCTGGCGTGGTCAAGAGGTATGGATTCCATGGCGGACCCGGC…	633	0	1	0	1	0	1	0	0	0	1
812	Ribosomal_L35p	PF01632.14	2.1e-24	ATGAAAACCCACAAAGGCGCTGCCAAAAGGTTCAAGGTTACCAGCACCGGCAAGATACTTCACCGGAAGGCCTTCGGAAGCCATCTGCTGACCAAAAAGTCAGCGAAAAGGAAGAGAAACTACCAAAAGGATTACCAGGTTGCCGCAACTGATAAGAGCAAGGTCAAGAAAATGCTGGGGGCATAA	186	0	0	0	0	0	1	1	1	0	1
1089	Ribosomal_L4	PF00573.17	4.7e-60	ATGGTGTTGGCCAGAGTGGTAGATATGGAGGGTCAGAAAGTTTCAGATCTTGAGCTGGCAGAAGAGATCTTTTCCGTGGATATTAACGAAGTTCTGATGCAGGAAGTGATCAAGAACTATCAGGCATCTCAGCGTCAGGGTACGGCTTCCACTAAAAACAGGAGTGCTGTCAGTGGTGGAGGCATCAAGCCATGGAGACAGAAAGGTACTGGTCGGGCCAGAGCAGGATCTATTCGCTCTCCCCTTTGGAGAGGGGGCGGTACTGTTTTTGGTCCTACACCCAGGGATTTTTCCTATGCCATACCCAGGAAAAAAAAGACCAGGGCCAGGCTTATGGCTCTCACAGATAAGGCTCGACAGAGCAAGATTGTGATCGTGGAGGGTTGGAAATTTGATACT…	624	1	0	0	2	0	1	0	1	1	1
1078	Ribosomal_L5	PF00281.14	5.4e-25	ATGATGAAAGAGTTTTCTTACCAAAATGTAATGGAGGTGCCCAGAGTTGAAAAAGTAGTTGTAAACATGGGTGTTGGCCAGGCTGCCCAGAACATAAAGTTACTGGACGGAGCAGTGCGGGGTCTATCTCTCATAACCGGCCAAAAGCCAGTGGTCAGAAAGGCCCAGAAATCCATCGCCGGTTTTAAGATAAGAGCAGGCATGCCTGTAGGATGCAAGGCCACCCTGCACGGACAGAGGATGTACGAGTTCCTGGATCGGCTTCTCTCGGTAGCCTTGCCCAGAATCAGGGATTTTCGCGGTCTTTCCAGAAACTCTTTTGATGGCCGAGGAAGTTATAATCTTGGAGTTAACGAGCAGCTTATCTTTCCGGAGATTGATTATGATGCCGTCGAGGCG…	495	0	0	0	0	1	1	1	1	0	1
1078	Ribosomal_L5_C	PF00673.16	1.8e-41	ATGATGAAAGAGTTTTCTTACCAAAATGTAATGGAGGTGCCCAGAGTTGAAAAAGTAGTTGTAAACATGGGTGTTGGCCAGGCTGCCCAGAACATAAAGTTACTGGACGGAGCAGTGCGGGGTCTATCTCTCATAACCGGCCAAAAGCCAGTGGTCAGAAAGGCCCAGAAATCCATCGCCGGTTTTAAGATAAGAGCAGGCATGCCTGTAGGATGCAAGGCCACCCTGCACGGACAGAGGATGTACGAGTTCCTGGATCGGCTTCTCTCGGTAGCCTTGCCCAGAATCAGGGATTTTCGCGGTCTTTCCAGAAACTCTTTTGATGGCCGAGGAAGTTATAATCTTGGAGTTAACGAGCAGCTTATCTTTCCGGAGATTGATTATGATGCCGTCGAGGCG…	495	0	1	1	0	1	1	0	1	0	1
1076	Ribosomal_L6	PF00347.18	1.7e-40	TTGTCCAGAGTAGGTAGAAGACCCATTCCCATACTTCCAGGTGTGGAAGTGTCAGTGGAGGAAGGTAAAATATCAGTCAGAGGTCCTCGAGGTGTTCTAGAAATGGAGCTATCCCCAGGTATAACGGTGAAGGTGGAGAATGACCAGGTTGCGGTACAAAGAGAATCCGATTCTTTGAAACACCGCTCTCTCCATGGACTTTACAGAAGTCTGATCAACAACATGGTTGTGGGGGTCAGTGATGGTTTTTCCAAGACTCTGGAGATCAGGGGGGTGGGCTACCGGGCTACCAAAAGTGGAAACAGACTGGAGCTATCCGTTGGATATTCCCATCCGGTAGTTTTTGAGGAACCGGAGGGTATAAGTTTCGAAGTCCCCAATCCGACTACGGTTATAGTT…	537	1	0	1	0	0	1	1	1	1	1
2440	Ribosomal_L9_C	PF03948.9	1.9e-29	ATGAAAGTCATTTTGAAAGAGGATGTAGAATCTCTGGGCATGATGGGGGATGTGCTGGAAGTAAAGGACGGCTACGCTCTCAACTTCCTTATCCCCAAAAAGCTGGCTCTGTCGGCTACCAGGGGAAATCTGAAACAGGCTGAAGTTCTGAAGCGAATCAGACTGAAGGGAGAAGCCAAAAGAAGAGAGGATGCTTTGGAACAGGCCCGGGCTGTGGCAGATTTAGTTCTGGAGATGGAGGCCAGAGCCGGGGAGGAGGGTAAGCTTTTTGGCTCCATTACGGCCAAGGATATCGCTGAGGAAATTGCGCGCAAGGTGAATATAATGGTGGACAAGAAACATATCAGACTGGAAAGTCCCATCAAACAAACAGGCGAACACGACGTTGAGATCAACTTC…	486	1	1	1	1	0	1	0	1	1	1
2440	Ribosomal_L9_N	PF01281.14	2.2e-24	ATGAAAGTCATTTTGAAAGAGGATGTAGAATCTCTGGGCATGATGGGGGATGTGCTGGAAGTAAAGGACGGCTACGCTCTCAACTTCCTTATCCCCAAAAAGCTGGCTCTGTCGGCTACCAGGGGAAATCTGAAACAGGCTGAAGTTCTGAAGCGAATCAGACTGAAGGGAGAAGCCAAAAGAAGAGAGGATGCTTTGGAACAGGCCCGGGCTGTGGCAGATTTAGTTCTGGAGATGGAGGCCAGAGCCGGGGAGGAGGGTAAGCTTTTTGGCTCCATTACGGCCAAGGATATCGCTGAGGAAATTGCGCGCAAGGTGAATATAATGGTGGACAAGAAACATATCAGACTGGAAAGTCCCATCAAACAAACAGGCGAACACGACGTTGAGATCAACTTC…	486	1	1	1	1	0	1	0	1	1	1
1091	Ribosomal_S10	PF00338.17	3.2e-43	GTGGCAAAAGGAGCCCAAAAGATCAGAATTCGACTAAAGGCCTACGATCACAAAGTAGTGGATAAGTCGGCTAAGAAAATAGTGGAGACAGTGGTCGAGTCCGGAGCCCGGGTCTCAGGCCCGGTTCCCCTGCCTACCCAGAGGAGTCTTTATTGCGTGATTCGTTCTCCTCATGTAGACAAGGATTCCCGGGAACATTTTGAGATAAAGACTCATAAAAGGTTGATCGATATCTTCGATCCTACTCCAAAGACAGTAGATTCTCTAATGAGAATCAGTCTGCCGGCAGGGGTCGATATAGAGATAAAACTGTAA	315	0	1	0	0	0	1	0	0	0	1
2288	Ribosomal_S11	PF00411.14	5.1e-52	TTGGTAGCCAGACAGGTGGCCAGGAAGAAGACTGGCAGAAAAAAGGTCAAGAAAAATATCGTACATGGAGCAGCTCACATCCAGTCCACGTTCAATAATACCATTGTGACTATCACGGATCTCAGCGGAAATGCTATTTCCTGGGCCAGTGCGGGTACCGTAGGCTTTAAGGGATCTCGCAAGAGCACACCCTTTGCGGCTCAACTGACTGCCGAGTCAGCAGCCAGAAAGGCTATGGAACACGGGCTCAAGAAAGTGGAGGTCTTCGTAAGGGGTTCCGGTTCGGGCCGGGAGACGGCTATCCGTTCTCTTCAGGCAACTGGACTGGAGGTGGGAAGTATAACCGATGTAACCCCGGTACCCCACAATGGTTGTAGACCCAAGAAGAGAAGAAGGGTG…	402	1	0	1	0	1	1	0	1	0	1
2287	Ribosomal_S13	PF00416.17	6.1e-41	TTGGCTAGAATAGCCGGAGTCGATTTACCGAGAGATAAACATATTGAGATTGCTCTGACCTATATTTTTGGTGTAGGCAGATCTATGTCTAGAAAAACCCTGGCCGAGACGGCCATAAAGGGAGATACCAAGGCCAAAGATCTAACCGATGAGGAGGTTACCCGTCTCCGGGACTATATCAACGCTAATCTTAAGGTAGAGGGTGATCTGAGGAGAGAAATCTCCCAGAATATCAAAAGACTGATAGAAATAGGTTCCTACCGGGGAATCCGCCATAGAAGAGGTCTACCCGTGAGAGGGCAGAGAACTCACACCAACGCCCGAACCCGGAAAGGAAGAGCTCGACCGGTAGGTGTGAAGAGGAAGAAGTAG	372	1	0	1	0	1	1	0	1	0	1
1341	Ribosomal_S16	PF00886.14	1e-29	GTGAAAATTCACTGTACCCAGAGAAGAGGAGGTGGCTGGTTGCCGGTCAAGATAAGATTATCTAGAAAAGGAGCCAAAAAGAACCCTTTCTACAGGATTGTGGTGGCAGATTCGCGAAGCCCAAGAGATGGAAGATTTATCGAGAGCATTGGGTATTACAATCCCATGACTGAACCCTCCGAGATAAAGATCGATGAGGAAAAAGCCAAAGAGTGGTTGAACAAAGGAGCTATCCCTACCTCTATGGTGAGGCATTTGTTGAATATTAAAGGGATAGTTAAAGGGATAGGTCGCTGA	297	0	1	1	0	0	0	0	0	1	1
1081	Ribosomal_S17	PF00366.15	2.7e-32	GTGAGGGGAAAACGGAAAATAAGAGTCGGTAAAGTGGTCAGTGCCAGCATGGATAAGACAGTAGTTGTGGATATCGAATCTCATTTTCGTCACCCTTTTTACGGGAAGATCGTCAAGAGAACTAAGAAGTTCAAAGTCCATGACCAGGAGAATGAATGCCGTGTCGGAGATGAGGTCTCTATTATGGAGACCAGACCTCTCAGTAAGACCAAGAGATGGAGAGTCATGGAGATTATCAAACGGACAGAGTGA	252	0	1	1	0	0	1	1	1	0	1
2439	Ribosomal_S18	PF01084.15	1.4e-27	TTGCGAAATTTGCGAAAAAGGCAACCAAAGAGCGACACACTTTTGCGTAAGCAGCAACGCAGGTTCTGTTATTTCTGTAAGGAAAAAATAGATTACATCGATTACAAGGATCTTAACCTGTTGCGCAAATATATTTCCGACAAGGGGAAGATCCGGCCCAGGAGGGTCACCGGGACCTGTGCTCAGCACCAGTCCGAGTTGGCCACTACCATTAAGAGGGCCAGAGAGCTGGCTTTGATTCCCTATACCAGCCATTAG	258	1	1	1	1	0	1	0	1	1	1
1086	Ribosomal_S19	PF00203.16	1.4e-36	ATGTCCAGATCTACCAAGAAAGGGCCTTATCTGGATCTAAAACTTGTTAACAAGATCCGGAAGCTCAATGAGAGAAACGAAAAGCGAGTTATCAGGACCTGGGCTCGGGATTGTACCATCATTCCCGACATGGTAGGGCACACTATTGCCGTGCATGATGGGAGGAAACATATTCCCATCTTTATTTCTGAGGCCACGGTGGGACATAAACTGGGAGAGTTTGCCCCCACCAGGACCTTCAGAACGCATGGTCATCATACTGAGAGGTCTTCGGCACTGAAATAG	285	0	0	1	1	1	1	0	1	0	1
3103	Ribosomal_S2	PF00318.15	3.4e-89	GGAGGTCTAACCAAAAAGGAGGTCGTCTTGAGTATTGTAACTATGAAACAGCTTTTGGAGGCAGGGGTTCATTTTGGACATCAGACCAAGAGATGGAACCCCAAAATGAAGAAGTATATCTTCACCGAAAGAAACGGCATCTACATCATTGATCTTCAGCAAACCATGGGCCTCATCGAAGAGGCCCTTAATCAGATTAGAGAAGTGGTAAGTCAGGGAGGCAGGGTCCTCTTTGTGGGGACCAAAAAGCAGGCTCAGGATGCTATTCGTCAGTACGCCACAGATTGCGGGATGCCCTACGTCAATAACCGATGGCTGGGAGGTATGCTCACCAATTTCAAGACCATCAAGGATAGAGTAGACAGACTAAATGAGCTGGAAAGGATGGAAGCAGACGGT…	813	0	1	1	1	1	0	1	1	0	1
2532	Ribosomal_S20p	PF01649.13	2.7e-27	ATGGCAAAAATAAGGTCCCAGATAAAAAGGGTAAAGACTAACGAAAAGAGAAGGATCGCCAACAAGAGCAAGAAGTCAGAGATCAAAACCACTGTAAAGAAGTTCGAAAGAACCGTGACTGAAAAAGATCTGGAAACTGCCAGAGCGCAACTGACCAGAGTAGTCAGCCTGTTAGACAAAGCGGCCTCCAAAAAGATCATCCATAAGAACAAGGCCGCTAACAAAAAGTCTAAGCTTTACCGAACGCTGAATTCCCTGACCGCCCCAGGGGAGTGA	276	0	1	0	1	1	1	0	2	1	1
1084	Ribosomal_S3_C	PF00189.15	2.4e-34	GTGGGAATGCGCATAGGCATTATTAATGATTGGAAATCAAAATGGTTTAGCTCTTCCGCCTATGCCGATTATCTCAAAGAAGACATGGAGATCAGAAACTATCTGGAGCAAAATCTCAGTAACGCGGCCGTTTCTAAAATAGAAATTGAAAGAGCGTCTGATAAGCTTAAAATAGATATCTTTAGTGCCAGGCCAGGCATCGTTATTGGCAAGAAGGGGTCCAGCATAAACGAGATCAGAAAGTATATCGAAGATATGACTCACAAGGTGGCCCAGATCAATATCCAGGAGGTCAAAACGCCAGAGCTGGATGCCAGATTAGTGGCCCAGAGTATCGCCCAACAGTTAGAGAACCGGGTTTCCTACCGGAAAGCCATGAAAAAAGCTGTCTCCGCCGCT…	651	0	0	1	1	0	1	0	1	0	1
2289	Ribosomal_S4	PF00163.14	1.9e-18	ATGGCCAGATACACAGAATCAGTATGTAAATTATGTCGGAGGGAGAGAGAAAAGCTCTTCTTGAAAGGGGCTCGTTGTTTCACTGATAAGTGTGCCATGGAGCGAAAACCATATGTCCCTGGAGAAAAAGGCCGTAGTGGTTCTAGAGAGACGGAGTATCTTATCCAGCTCCGGGAGAAGCAGAAGGCCAAGAGGATTTTTGGACTCCAGGAGAGGCAGTTCAAAAATTATTACAAGAAGGCCAGTGCCCAAAAGGGTATAACCGGAGAAAATCTGCTGAGACTACTGGAAACCCGTCTGGATAGCGTGGTATACCTGATGGGACTGGCTGCATCTCGGAGCGAGGCCAGACAGTTGATCAGCCACGGCCATGTTCGGGTCTCCGACCGTAAAGTGGAT…	627	1	0	1	0	1	1	0	0	0	1
1074	Ribosomal_S5	PF00333.15	4.3e-31	GTGGCTGAGGCAAAGTTCCAGGAAAGGGAGCTTGAAGAAAAAATAATCAGCATTAATCGGGTAGCCAAAGTGGTTAAAGGTGGCCGAAGGTTTAGTTTCAGCGCCCTGGTAGCGGTGGGGGATGGACGTGGCCAGGTGGGAGTAGGTTTCGGTAAGGCCAACGAGGTTTCCGGCGCCATCCAGAAGGCTGCTAACAAAGCCAGGAAGGACCTTTTTCAGGTACCTCTGGTGGGAACCACTATACCTCATGAGATAGTTGGTCATGCCGGAGCAGGTCTGGTCTTATTAAAGCCGGCTGGACCTGGAACGGGCGTTATTGCCGGTGGGCCGGTCCGGGCGGTTCTGGAGCTGGCTGGCGTGAAAGATGTTTTGACCAAATCTCTGGGAAGCTCTAATGCC…	501	1	0	1	0	0	1	1	1	1	1
1074	Ribosomal_S5_C	PF03719.10	2.1e-32	GTGGCTGAGGCAAAGTTCCAGGAAAGGGAGCTTGAAGAAAAAATAATCAGCATTAATCGGGTAGCCAAAGTGGTTAAAGGTGGCCGAAGGTTTAGTTTCAGCGCCCTGGTAGCGGTGGGGGATGGACGTGGCCAGGTGGGAGTAGGTTTCGGTAAGGCCAACGAGGTTTCCGGCGCCATCCAGAAGGCTGCTAACAAAGCCAGGAAGGACCTTTTTCAGGTACCTCTGGTGGGAACCACTATACCTCATGAGATAGTTGGTCATGCCGGAGCAGGTCTGGTCTTATTAAAGCCGGCTGGACCTGGAACGGGCGTTATTGCCGGTGGGCCGGTCCGGGCGGTTCTGGAGCTGGCTGGCGTGAAAGATGTTTTGACCAAATCTCTGGGAAGCTCTAATGCC…	501	1	0	1	0	0	1	1	1	0	1
2437	Ribosomal_S6	PF01250.12	3.3e-32	GTGCGTTACTACGAGACCATGATGATCCTGAAGTCCTCCCTTGACCATGAGGGGACAGAAGGTGTCATCACTAACTTCAAGGGCCTCATCCAAAAGCTCGGCGGAAAGGTGATCGACGAGGAGCGATGGGGCAGAAGGAAACTGGCCTATCCCATCAAGCATCAGGAATCTGGCATCTATGCCATCCTCTACTTCACTGGTGAGGGTGATCTGGTCAAGGAGCTCGATCGGGTCATGAAGATCACCGACGAAGTTACGAGATACAGGATAGTCAAGAGAGATGATCTTCTGAAAAAATCATTGATGAGAGGAGAATAA	318	1	1	1	1	0	1	0	1	0	1
607	Ribosomal_S7	PF00177.16	3.1e-62	ATGTCCAGAAAAGGTCCAGCGCCGCTAAGGGATGTGCCTCCTGATCCCCAGTACAAGGATGTCCTGGTGACCCACTTAACAAATAAGGTGTTGATGAGGGGCAAAAAGGGCAGAGCCTATAAAATAGTTTACAGCGCCTTTGACATAATTGCCAGGAAGACCGGCCAGGATCCTGCGGTGGTCTTTAAAAAAGCTCTGGACAACGTAAGACCGGTCCTGGAGGTCAGATCGAGGAGAGTAGGAGGAGCGACCTATCAGATACCCATGGAGGTCTCCGAGAGAAGGGCTAACTCCCTGGCCTTTAGATGGATAGTAAGCTTTGCCAGGCGCAGGCGAGAAAAGACCATGCAAGAGAGACTGGCTAACGAGCTGATAGATGCTTCCAAGGGTACCGGGCCC…	471	1	0	0	1	1	1	0	1	1	1
1077	Ribosomal_S8	PF00410.14	9.8e-49	ATGACCATGACCGACCCCATCGCCGATATGTTAACCAGATTGAGGAATGCCAACAAGGCTTATCATGAATATGTGGATGTACCCTCCTCCCGGATAAAAGAAGAGATAGTCAGGATACTTCGGGGGGAAGGATATGTGGCCAGATATGAGGTGCATCGGGACGAAGCCCAGGATATTCTGAGGATATACCTGAAGTACGGCAAAGGGAAAAAGAAAACCATAAGTGGAGTTAGAAGGATAAGTAAGCCAGGAAGAAGAGTTTATATCAGGAAGAATGATATCCCCAAAGTTCTGGGTGGTCTGGGCATAGCCATATTGTCCACCCCCAGAGGTCTTGTTACAGGAGACCAGGCCAGATCCGCCGGAATGGGGGGAGAGGTAATCTGTTACGTGTGGTAA	399	0	0	1	0	1	1	1	1	0	1
1339	RimM	PF01782.13	6.1e-19	ATGAAACTATTCTCCCATGTGGTAGCCCAGGCGCTCAAGGCTCATGGTCTCAAAGGTGAAGTCAGACTAAGGCTGGAGACGGATTATCCCGAGAGGATCTCCGGGGGTTTTAGTCTTTATCTTTCCCCAGCATGCCAGGAAGAAGATAAGCTTGTCGTTGACTCGGTGAGACTCTCTTCCCGTGGACCCATCGTTAAGTTTGTAGGCATCGACAACCTGGAGTCTGCTGCGGAACTGGTGGGCAGGAGTCTCTACGTTCCCCAAGATAGATTTCCCTCCTTGGCCCAGGATACGTTTTGGGTTCATGAGTTGATCGGATTGCAGATCTTCGAGGAAGGAGGGAATTTTTTGGGAAAATTAAAGGAGGTTCTCAGAACCAAAAGCAACGATGTTTACGTG…	522	0	2	0	0	0	1	0	0	1	1
2290	RNA_pol_A_bac	PF01000.21	2.3e-29	GTGTTGATGCAGAAACCGGAGATCAAAATCGAAAAGATAGATGACTGCGAAGGTATATTTGTTATCGAACCTCTGGAGCGGGGGTTTGGTCACACCCTGGGTAATTCTCTGAGGAGAGTGCTCCTTTCATCCATTCAAGGGTATGGCGTAACTTCCATTAAGGTTGAGGGCGTGCTGCATGAGTTTTCGACCATCGAGGGAGTAAAGGAGGACACTACTGAGCTTATTCTAAATCTAAAAAAGTTGGTCTTCCGGTCGAAGTCTGAGGAGCCTATCAAGATAACCTTAAGAAAGAAAAAGCCAGGGGTGGTGTGGGCAGGAGACATTCAGGTTCCGGCCGAAGCCGAAATAGTCAATAAGGATCTCTACATAGCCACGCTTAATGAGGATGGCCGTCTG…	927	1	0	1	1	1	1	0	0	0	1
2290	RNA_pol_A_CTD	PF03118.10	3.2e-27	GTGTTGATGCAGAAACCGGAGATCAAAATCGAAAAGATAGATGACTGCGAAGGTATATTTGTTATCGAACCTCTGGAGCGGGGGTTTGGTCACACCCTGGGTAATTCTCTGAGGAGAGTGCTCCTTTCATCCATTCAAGGGTATGGCGTAACTTCCATTAAGGTTGAGGGCGTGCTGCATGAGTTTTCGACCATCGAGGGAGTAAAGGAGGACACTACTGAGCTTATTCTAAATCTAAAAAAGTTGGTCTTCCGGTCGAAGTCTGAGGAGCCTATCAAGATAACCTTAAGAAAGAAAAAGCCAGGGGTGGTGTGGGCAGGAGACATTCAGGTTCCGGCCGAAGCCGAAATAGTCAATAAGGATCTCTACATAGCCACGCTTAATGAGGATGGCCGTCTG…	927	1	1	1	0	1	1	0	0	0	1
2290	RNA_pol_L	PF01193.19	1.3e-21	GTGTTGATGCAGAAACCGGAGATCAAAATCGAAAAGATAGATGACTGCGAAGGTATATTTGTTATCGAACCTCTGGAGCGGGGGTTTGGTCACACCCTGGGTAATTCTCTGAGGAGAGTGCTCCTTTCATCCATTCAAGGGTATGGCGTAACTTCCATTAAGGTTGAGGGCGTGCTGCATGAGTTTTCGACCATCGAGGGAGTAAAGGAGGACACTACTGAGCTTATTCTAAATCTAAAAAAGTTGGTCTTCCGGTCGAAGTCTGAGGAGCCTATCAAGATAACCTTAAGAAAGAAAAAGCCAGGGGTGGTGTGGGCAGGAGACATTCAGGTTCCGGCCGAAGCCGAAATAGTCAATAAGGATCTCTACATAGCCACGCTTAATGAGGATGGCCGTCTG…	927	1	0	1	1	1	1	0	0	0	1
606	RNA_pol_Rpb1_1	PF04997.7	6e-99	GTGATAGATGTTGATAACTTTAATGCTATCCGCATAGGTATAGCCTCGCCGGAGCAGATCCGCTCCTGGTCTAACGGGGAGGTCAAAAAGCCAGAGACCATAAACTATCGGACCCTGAAGCCGGAAAAGGATGGCCTTTTCTGTGAAAAAATATTCGGTCCTACCAAAGACTGGGAGTGTTACTGCGGAAAGTATAAGAGAGTCCGGTTCAAAGGGATCATCTGTGAGAGATGTGGAGTAGAAGTCACTCGCTCCCGAGTCAGAAGGGAGAAAATGGGGCATATTGAGCTGGCTGCTCCCGTGGCTCACATATGGTTCGTGAAAGGCGTGCCCTCCAGGATGGGTTATCTTCTGGACATCTCGCCTAAGGATTTGGAGAAGGTTCTTTACTTTGCCGCC…	4131	1	0	1	1	1	1	1	1	1	1
606	RNA_pol_Rpb1_2	PF00623.15	1.8e-52	GTGATAGATGTTGATAACTTTAATGCTATCCGCATAGGTATAGCCTCGCCGGAGCAGATCCGCTCCTGGTCTAACGGGGAGGTCAAAAAGCCAGAGACCATAAACTATCGGACCCTGAAGCCGGAAAAGGATGGCCTTTTCTGTGAAAAAATATTCGGTCCTACCAAAGACTGGGAGTGTTACTGCGGAAAGTATAAGAGAGTCCGGTTCAAAGGGATCATCTGTGAGAGATGTGGAGTAGAAGTCACTCGCTCCCGAGTCAGAAGGGAGAAAATGGGGCATATTGAGCTGGCTGCTCCCGTGGCTCACATATGGTTCGTGAAAGGCGTGCCCTCCAGGATGGGTTATCTTCTGGACATCTCGCCTAAGGATTTGGAGAAGGTTCTTTACTTTGCCGCC…	4131	1	0	0	1	1	1	1	1	1	1
606	RNA_pol_Rpb1_3	PF04983.13	4.2e-31	GTGATAGATGTTGATAACTTTAATGCTATCCGCATAGGTATAGCCTCGCCGGAGCAGATCCGCTCCTGGTCTAACGGGGAGGTCAAAAAGCCAGAGACCATAAACTATCGGACCCTGAAGCCGGAAAAGGATGGCCTTTTCTGTGAAAAAATATTCGGTCCTACCAAAGACTGGGAGTGTTACTGCGGAAAGTATAAGAGAGTCCGGTTCAAAGGGATCATCTGTGAGAGATGTGGAGTAGAAGTCACTCGCTCCCGAGTCAGAAGGGAGAAAATGGGGCATATTGAGCTGGCTGCTCCCGTGGCTCACATATGGTTCGTGAAAGGCGTGCCCTCCAGGATGGGTTATCTTCTGGACATCTCGCCTAAGGATTTGGAGAAGGTTCTTTACTTTGCCGCC…	4131	1	0	0	1	1	1	1	1	1	1
606	RNA_pol_Rpb1_4	PF05000.12	5.5e-16	GTGATAGATGTTGATAACTTTAATGCTATCCGCATAGGTATAGCCTCGCCGGAGCAGATCCGCTCCTGGTCTAACGGGGAGGTCAAAAAGCCAGAGACCATAAACTATCGGACCCTGAAGCCGGAAAAGGATGGCCTTTTCTGTGAAAAAATATTCGGTCCTACCAAAGACTGGGAGTGTTACTGCGGAAAGTATAAGAGAGTCCGGTTCAAAGGGATCATCTGTGAGAGATGTGGAGTAGAAGTCACTCGCTCCCGAGTCAGAAGGGAGAAAATGGGGCATATTGAGCTGGCTGCTCCCGTGGCTCACATATGGTTCGTGAAAGGCGTGCCCTCCAGGATGGGTTATCTTCTGGACATCTCGCCTAAGGATTTGGAGAAGGTTCTTTACTTTGCCGCC…	4131	1	0	0	1	1	1	1	1	1	1
606	RNA_pol_Rpb1_5	PF04998.12	1.1e-73	GTGATAGATGTTGATAACTTTAATGCTATCCGCATAGGTATAGCCTCGCCGGAGCAGATCCGCTCCTGGTCTAACGGGGAGGTCAAAAAGCCAGAGACCATAAACTATCGGACCCTGAAGCCGGAAAAGGATGGCCTTTTCTGTGAAAAAATATTCGGTCCTACCAAAGACTGGGAGTGTTACTGCGGAAAGTATAAGAGAGTCCGGTTCAAAGGGATCATCTGTGAGAGATGTGGAGTAGAAGTCACTCGCTCCCGAGTCAGAAGGGAGAAAATGGGGCATATTGAGCTGGCTGCTCCCGTGGCTCACATATGGTTCGTGAAAGGCGTGCCCTCCAGGATGGGTTATCTTCTGGACATCTCGCCTAAGGATTTGGAGAAGGTTCTTTACTTTGCCGCC…	4131	1	0	0	1	1	1	1	1	1	1
605	RNA_pol_Rpb2_1	PF04563.10	1e-35	GTGACCCGCCCAGCCCATTTATGGAAGAAGAAAAGACTCAGTTTTGCTAAAACCCCCGAAGTTCTTGACGTTCCTGACTTGCTGGAAATTCAGCGAGGCTCCTTCCAATGGCTTCTGAAAGATGGGTTAGCCGAGACCTTCAAAGAAATTTCTCCCATAGAGGACTTTTCCCGTAAATTTGCCCTGGAATTTGGAGCTCACGACTTCGGAGAGATAAAGTTTTCTGTGGATGAGTGTAAAGAGCGAGATATGACCTACTCGGCTCCTCTTTTTGTCCAGGTTCGGTTAATAAACAAAGAGACGGGAGAGATTAAGGAACAACAGGTCTTCATGGGGGATTTTCCCATGATGACCGATAAAGGCACCTTCACTGTCAATGGAACGGAAAGGGTGGTAGTC…	3387	1	0	0	1	2	1	1	1	1	0
605	RNA_pol_Rpb2_2	PF04561.9	1.3e-41	GTGACCCGCCCAGCCCATTTATGGAAGAAGAAAAGACTCAGTTTTGCTAAAACCCCCGAAGTTCTTGACGTTCCTGACTTGCTGGAAATTCAGCGAGGCTCCTTCCAATGGCTTCTGAAAGATGGGTTAGCCGAGACCTTCAAAGAAATTTCTCCCATAGAGGACTTTTCCCGTAAATTTGCCCTGGAATTTGGAGCTCACGACTTCGGAGAGATAAAGTTTTCTGTGGATGAGTGTAAAGAGCGAGATATGACCTACTCGGCTCCTCTTTTTGTCCAGGTTCGGTTAATAAACAAAGAGACGGGAGAGATTAAGGAACAACAGGTCTTCATGGGGGATTTTCCCATGATGACCGATAAAGGCACCTTCACTGTCAATGGAACGGAAAGGGTGGTAGTC…	3387	1	0	0	0	2	1	1	2	1	1
605	RNA_pol_Rpb2_3	PF04565.11	5.9e-31	GTGACCCGCCCAGCCCATTTATGGAAGAAGAAAAGACTCAGTTTTGCTAAAACCCCCGAAGTTCTTGACGTTCCTGACTTGCTGGAAATTCAGCGAGGCTCCTTCCAATGGCTTCTGAAAGATGGGTTAGCCGAGACCTTCAAAGAAATTTCTCCCATAGAGGACTTTTCCCGTAAATTTGCCCTGGAATTTGGAGCTCACGACTTCGGAGAGATAAAGTTTTCTGTGGATGAGTGTAAAGAGCGAGATATGACCTACTCGGCTCCTCTTTTTGTCCAGGTTCGGTTAATAAACAAAGAGACGGGAGAGATTAAGGAACAACAGGTCTTCATGGGGGATTTTCCCATGATGACCGATAAAGGCACCTTCACTGTCAATGGAACGGAAAGGGTGGTAGTC…	3387	1	0	0	1	2	1	1	1	1	1
605	RNA_pol_Rpb2_45	PF10385.4	1.4e-28	GTGACCCGCCCAGCCCATTTATGGAAGAAGAAAAGACTCAGTTTTGCTAAAACCCCCGAAGTTCTTGACGTTCCTGACTTGCTGGAAATTCAGCGAGGCTCCTTCCAATGGCTTCTGAAAGATGGGTTAGCCGAGACCTTCAAAGAAATTTCTCCCATAGAGGACTTTTCCCGTAAATTTGCCCTGGAATTTGGAGCTCACGACTTCGGAGAGATAAAGTTTTCTGTGGATGAGTGTAAAGAGCGAGATATGACCTACTCGGCTCCTCTTTTTGTCCAGGTTCGGTTAATAAACAAAGAGACGGGAGAGATTAAGGAACAACAGGTCTTCATGGGGGATTTTCCCATGATGACCGATAAAGGCACCTTCACTGTCAATGGAACGGAAAGGGTGGTAGTC…	3387	1	0	1	1	2	1	1	1	1	1
605	RNA_pol_Rpb2_6	PF00562.23	1.4e-164	GTGACCCGCCCAGCCCATTTATGGAAGAAGAAAAGACTCAGTTTTGCTAAAACCCCCGAAGTTCTTGACGTTCCTGACTTGCTGGAAATTCAGCGAGGCTCCTTCCAATGGCTTCTGAAAGATGGGTTAGCCGAGACCTTCAAAGAAATTTCTCCCATAGAGGACTTTTCCCGTAAATTTGCCCTGGAATTTGGAGCTCACGACTTCGGAGAGATAAAGTTTTCTGTGGATGAGTGTAAAGAGCGAGATATGACCTACTCGGCTCCTCTTTTTGTCCAGGTTCGGTTAATAAACAAAGAGACGGGAGAGATTAAGGAACAACAGGTCTTCATGGGGGATTTTCCCATGATGACCGATAAAGGCACCTTCACTGTCAATGGAACGGAAAGGGTGGTAGTC…	3387	1	0	2	1	2	1	1	1	1	1
605	RNA_pol_Rpb2_7	PF04560.15	9.8e-33	GTGACCCGCCCAGCCCATTTATGGAAGAAGAAAAGACTCAGTTTTGCTAAAACCCCCGAAGTTCTTGACGTTCCTGACTTGCTGGAAATTCAGCGAGGCTCCTTCCAATGGCTTCTGAAAGATGGGTTAGCCGAGACCTTCAAAGAAATTTCTCCCATAGAGGACTTTTCCCGTAAATTTGCCCTGGAATTTGGAGCTCACGACTTCGGAGAGATAAAGTTTTCTGTGGATGAGTGTAAAGAGCGAGATATGACCTACTCGGCTCCTCTTTTTGTCCAGGTTCGGTTAATAAACAAAGAGACGGGAGAGATTAAGGAACAACAGGTCTTCATGGGGGATTTTCCCATGATGACCGATAAAGGCACCTTCACTGTCAATGGAACGGAAAGGGTGGTAGTC…	3387	1	0	1	1	2	1	1	1	1	1
1561	RuvA_N	PF01330.16	1.3e-21	TTGATCGGCTCAGTAAAAGGGAGGATTGAGGAGAAAGGATACAACTGCGTCATCGTCGACGTCAACGGGGTTGGCTACGAGATTGTCGTTTCTGCCAGGACTCTAGCGAGCCTGCCGGAAAAGGGGAGTCCCATCAGGCTATATACTTTCACCTATCTTCGTGAGGATGTTCTGCGTCTGTACGGCTTTATTCGTAAGGAAGAGCGACAGCTTTTCGAGAAATTGATCAGTATCTCCGGGATTGGACCAAAAGTAGCCATGGCCATTTTGTCCTTCTTTTCCGTGGATGAATTCAGAAGAGCAGTCATGACCAGGGATGTGGAGTTTATCTCTACGGTTCCCGGAATAGGCAAAAAGACAGCCAGCCGGCTTATTCTGGAGATGAAGGAAAAAATCGGC…	600	1	0	0	1	0	1	1	1	1	0
1560	RuvB_C	PF05491.8	6.3e-35	ATGGAGGAAAGGATCACTCCAGCCGCTCTCCGGGAAGAGGAGATAGAGCTAGATCGAAGCCTGAGGCCCAGATATCTACGGGAATTCGTGGGCCAGGAGCGGATTAAGGAAAACCTCTCTGTCTTTATTGAGGCGGCTAAAATAAGGGGGGGAGCTCTTGATCATGTCCTTCTCTCTGGACCTCCGGGTCTGGGCAAGACTACCATGGCCGGAATTATTGCTAATGAATTGGGGGTGAACTTCAGGATTACCTCTGGCCCAGCTCTGGAGAATAAGAAGGATCTGGCGGCCATGTTGACCAATTTGGAAAGTAACGACGTGTTCTTTATTGATGAGATCCACCGTCTCAACCGGGCGGTAGAAGAGATCCTCTATCCTGCTCTGGAAGACTGCGTTATG…	1008	1	0	1	2	0	2	1	1	1	0
2741	S-AdoMet_synt_C	PF02773.11	9.5e-11	ATGGGCAGAAGGTATGTTTTCACCTCGGAGTCAGTTACCGAGGGCCATCCTGACAAGATGGCTGATCAGATCTCGGATGCTATCCTGGACGCCATCTACGTGCAGGATTCTATGGCCAGAGTAGCTTGCGAAACTCTGGTCAAGACCGGACTGGTGGTAGTGGCGGGAGAGATCACCACAGACTGTTATGTGGAGATTCCCGACATCGTTCGGGAGACGGTTCGGGAGATAGGATACACCCGGGCCAAGTTTGGATTTGACTGTGATACCTGTGGGGTGGTGGTTTCCATAGGAGCCCAATCTCCGGATATAGCTCAGGGTGTGGATGTTTCCCTGGAAAAGAGGAGCGGACAGGAAAATGAGGAAGAAGCTGCCTCTCTGGGGGCAGGAGATCAGGGA…	807	1	1	1	1	1	1	0	1	1	1
2741	S-AdoMet_synt_M	PF02772.11	1.8e-49	ATGGGCAGAAGGTATGTTTTCACCTCGGAGTCAGTTACCGAGGGCCATCCTGACAAGATGGCTGATCAGATCTCGGATGCTATCCTGGACGCCATCTACGTGCAGGATTCTATGGCCAGAGTAGCTTGCGAAACTCTGGTCAAGACCGGACTGGTGGTAGTGGCGGGAGAGATCACCACAGACTGTTATGTGGAGATTCCCGACATCGTTCGGGAGACGGTTCGGGAGATAGGATACACCCGGGCCAAGTTTGGATTTGACTGTGATACCTGTGGGGTGGTGGTTTCCATAGGAGCCCAATCTCCGGATATAGCTCAGGGTGTGGATGTTTCCCTGGAAAAGAGGAGCGGACAGGAAAATGAGGAAGAAGCTGCCTCTCTGGGGGCAGGAGATCAGGGA…	807	0	0	0	1	0	1	0	1	1	2
599	SecE	PF00584.15	1.3e-22	ATGGTCAAAACCCTGAGAAAAGCGAGCAAAAAAGTTCCCAGCAGGGCGCTCTCCAGGACTTTTCCCCAGTTCTTTTCCAAAACGGGGATATTTCTTCGGGAGGTGTCCGCCGAGCTAAAAAAGGTATCCTGGCCGGATCGGGAGACTCTCATATCTTATACTATTGTGGTTCTAATAGCTGTGCTCATTATAGGAGCCTATATCGGGTTAGTTGATTTGATATTTCTCAAGCTGGTTGATCTTCTTACCGGTCTGAGAGGATAG	264	0	0	0	1	1	1	0	0	1	0
1390	SecG	PF03840.9	4.4e-18	ATGAATTCCTGGTATATCATAGCTCTTTATGTTATTCATACTATTGTTTCCTTAGCTCTTATCTTCTTTATTCTTCTTCATTCAGGAAGAGGAGGAGGACTGTCGGAAGCCTTCGGAAGTGTGGTCAGTTCTTTTGCTAGCTCGGGAATTGTGGAGAAAAACCTCAATCGGATAACTATCGCCCTTTCCATAGTCTTTGGCATAACCACTCTGGTGTTGGTCATCTTACTTTAA	234	1	0	0	0	0	1	1	0	1	1
1072	SecY	PF00344.15	2.2e-111	ATGTTTCAGATAATTCGTAATATCTTCGTAATCAGGGAGCTCAGGAACAAAGTTCTTTTTACCCTGGCTATCCTGGTCATTTACAGGTTAGGAGCGGCCATACCTGTCCCGGGTATCGATCTTTCCATAATAAAAGATCTTTTCCAGGGTGGAATTCTGGGCTTTCTTGATCTTTTCAGTGGGGGCGCTCTGGCCAGATTTGCAGTCTTTTCTTTGGGTATTATGCCTTATATAACCGCCACCATCATTATGCAGCTTCTACAGATGGTCATTCCCAGGCTGGAAGAGTGGGCCAAAGAGGGAGAGACCGGAAGAAGAAAAATCCAGCAGATAGCCCGCTATATGACTGTGGGTTTGGCTCTGCTTCAATCCACGGGCATGGTCTTCTTTTTCCGAGAA…	1260	1	1	1	0	1	1	1	1	1	1
1755	Seryl_tRNA_N	PF02403.17	5e-26	ATGATAGATCTGAAAATTCTTCAGGAAAATCCGGAGCGGATCAAAGAAGAGGTTGGGAAAAGAGGCCTATCTATCGATGTAAATGAAATAGTAAGCCTGGATTCCAGAAGAAGGTCGCTCCTGGTGGAAATCGAAGGACTACGGGCAGAGAGGAACAAGGTCTCCCAGGAGATTCCAGGGCTCAGTCCTGAGGAAAGACGCCGAAAGATTGAGGACATGCGAGAGATATCTGCTAAATTGAAGGACTTTGAGCCTATTCTGAGGGAGACAGAAGAAAAGCTTAATCTTCTCCTGGCACAGCTTCCCAACTTTAGCCATTCTTCGGTTCCGGTGGGCAAGGATTCTTCGGATAATGTGATCCACCACCTGTGGGGTAAGAAACCAGAGTTTGACTTTGAG…	1278	0	1	0	1	1	1	1	1	0	0
3134	SmpB	PF01668.13	1.5e-33	TTGGTCGAAAAGACCATAGTGGCTCAAAACAAGAAAGCTTTCCACGACTACTTCATTCTGGAGTCGTACGAAGCAGGGATATCCCTTCGAGGCACCGAAGTTAAATCTCTGAGGGAGCACCGGGTTAACCTTAAAGATGGTTATGCCCGGGTGGAAGATGGAGAGTTATTTCTCCATAATGTGCACATTAGTCCCTACTCCAAAGGAAGCGTGAGCAATCACGAACCCTGGAGGGCAAGGAAGCTCTTGATGCACAAGAGCGAGATCAGGCGCCTGGAAGGGAAAAGTCAGGAACCAGGGATAACCCTGGTACCCTTGAAGATGTATTTCGTGGATGGAAAAGCAAAAGTGGAGCTGGGGCTGGCCAGGGGCAAGAAATCCTACGATAAACGGGAAGTT…	486	0	0	1	0	1	1	1	0	0	1
1342	SRP_SPB	PF02978.14	3.1e-36	ATGTTTGAAAGTCTGACCAACAGGTTTCAGGCTCTATTTTCCAGGATTAGATCGAAGGGCATAGTGCGTAAGGAAGATCTGGCCAGCTCTTTGCGAGAGATACGGCTGGCTCTTTTAGAGGCTGACGTAAACTATCATGTGGTTAAAGATCTTTTATCCCGGGTAGAAAAAAGAGCCCTGGGAGCAGAGGTGCTGGAGAGTCTGACTCCGGCCCAACAAATTGTCAAAATCGTTCACCAGGAGTTGACTGCTTTGATGGGCTCCACAGTGAGCAAATTCAGCCTGTCTTCTCCCCCTACCGTGATTATGGTGGTAGGTCTCCAGGGTTCCGGCAAGACCACCTTCTGCGGCAAATTGGCTCGATATCTGATCCAGAAAGGGAAAAATACTCTTCTGGTG…	1329	0	1	1	0	0	1	0	0	1	1
2563	THF_DHG_CYH	PF00763.18	3.1e-43	GTGGCTGTAATAATCGATGGGACCAGGATAGCGGAAGAGATAAGGGCTGAAGTAAGAAAAGAAGCAGGAGAGCTGAAAAAGGAAAGGGGCATCACCCCTGGTTTGGCCGTCATTCTGGTGGGTGAGAATCCCGCTTCCCAGGTCTATGTTAACAGCAAAGTCAAAGCCTGTGGCCAGGCGGGAATCTATTCCGAGACCATTCTCAAGCCGGAAGAGGCCACTGCTGAGGAAGTTCTCCGGGATATTGAGCTCCTTAATCAGAGGGAGGATATCCATGGGATCCTGGTACAGCTCCCTCTCCCCAAACAGATCGACGAGAATCAAGTTCTTCCCGCTGTGGATCCCGCCAAAGATGTGGACGGGTTTCACCCGGTGAACGTGGGGAAGCTGTGTCTCAAA…	867	2	1	1	1	0	1	1	1	1	1
2563	THF_DHG_CYH_C	PF02882.14	1.1e-63	GTGGCTGTAATAATCGATGGGACCAGGATAGCGGAAGAGATAAGGGCTGAAGTAAGAAAAGAAGCAGGAGAGCTGAAAAAGGAAAGGGGCATCACCCCTGGTTTGGCCGTCATTCTGGTGGGTGAGAATCCCGCTTCCCAGGTCTATGTTAACAGCAAAGTCAAAGCCTGTGGCCAGGCGGGAATCTATTCCGAGACCATTCTCAAGCCGGAAGAGGCCACTGCTGAGGAAGTTCTCCGGGATATTGAGCTCCTTAATCAGAGGGAGGATATCCATGGGATCCTGGTACAGCTCCCTCTCCCCAAACAGATCGACGAGAATCAAGTTCTTCCCGCTGTGGATCCCGCCAAAGATGTGGACGGGTTTCACCCGGTGAACGTGGGGAAGCTGTGTCTCAAA…	867	1	1	1	0	0	1	1	1	1	1
1973	Toprim_N	PF08275.6	1.6e-37	AGAGGAGCAGCAAACAAAGAGAAAATTTATCGGATTAATCAGTTAGCTAAAGATTTTTACAGAAAGAGTCTCAAGGAAACGGCCTTTGGGCAAGAATGTCTGCAGTACTTATTGAAAAGAGGTTATACAGAGGAGACCATTGACTTTTTTGAGATAGGAAGCTGCACGGAAAAGTGGGCCGGGTTTGCTGAATATGCCCTGGACAAAGGGATTAGCCTTTCTGATCTCCTTGCCTCCGGGCTGGCCATCCGTAGCGAAAAAAGCTCGCGGGGATTCTATGATCAATTTCGGCACCGGATTATCTTTCCCATCACCGATGTCATGGACAGGGTGGTGGCCTTCGGAGGAAGGGTGATCGATGACTCCCTGCCTAAATATGTGAACTCACCGGAGACGCCT…	1533	0	0	1	1	1	1	1	1	1	1
3130	TRCF	PF03461.10	2.5e-27	CAGCACGGCCACATTGCTTCGGTTGGCTTCGAGTTCTACTGTCAGTTGGTGCGGGAGGCGGTGGACGAGGTCAGAGGTATAAAGAAGGAGCGGGAGATAAAAGTCACCATTGACTTGCCTGTAGATGCCTTCCTGCCTCAGGAATATATTGAGGAGGAGGTTCTGAGGATCGAGGCCTACAGGATGATCGAGAGGACCAGGACTCTGGAGGAAGTAGAGTCGGCTCTGACCGAACTGCAGGACCGCTTCGGCACCCCTCCGGAGCCCGCCCGCAACCTGCTGGAGATTGCTAAAATCCGGGTGAGGATGAAAGATGTGGGGATAGCTGAGCTCTCGGTCAAGCAGAGGCGAATTCATCTGGCCAAAGTCTTTCCCCAGAGATTCGACCTGGCCAAAATA…	567	0	0	0	1	1	1	1	1	0	0
2116	Trigger_N	PF05697.8	2e-40	TTGAAGACAGCGGTTGAAGATGTGGAAAAGAACAAGGTCCGGGTAGTAGTGGAAGTTCCTCCAGAGCGCTTTGACCGGGCCATCTCCAAAGCCTACGCTTCTATTGCCCAAAAGGTGAGAATTCCTGGCTTCCGGAAGGGCAAAGTTCCGGCCAGGATTATTGATATCAATTTGGGTAAAGAGTATATAATCAAGGAGGCTATCGAGAAGGCCTTGCCTGACTTTTACCTGGAGGCTGTGGCCAAATCTGGTGTCAGGCCTGTGGACAAGCCACAGATTACTTTGAAGCAAGCGGAGCAGGGCAAGCCTCTCATCTTTGATGCCATGGTTCAGGTGGAGCCCCAGGTAAAGTTAAAACAGTACCAGGGGCTGAGTCTGACCAGGAGGAAGGTAGAAGTT…	633	1	0	0	0	0	1	8	0	1	1
1338	tRNA_m1G_MT	PF01746.16	3.7e-60	ATGTGGATAGATGTGATTGCTGTGTTGCCGGAGATGTTCTCTTCGGCTTTTGAATATGGTGTTATTGGAAGAGCCAGGAAAAAGGGTCTCTTCACTCTTCAGGTCCATAATCTGCGGGATTTTACTGAGGACAGGCACAGACAGATTGATGATGCTCCCTACGGGGGAGGGCCCGGAATGGTTCTTAAACCAGAACCTATTTTTGCTGCAGTAAGGAGCCTGCTCCGGGGATGGACCAAGGACAGGGAGAAAGTTGTTCTTTTAACTCCACAGGGCAAGAGGCTTGATCAGCAACTGCTGGTAGAACTTTCTGTTCTGGAACACCTGATCCTGATCTGTGGACGTTATGAAGGTGTGGATGAGAGGGTCAGGGAACAGTTGGTGGATGAGGAGGTATCC…	705	0	1	1	0	0	1	0	0	1	1
1053	tRNA-synt_1d	PF00750.14	1.3e-77	ATGATTCGCCATGAATTGCAAAAACTGCTGAAAGAGGCAGCCAGAGCCATCCTCAAGGATGGGGAGAAGTTCCAGGAGAAGGAAAAGGAAATAGTTCTGGAAAAACCCAATCTGAGGGAACATGGAGACTGGGCCAGCAATGTGGCTCTGGTCCTGGCTGGAGTCTGCCGCCAGAATCCCCTGGTCATTGCTCAGGAGATTGTCCGATATCTGCCACAAGATCTTGGTTACGTAAAGGAAGTCAAAATCGCCCGGCCTGGCTTCATCAATTTCTATCTTTCCGACGACTACATCCTGTCCCAGTTGGGGGAGATTGCCCGGGACCCGCAGGATTATGGTAAGTGTGATCTGGGACAGGGAGTCAAACTTCAGATAGAGTTTGTCAGCGCCAATCCAGTT…	1662	1	0	1	1	0	1	1	0	1	1
814	tRNA-synt_2d	PF01409.15	1.9e-103	ATGAGCAATGGTAATAGAGGCAGCCTGGCCGATAAGATCGAAGAGATTGTCTCCCAGACTCTGAAGGAGATAGACAGGGCGAGCGCCCTGGCGGAGTTGCAAAGTATTGAAATATCCTGTCTGGGCCGAAAAGGCCATCTCACTGGCATTTTGAGGACTCTTGGTTCCCTGGACCCCCAGGAGAGACCATGGATAGGAAAATTGGCCAACCAGGGCAAGGAGAGGATAAAAGAAAGACTACGGCTGAGACAAGTCGAGCTGGAGCACAAAGAGCTCCGAAAGGAGCTGGCCAAAGAGACCATCGACATCACTCTGCCCGGAAGGCCGGTCAGAAGGGGAGTCAAGAATATTATTACTTCGGTGGTTGAAGAGATAACGGAGATATTTGTGGGTCTGGGC…	1044	0	0	0	0	0	1	1	1	0	1
1552	TruB_N	PF01509.13	7.3e-35	ATGAGTCACAGTGACCTACCTGATGGCATTCTGATAGTAGATAAGCCCGGCGGCTTGACCTCCCATGATGTTGTTCTGAAGATAAGGAAATATACCCCCCAAAAGAAGGTCGGGTTTATTGGAACCCTGGACCCGCTGGCTACAGGAGTCCTTCCCATANNNNNNNNNNNNNNNNNNNNNNNNNNNNNNNNNNNNNNNNNNNNNNNNNNNNNNNNNNNNNNNNNNNNNNNNNNNNNNNNNNNNNNNNNNNNNNNNNNNNNNNNNNNNNNNNNNNNNNNNNNNNNNNNNNNNNNNNNNNNNNNNNNNNNNGTAAAAAAGGTGGTGGAGAGCTTTACCGGGGATATCGAGCAAATCCCCCCCCTCTACTCGGCCATCAAGAGAGGGGGCAAGAAGCTCTAC…	945	1	1	0	1	1	1	0	1	1	1
3102	UBA	PF00627.26	8.7e-11	ATGAGTATAGAACCGTCCTTGGTCAAAAAGTTGCGAGAAATAAGTGGAGCTGGGGTTATGGATTGCAAAAGAGCTCTGGAGGAAACCCAGGGAGATATAGAGAAAGCTGTTCTGGTTTTGAGAGAAAGGGGAATTTCCATAGCCCAGAAGAAATCATCACACCTCACCAATGAAGGCGTTATCGATGCCTACGTTCACCAGGGAGGCCGGATTGGTGTACTGGTGGAGGTAAATTGTGAGACTGACTTTGTAGCCAGAAATGAGGAGTTCAGAGCTTTTGTCCATGACCTCGCTCTCCATATAGCGGCATCTAACCCTCTGTTTGTATCTTGCCAGGATGTCCCTGATTCTCTTCTAAGCCAGGAAAAAGAGATCTACCGAAAACAGGCTCTTTCCGAA…	462	0	1	1	1	1	0	0	1	0	1
757	UPF0054	PF02130.12	1.1e-38	GTGGAAATACAGATAAATAACCTTCAGAACGACGTATCCATAGACAAAAAGAAGGTCCGGGAGCTGATCCGACGCATCATCCGGCTATTGAGAATGCGAGGACGCAAGGAACTAAGTTTTGCCTTTGTGGATGCGGAAACCATAGCTCAACTGAACCGGGAATACCGGGGGTCGGATGACGTCACCGATGTCCTATCTTTCCTCTTTTCTCCCCATAACATGGAGAAGGACACAGAAAGGAAGGTTATTTCTGGGGAGATAGTTATCTGTCCATCCGTGGCCAGAGATAACTGTGAGAGATTTAGTACATCGTTAGAAGAGGAACTGGCTCTTCTTCTGATCCATGGGCTGCTTCACCAACTTGGGTATGAGGATGAAGAAGAGGAAGAGGAAGAGAGA…	468	1	0	1	0	1	1	1	1	1	1
1171	UPF0079	PF02367.12	7.1e-39	TTGAGACCTTACACTTATCTGCATCTAAAATCTAACTCCGAAGAAAGGACCATAGAGATAGCCCGTAAGTTCGCCTCCACCTTGCGGCCGGGCGATGTGGTGAGTCTCAAAGGTGAGCTGGGCGTGGGCAAGACCTGTTTTGTCAAGGGTCTGGCAGAGGGCATGGGCGTGGAAGAACTGGTTACCAGTCCCAGCTTTACTTTGGTACACGAGTACCGGGGAACTGTGCCTCTCTACCATATCGATCTCTACCGGCTGGACGACCCTTGGACCAGCATGGAGGATCTGGGACTGGAGGAGTACTTTTTTGGGGATGGGGTGACTGCCATAGAGTGGGGAGAGAAGGTTTTCGGCTATCTTCCCCCGGAATACATTCAAGTAGAAATTACCTTCGGAGAC…	486	0	0	1	1	1	1	0	1	0	0
1773	UPF0081	PF03652.10	6.4e-38	ATGCGGAAGTTAGCGCTGGATATAGGGCATAAAAGGATTGGAGTGGCCATATCCGATGAGTTGAACTTAGTGGCAACGCCTCTCGAAGTGTTGAAGAGAAATAAAAAGTGGGTAGATGATTTAAGGAATATACTATCTCGGTACCAGGTAGACGAGATCATCATCGGACTGCCTACTTCCTTGCGGGGATCAGTGAGTCCAGAGAATAGAAAGCTTTTAGATAATGTGAGCGCGATCCTCGGTCCTCTGGGGATACCTGTCCGGACCTGGGATGAAAGATATACTACCACCATGGCCGAGAAGGCCATGAGGGAGAGGGAAATTCTGGGGTGGAAGATAGGTAAGAAGGTGGATATGGTAGCGGCTGCGTTTATCCTGCAGAGTTACCTGGATTACTTG…	498	1	1	0	0	1	1	1	0	0	1
518	UvrB	PF12344.3	2.5e-21	ATGGGTGAATTCAAGCTTATTGCCCCCTTTGAGCCTCAGGGTGATCAACCTCAAGCCACAGCTAAGTTATGGGAGGGTCTGAATAAAGGCTACAAGTATCAGACTCTTTTGGGAGTTACTGGTTCAGGCAAGACCTACTCCATGGCTGTGGTTATTGAGGGCTACCAGAAACCTACTCTGGTGATGGCCCCCAACAAAATCCTGGCTGCTCAGCTCTGTAATGAGTTTAAGGAGTTTTTCCCTGGAAATGCTGTGGAATACTTTGTGAGCTACTACGATTACTATCAGCCGGAGGCCTACATCCCCCAGACCGACACCTACATCGAGAAGGATTCCTCCATCAACGCCGAGATAGAAAAACTGAGGTACTCCGCCACAGATGCCCTCTTCTCCCGAAAT…	2004	1	1	0	0	1	0	0	1	1	1
520	UvrC_HhH_N	PF08459.6	6.8e-55	ATGGAAAATCCAGTCAAAGAACAGGTCAAAAAAATTCCCAACCGACCAGGAGTATATATCTACCGAAATGCCTCCGGCGAGGTTATCTACGTGGGGAAAGCCAAATCTCTGCGCAAGAGGGTACAGAACTATTTCCACTCTCCCCGAGCCCTGCCCTTCAACGTGAGATATCTGATCGATGAAATTGCCTCCCTGGAGTTCATTATCACAGGTAGTGAGATGGAAGCGCTGATTCTGGAGTGCAATCTGATCAAGAAACACCGGCCTAAGTATAACATTAACCTGAAGGATGACAAGAAATATCCCTTCATTGCTATTACTATCAATGATTCCTATCCCCGGGTCTTTTTCACCAGGAAGATCGTTCGGGATGGCCCTCTTTATTTCGGCCCCTTCACC…	1839	1	1	0	0	1	1	1	1	2	1
854	Val_tRNA-synt_C	PF10458.4	1.1e-17	ATGCCCGAATTGCCTGACCAGTATAAACCTGCAGAAGTGGAAAAGAAAATCTATTCCTTTTGGGAGGAGAAGAGGCTTTTCCATGCTGAGGTTGACTCCTCCAGGGAACCCTTTGTCATTGTAATTCCTCCGCCCAACGTAACCGGTTCTCTGCACATGGGCCATGCCCTCAATAACGTTCTTCAGGATATCATCATTAGATACAAGAGGATGAAAGGCCTCAATGCCTGCTGGATCCCAGGGACGGACCATGCGGGTATCGCCACTCAAAACGTGGTAGAAAAGGAGCTTATGGCAGAGGGTCTGACCCGACAGCAACTGGGGCGGGAGAAGTTTTTGGAGCGAGTGTGGGCCTGGAAGGAGAAGTATGGCAACCGTATTATTGATCAGCTCAAGGCC…	2658	1	0	1	1	1	1	4	0	1	1
1251	YchF-GTPase_C	PF06071.8	7.5e-37	CTGGCTCAACTGGAGTCTGAGGAGAGGAAGGAGTTTTTGAGGGAAGAGGGGCTGGAAGAGTCCGGCCTGGACCAGTTCATCAAGGCCAGCTACAAACTTCTGGATCTGGTTACTTTCTTCACTACAGTGGGGCCGGAGGTGAGGGCCTGGACCATCAATAAGGGTACCCGGGCTCCTCAGGCTGCGGGTAAGGTCCACTCGGATATGGAGAGAGGGTTTATCAGGGCAGAGGTGGTATCCTATGGTGACCTACTGGCTGCTGGATCTGTGCCCAGAGCCAGAGAATTGGGCATCTATCGTCTGGAGGGCAAGGATTACGTGGTGCAGGATGGGGATGTGACTTACTTCAGGTTTGCTGTGTAG	363	1	1	1	2	1	1	0	0	0	1

## Sheet: TableS6_ANI
Table S6. Pairwise average nucleotide identity (ANI) values for all genomes used in this study.
		UBA9087		RBG-13-55-18				UBA1414
		GCA_001871795_Crystal_Geyser_UT	GCA_001767575_Rifle_CO	SURF_21	GCA_001767605_Rifle_CO	GCA_001767755_Rifle_CO	GCA_001768645_Rifle_CO	Baltic_Sea_60B_13H_A10	Baltic_Sea_60B_13H_C09	Baltic_Sea_59E_21H_O21	Baltic_Sea_59E_21H_M23	GCA_001767735_Rifle_CO	Hakuba_co-assembly	Hakuba_SAG_S03(a)	Hakuba_SAG_S09	Hakuba_SAG_S34	Hakuba_SAG_S44(a)	Hakuba_SAG_S47	Hakuba_SAG_S25(a)	Hakuba_SAG_S33	Hakuba_SAG_S43	Hakuba_SAG_S06(a)	Hakuba_SAG_S42(a)
UBA9087	GCA_001871795_Crystal_Geyser_UT	1	0.715825	0.687334	0.684245	0.681947	0.681167	0.704898	0.692436	0.696371	0.746084	0.677446	0.68301	0.671724	0.668536	0.68026	0.678673	0.672684	0.696303	0.682396	0.681782	0.693823	0.679283
	GCA_001767575_Rifle_CO	0.716352	1	0.686751	0.683884	0.676103	0.680632	0.70279	0.688804	0.708353	0.74121	0.701248	0.67351	0.667136	0.673366	0.666261	0.664837	0.66698	0.679297	0.673265	0.674474	0.678334	0.663971
RBG-13-55-18	SURF_21	0.68451	0.682201	1	0.715231	0.713771	0.715465	0.758415	0.71234	0.710737	0.722055	0.691544	0.685917	0.682665	0.690282	0.676359	0.67724	0.678218	0.682126	0.688846	0.692842	0.687366	0.68126
	GCA_001767605_Rifle_CO	0.683827	0.680954	0.717593	1	0.97886	0.995329	0.735795	0.718616	0.696231	0.72769	0.679043	0.680509	0.679042	0.667144	0.677675	0.679741	0.672792	0.700109	0.686429	0.689944	0.708407	0.686982
	GCA_001767755_Rifle_CO	0.676476	0.676922	0.715583	0.982751	1	0.985246	0.660875	0.68504	0.65344	0.6711	0.675167	0.678026	0.669274	0.668893	0.675539	0.68168	0.674583	0.665884	0.681372	0.669785	0.669008	0.673557
	GCA_001768645_Rifle_CO	0.689126	0.690433	0.716427	0.995454	0.983393	1	0.75755	0.757302	0.707519	0.730586	0.707435	0.684811	0.680794	0.691623	0.684926	0.680896	0.675021	0.699278	0.692205	0.696539	0.699871	0.679737
UBA1414	Baltic_Sea_60B_13H_A10	0.698342	0.686214	0.85141	0.753646	0.70539	0.717575	1	0.998342	0.907409	0.908439	0.766527	0.685099	0.685198	0.693343	0.679762	0.683418	0.672242	0.71145	0.687291	0.689512	0.71285	0.669895
	Baltic_Sea_60B_13H_C09	0.713295	0.682534	0.85141	0.726705	0.6999	0.688892	0.998425	1	0.910507	0.905413	0.773497	0.683868	0.686671	0.681311	0.676655	0.678387	0.664114	0.702773	0.68732	0.688002	0.711003	0.67156
	Baltic_Sea_59E_21H_O21	0.689948	0.691032	0.64049	0.737365	0.63451	0.672192	0.905917	0.907175	1	0.994011	0.780036	0.687877	0.690539	0.690768	0.681757	0.679666	0.678842	0.703222	0.691321	0.705877	0.719771	0.674906
	Baltic_Sea_59E_21H_M23	0.796585	0.76783	0.84873	0.729301	0.72	0.686423	0.906242	0.902625	0.99798	1	0.784419	0.68847	0.688738	0.699917	0.681004	0.686164	0.663917	0.71539	0.701226	0.695439	0.763476	0.678929
	GCA_001767735_Rifle_CO	0.678515	0.685351	0.687994	0.696295	0.680885	0.688782	0.771013	0.774041	0.778303	0.781123	1	0.691438	0.662929	0.677868	0.674455	0.672068	0.676466	0.721421	0.698782	0.704422	0.695634	0.687982
	Hakuba_co-assembly	0.681614	0.681894	0.678643	0.690629	0.685875	0.686083	0.695027	0.68954	0.701784	0.699859	0.694423	1	0.992757	0.992247	0.992641	0.991429	0.992507	0.986745	0.989092	0.986253	0.984946	0.985239
	Hakuba_SAG_S03(a)	0.685141	0.681533	0.679481	0.679611	0.666483	0.679134	0.689453	0.688149	0.705393	0.705699	0.684715	0.994191	1	0.996886	0.996999	0.996229	0.997861	0.979244	0.979433	0.977462	0.977349	0.981974
	Hakuba_SAG_S09	0.680377	0.685808	0.687631	0.679917	0.661927	0.668	0.678925	0.676575	0.690259	0.692244	0.701869	0.994995	0.99723	1	0.998544	0.997751	0.997928	0.981641	0.983025	0.980858	0.980574	0.981984
	Hakuba_SAG_S34	0.680012	0.680717	0.677852	0.687711	0.674947	0.676795	0.69256	0.682755	0.692693	0.698932	0.675056	0.994476	0.996516	0.996923	1	0.997029	0.998352	0.979106	0.979584	0.979067	0.97902	0.979042
	Hakuba_SAG_S44(a)	0.677003	0.670117	0.676506	0.678183	0.678937	0.675435	0.687209	0.686837	0.686252	0.684535	0.662178	0.993385	0.996398	0.997215	0.997866	1	0.997775	0.979534	0.980825	0.98043	0.979354	0.980185
	Hakuba_SAG_S47	0.678343	0.675689	0.680995	0.680312	0.672095	0.673111	0.679693	0.676169	0.68708	0.683321	0.675291	0.993794	0.996586	0.996912	0.998277	0.997378	1	0.978896	0.98053	0.979979	0.980879	0.981047
	Hakuba_SAG_S25(a)	0.693703	0.682982	0.685332	0.69917	0.68868	0.686504	0.705373	0.701447	0.72669	0.756655	0.718126	0.990097	0.978955	0.979811	0.981312	0.979948	0.979892	1	0.996612	0.996703	0.987741	0.980267
	Hakuba_SAG_S33	0.686282	0.681646	0.686021	0.694168	0.676638	0.680771	0.696522	0.690632	0.695875	0.710696	0.700984	0.99037	0.979409	0.982293	0.980758	0.981977	0.980778	0.994628	1	0.995993	0.990232	0.981408
	Hakuba_SAG_S43	0.689479	0.688898	0.694508	0.687601	0.673372	0.684488	0.698392	0.695045	0.714555	0.708977	0.695683	0.988988	0.977393	0.979786	0.979284	0.977865	0.978813	0.995636	0.996602	1	0.987442	0.98268
	Hakuba_SAG_S06(a)	0.696532	0.696612	0.698687	0.705948	0.684596	0.693353	0.72005	0.708132	0.731412	0.727681	0.698501	0.988846	0.979119	0.981019	0.981588	0.980279	0.981528	0.985937	0.988741	0.986767	1	0.983457
	Hakuba_SAG_S42(a)	0.687766	0.681957	0.694512	0.682838	0.665815	0.673214	0.701559	0.695942	0.710637	0.720328	0.696708	0.987958	0.981484	0.98279	0.981994	0.980824	0.98301	0.979726	0.982758	0.984183	0.982065	1
Pyani v0.2.8 (https://github.com/widdowquinn/pyani) was used to analyze the pairwise ANI between the genomes.
(a) Estimated completeness is <50% (Table 3 and Table S1)

## Sheet: TableS7_AAI
Table S7. Pairwise average amino acid identity (AAI) values for all genomes used in this study.
		UBA9087		RBG-13-55-18				UBA1414
		GCA_001871795_Crystal_Geyser_UT	GCA_001767575_Rifle_CO	SURF_21	GCA_001767605_Rifle_CO	GCA_001767755_Rifle_CO	GCA_001768645_Rifle_CO	Baltic_Sea_60B_13H_A10	Baltic_Sea_60B_13H_C09	Baltic_Sea_59E_21H_O21	Baltic_Sea_59E_21H_M23	GCA_001767735_Rifle_CO	Hakuba_co-assembly	Hakuba_SAG_S03(a)	Hakuba_SAG_S09	Hakuba_SAG_S34	Hakuba_SAG_S44(a)	Hakuba_SAG_S47	Hakuba_SAG_S25(a)	Hakuba_SAG_S33	Hakuba_SAG_S43	Hakuba_SAG_S06(a)	Hakuba_SAG_S42(a)
UBA9087	GCA_001871795_Crystal_Geyser_UT	1	0.655482	0.440139	0.448776	0.435585	0.448604	0.421343	0.421958	0.411876	0.421986	0.411293	0.452596	0.442075	0.448432	0.45147	0.437985	0.453016	0.433834	0.445299	0.447521	0.431092	0.440898
	GCA_001767575_Rifle_CO	0.655482	1	0.432766	0.437307	0.425582	0.439377	0.413313	0.409878	0.402267	0.403922	0.395681	0.442789	0.433513	0.433262	0.439987	0.435862	0.443403	0.423108	0.433937	0.440167	0.415841	0.428531
RBG-13-55-18	SURF_21	0.440139	0.432766	1	0.660992	0.64752	0.663165	0.408448	0.406701	0.391914	0.405889	0.392903	0.43201	0.419782	0.4268	0.430827	0.423169	0.429701	0.411923	0.419802	0.426868	0.409695	0.422153
	GCA_001767605_Rifle_CO	0.448776	0.437307	0.660992	1	0.977469	0.994735	0.414865	0.412272	0.404336	0.41627	0.398996	0.43572	0.427197	0.42832	0.438499	0.433972	0.437992	0.418231	0.427322	0.42956	0.414288	0.425721
	GCA_001767755_Rifle_CO	0.435585	0.425582	0.64752	0.977469	1	0.980907	0.396402	0.395048	0.386649	0.394135	0.382992	0.424733	0.411583	0.410394	0.425085	0.413279	0.423327	0.40573	0.412791	0.420559	0.397532	0.411252
	GCA_001768645_Rifle_CO	0.448604	0.439377	0.663165	0.994735	0.980907	1	0.415007	0.412455	0.4038	0.418358	0.398463	0.434508	0.427718	0.425921	0.437046	0.432324	0.436065	0.415289	0.426667	0.430976	0.414925	0.424277
UBA1414	Baltic_Sea_60B_13H_A10	0.421343	0.413313	0.408448	0.414865	0.396402	0.415007	1	0.974079	0.775568	0.733341	0.615774	0.441231	0.425401	0.436615	0.441682	0.419902	0.438958	0.4131	0.426256	0.432401	0.408639	0.422768
	Baltic_Sea_60B_13H_C09	0.421958	0.409878	0.406701	0.412272	0.395048	0.412455	0.974079	1	0.794631	0.77538	0.629704	0.447313	0.425342	0.439855	0.444598	0.425938	0.440942	0.420109	0.432011	0.44159	0.416587	0.430274
	Baltic_Sea_59E_21H_O21	0.411876	0.402267	0.391914	0.404336	0.386649	0.4038	0.775568	0.794631	1	0.858761	0.595211	0.436277	0.420265	0.42374	0.434026	0.417595	0.433611	0.405776	0.422236	0.423145	0.406847	0.410811
	Baltic_Sea_59E_21H_M23	0.421986	0.403922	0.405889	0.41627	0.394135	0.418358	0.733341	0.77538	0.858761	1	0.595345	0.446838	0.420304	0.416397	0.439881	0.41338	0.441012	0.402133	0.414925	0.428926	0.406617	0.407218
	GCA_001767735_Rifle_CO	0.411293	0.395681	0.392903	0.398996	0.382992	0.398463	0.615774	0.629704	0.595211	0.595345	1	0.427972	0.402948	0.40849	0.423635	0.411672	0.421174	0.407758	0.417949	0.419673	0.404122	0.404662
	Hakuba_co-assembly	0.452596	0.442789	0.43201	0.43572	0.424733	0.434508	0.441231	0.447313	0.436277	0.446838	0.427972	1	0.976665	0.985505	0.98732	0.983996	0.98818	0.960587	0.975429	0.977976	0.975244	0.955702
	Hakuba_SAG_S03(a)	0.442075	0.433513	0.419782	0.427197	0.411583	0.427718	0.425401	0.425342	0.420265	0.420304	0.402948	0.976665	1	0.954841	0.981828	0.951082	0.972554	0.873495	0.918357	0.899692	0.898912	0.879862
	Hakuba_SAG_S09	0.448432	0.433262	0.4268	0.42832	0.410394	0.425921	0.436615	0.439855	0.42374	0.416397	0.40849	0.985505	0.954841	1	0.981239	0.957642	0.976294	0.887797	0.913058	0.911886	0.886135	0.86891
	Hakuba_SAG_S34	0.45147	0.439987	0.430827	0.438499	0.425085	0.437046	0.441682	0.444598	0.434026	0.439881	0.423635	0.98732	0.981828	0.981239	1	0.981968	0.991276	0.92453	0.938657	0.930924	0.932417	0.91865
	Hakuba_SAG_S44(a)	0.437985	0.435862	0.423169	0.433972	0.413279	0.432324	0.419902	0.425938	0.417595	0.41338	0.411672	0.983996	0.951082	0.957642	0.981968	1	0.975799	0.871341	0.912356	0.900532	0.888601	0.880392
	Hakuba_SAG_S47	0.453016	0.443403	0.429701	0.437992	0.423327	0.436065	0.438958	0.440942	0.433611	0.441012	0.421174	0.98818	0.972554	0.976294	0.991276	0.975799	1	0.903353	0.931442	0.933476	0.927106	0.913391
	Hakuba_SAG_S25(a)	0.433834	0.423108	0.411923	0.418231	0.40573	0.415289	0.4131	0.420109	0.405776	0.402133	0.407758	0.960587	0.873495	0.887797	0.92453	0.871341	0.903353	1	0.946098	0.940518	0.889233	0.83758
	Hakuba_SAG_S33	0.445299	0.433937	0.419802	0.427322	0.412791	0.426667	0.426256	0.432011	0.422236	0.414925	0.417949	0.975429	0.918357	0.913058	0.938657	0.912356	0.931442	0.946098	1	0.962044	0.929178	0.898989
	Hakuba_SAG_S43	0.447521	0.440167	0.426868	0.42956	0.420559	0.430976	0.432401	0.44159	0.423145	0.428926	0.419673	0.977976	0.899692	0.911886	0.930924	0.900532	0.933476	0.940518	0.962044	1	0.921154	0.891182
	Hakuba_SAG_S06(a)	0.431092	0.415841	0.409695	0.414288	0.397532	0.414925	0.408639	0.416587	0.406847	0.406617	0.404122	0.975244	0.898912	0.886135	0.932417	0.888601	0.927106	0.889233	0.929178	0.921154	1	0.844777
	Hakuba_SAG_S42(a)	0.440898	0.428531	0.422153	0.425721	0.411252	0.424277	0.422768	0.430274	0.410811	0.407218	0.404662	0.955702	0.879862	0.86891	0.91865	0.880392	0.913391	0.83758	0.898989	0.891182	0.844777	1
The enveomics collection toolbox (Rodriguez-R and Konstantinidis, 2016) was used to analyze the pairwise AAI between the genomes.
(a) Estimated completeness is <50% (Table 3 and Table S1)

## Sheet: TableS8_Kaiju
Table S8. Kaiju v1.5 classification of the contigs. Taxonomic classification was done through Kaiju v1.5.0 (Menzel et al., 2016) against the NCBI nr database (Bacteria, Archaea, Fungi, Viruses) and imported into Anvi’o (Eren et al., 2015).
Hakuba_coassembly			Baltic_Sea_60B_13H_C09			Baltic_Sea_60B_13H_A10			Baltic_Sea_59E_21H_O21			Baltic_Sea_59E_21H_M23			GCA_001767735_Rifle_CO			GCA_001768645_Rifle_CO			GCA_001871795_Crystal_Geyser_UT			GCA_001767755_Rifle_CO			SURF_21			GCA_001767575_Rifle_CO			GCA_001767605_Rifle_CO
% of total reads	Num. of reads	Phylum	% of total reads	Num. of reads	Phylum	% of total reads	Num. of reads	Phylum	% of total reads	Num. of reads	Phylum	% of total reads	Num. of reads	Phylum	% of total reads	Num. of reads	Phylum	% of total reads	Num. of reads	Phylum	% of total reads	Num. of reads	Phylum	% of total reads	Num. of reads	Phylum	% of total reads	Num. of reads	Phylum	% of total reads	Num. of reads	Phylum	% of total reads	Num. of reads	Phylum
43.3333	2535	unclassified	55.2632	42	Actinobacteria	50	57	Actinobacteria	48.7805	40	Actinobacteria	70.6897	41	Actinobacteria	96.1538	150	Actinobacteria	100	55	Actinobacteria	100	152	Actinobacteria	100	154	Actinobacteria	84.6154	88	Actinobacteria	100	114	Actinobacteria	100	63	Actinobacteria
4.80342	281	cannot be assigned to a phylum	11.8421	9	Firmicutes	13.1579	15	Candidatus Atribacteria	12.1951	10	Candidatus Atribacteria	8.62069	5	Firmicutes	1.28205	2	Planctomycetes	0	0	Viruses	0	0	Viruses	0	0	Viruses	10.5769	11	Proteobacteria	0	0	Viruses	0	0	Viruses
11.0769	648	Firmicutes	7.89474	6	Proteobacteria	8.77193	10	Proteobacteria	8.53659	7	Proteobacteria	5.17241	3	Proteobacteria	0	0	Viruses	0	0	cannot be assigned to a phylum	0	0	cannot be assigned to a phylum	0	0	cannot be assigned to a phylum	1.92308	2	Firmicutes	0	0	cannot be assigned to a phylum	0	0	cannot be assigned to a phylum
9.1453	535	Proteobacteria	7.89474	6	Candidatus Atribacteria	6.14035	7	Firmicutes	8.53659	7	Firmicutes	3.44828	2	Candidatus Atribacteria	2.5641	4	cannot be assigned to a phylum	0	0	unclassified	0	0	unclassified	0	0	unclassified	1.92308	2	Euryarchaeota	0	0	unclassified	0	0	unclassified
4.52991	265	Actinobacteria	1.31579	1	Bacteroidetes	3.50877	4	Chloroflexi	2.43902	2	Nitrospirae	1.72414	1	Planctomycetes	0	0	unclassified										0.961538	1	Candidatus Rokubacteria
4.37607	256	Chloroflexi	1.31579	1	Cyanobacteria	1.75439	2	Planctomycetes	1.21951	1	Bacteroidetes	1.72414	1	Spirochaetes													0	0	Viruses
3.62393	212	Nitrospirae	1.31579	1	Acidobacteria	1.75439	2	Candidatus Desantisbacteria	1.21951	1	Candidatus Omnitrophica	1.72414	1	Candidatus Desantisbacteria													0	0	cannot be assigned to a phylum
1.79487	105	Euryarchaeota	1.31579	1	Candidatus Acetothermia	0.877193	1	Fusobacteria	1.21951	1	Chloroflexi	1.72414	1	Candidatus Kryptonia													0	0	unclassified
1.53846	90	Candidatus Omnitrophica	1.31579	1	Candidatus Aminicenantes	0.877193	1	Caldiserica	1.21951	1	Planctomycetes	0	0	Viruses
1.38461	81	Planctomycetes	1.31579	1	Chrysiogenetes	0.877193	1	Elusimicrobia	1.21951	1	Spirochaetes	3.44828	2	cannot be assigned to a phylum
0.786325	46	Cyanobacteria	1.31579	1	Planctomycetes	0.877193	1	Verrucomicrobia	1.21951	1	Ignavibacteriae	1.72414	1	unclassified
0.752137	44	Ascomycota	1.31579	1	Spirochaetes	0.877193	1	Spirochaetes	1.21951	1	Nitrospinae
0.649573	38	Deinococcus-Thermus	1.31579	1	Candidatus Levybacteria	0.877193	1	Chlamydiae	1.21951	1	Candidatus Berkelbacteria
0.649573	38	Elusimicrobia	1.31579	1	Candidatus Gottesmanbacteria	0.877193	1	Ignavibacteriae	1.21951	1	Candidatus Levybacteria
0.598291	35	Bacteroidetes	1.31579	1	Candidatus Desantisbacteria	0.877193	1	Candidatus Rokubacteria	1.21951	1	Candidatus Falkowbacteria
0.598291	35	Nitrospinae	0	0	Viruses	0.877193	1	Candidatus Amesbacteria	0	0	Viruses
0.564103	33	Thermotogae	2.63158	2	cannot be assigned to a phylum	0.877193	1	Candidatus Yanofskybacteria	4.87805	4	cannot be assigned to a phylum
0.529915	31	Armatimonadetes	0	0	unclassified	0	0	Viruses	2.43902	2	unclassified
0.529915	31	Spirochaetes				1.75439	2	cannot be assigned to a phylum
0.478632	28	Acidobacteria				4.38596	5	unclassified
0.444444	26	Basidiomycota
0.444444	26	Thermodesulfobacteria
0.376068	22	Chlorophyta
0.358974	21	Synergistetes
0.34188	20	Candidatus Rokubacteria
0.290598	17	Candidatus Atribacteria
0.290598	17	candidate division Zixibacteria
0.290598	17	Candidatus Schekmanbacteria
0.273504	16	candidate division NC10
0.239316	14	Candidatus Desantisbacteria
0.222222	13	Candidatus Bathyarchaeota
0.205128	12	Verrucomicrobia
0.188034	11	Crenarchaeota
0.17094	10	Dictyoglomi
0.17094	10	Candidatus Latescibacteria
0.153846	9	Chytridiomycota
0.153846	9	Candidatus Aminicenantes
0.153846	9	Aquificae
0.153846	9	Candidatus Cloacimonetes
0.153846	9	Candidatus Daviesbacteria
0.136752	8	Ignavibacteriae
0.136752	8	candidate division WOR-3
0.119658	7	Candidatus Acetothermia
0.119658	7	Gemmatimonadetes
0.119658	7	Candidatus Kryptonia
0.102564	6	Lentisphaerae
0.102564	6	Thaumarchaeota
0.08547	5	Caldiserica
0.08547	5	Candidatus Woesebacteria
0.08547	5	Candidatus Magasanikbacteria
0.068376	4	candidate division KD3-62
0.068376	4	Candidatus Levybacteria
0.068376	4	Candidatus Staskawiczbacteria
0.051282	3	Apicomplexa
0.051282	3	Candidatus Parcubacteria
0.051282	3	Tenericutes
0.051282	3	Candidatus Aenigmarchaeota
0.051282	3	Candidatus Curtissbacteria
0.051282	3	Candidatus Gottesmanbacteria
0.051282	3	Candidatus Roizmanbacteria
0.051282	3	Candidatus Uhrbacteria
0.051282	3	Candidatus Micrarchaeota
0.051282	3	Candidatus Doudnabacteria
0.051282	3	Candidatus Firestonebacteria
0.051282	3	Candidatus Fischerbacteria
0.051282	3	Candidatus Handelsmanbacteria
0.051282	3	Candidatus Buchananbacteria
0.034188	2	Chlorobi
0.034188	2	Kiritimatiellaeota
0.034188	2	candidate division CPR3
0.034188	2	Candidatus Dadabacteria
0.034188	2	Candidatus Falkowbacteria
0.034188	2	Candidatus Kaiserbacteria
0.034188	2	Candidatus Azambacteria
0.034188	2	Candidatus Tectomicrobia
0.034188	2	Candidatus Fraserbacteria
0.034188	2	Candidatus Colwellbacteria
0.034188	2	Candidatus Kerfeldbacteria
0.034188	2	Mucoromycota
0.034188	2	Calditrichaeota
0.017094	1	Bacillariophyta
0.017094	1	Phaeophyceae
0.017094	1	Fusobacteria
0.017094	1	Candidatus Marinimicrobia
0.017094	1	Candidatus Microgenomates
0.017094	1	Candidatus Hydrogenedentes
0.017094	1	Deferribacteres
0.017094	1	Chrysiogenetes
0.017094	1	Chlamydiae
0.017094	1	candidate division WWE3
0.017094	1	Blastocladiomycota
0.017094	1	Candidatus Lokiarchaeota
0.017094	1	Candidatus Shapirobacteria
0.017094	1	Candidatus Collierbacteria
0.017094	1	Candidatus Nomurabacteria
0.017094	1	Candidatus Amesbacteria
0.017094	1	Candidatus Yanofskybacteria
0.017094	1	Candidatus Moranbacteria
0.017094	1	Candidatus Giovannonibacteria
0.017094	1	Candidatus Edwardsbacteria
0.017094	1	Candidatus Eisenbacteria
0.017094	1	Candidatus Margulisbacteria
0.017094	1	Candidatus Raymondbacteria
0.017094	1	Candidatus Riflebacteria
0.017094	1	Candidatus Wallbacteria
0.017094	1	Candidatus Komeilibacteria
0.017094	1	Candidatus Niyogibacteria
0.017094	1	Candidatus Sungbacteria
0.017094	1	Candidatus Terrybacteria
0.017094	1	Candidatus Wildermuthbacteria
0.017094	1	Candidatus Odinarchaeota
0.188034	11	Viruses

## Sheet: TableS9_GTDB-Tk
Table S9. Taxonomic classification by Genome Taxonomy Database Toolkit (GTDB-Tk) (Parks et al., 2018).
Genome ID	Classification	FastANI Reference	FastANI Reference Radius	FastANI Taxonomy	FastANI ANI	FastANI AF	Closest placement relative	Closest placement taxonomy	Closest placement ANI	Closest placement AF	Classificatin method	Note	Other related freferences (genome_id, species_name, radius, ANI, AF)	AA (%)	RED value	Warnings
GCA_001871795_Crystal_Geyser_UT	d__Bacteria;p__Actinobacteriota;c__UBA9087;o__UBA10029;f__UBA10029;g__CG2-30-50-142;s__GCA_001871795.1	GCA_001871795.1	95	d__Bacteria;p__Actinobacteriota;c__UBA9087;o__UBA10029;f__UBA10029;g__CG2-30-50-142;s__	100	0.99	GCA_001871795.1	d__Bacteria;p__Actinobacteriota;c__UBA9087;o__UBA10029;f__UBA10029;g__CG2-30-50-142;s__	100	0.99	ANI/Placement	topological placement and ANI have congruent species assignments	N/A	91.98	N/A	N/A
GCA_001767575_Rifle_CO	d__Bacteria;p__Actinobacteriota;c__UBA9087;o__UBA10029;f__UBA10029;g__UBA10029;s__GCA_001767575.1	GCA_001767575.1	95	d__Bacteria;p__Actinobacteriota;c__UBA9087;o__UBA10029;f__UBA10029;g__UBA10029;s__	100	0.99	GCA_001767575.1	d__Bacteria;p__Actinobacteriota;c__UBA9087;o__UBA10029;f__UBA10029;g__UBA10029;s__	100	0.99	ANI/Placement	topological placement and ANI have congruent species assignments	UBA10029, s__, 95.0, 99.34, 0.71	73.53	N/A	N/A
GCA_001767605_Rifle_CO	d__Bacteria;p__Actinobacteriota;c__RBG-13-55-18;o__RBG-13-55-18;f__RBG-13-55-18;g__RBG-13-55-18;s__GCA_001768645.1	GCA_001768645.1	95	d__Bacteria;p__Actinobacteriota;c__RBG-13-55-18;o__RBG-13-55-18;f__RBG-13-55-18;g__RBG-13-55-18;s__	99.78	0.93	GCA_001768645.1	d__Bacteria;p__Actinobacteriota;c__RBG-13-55-18;o__RBG-13-55-18;f__RBG-13-55-18;g__RBG-13-55-18;s__	99.78	0.93	ANI/Placement	topological placement and ANI have congruent species assignments	N/A	91.14	N/A	N/A
GCA_001767755_Rifle_CO	d__Bacteria;p__Actinobacteriota;c__RBG-13-55-18;o__RBG-13-55-18;f__RBG-13-55-18;g__RBG-13-55-18;s__GCA_001768645.1	GCA_001768645.1	95	d__Bacteria;p__Actinobacteriota;c__RBG-13-55-18;o__RBG-13-55-18;f__RBG-13-55-18;g__RBG-13-55-18;s__	99.46	0.97	GCA_001768645.1	d__Bacteria;p__Actinobacteriota;c__RBG-13-55-18;o__RBG-13-55-18;f__RBG-13-55-18;g__RBG-13-55-18;s__	99.46	0.97	ANI/Placement	topological placement and ANI have congruent species assignments	N/A	47.11	N/A	N/A
GCA_001768645_Rifle_CO	d__Bacteria;p__Actinobacteriota;c__RBG-13-55-18;o__RBG-13-55-18;f__RBG-13-55-18;g__RBG-13-55-18;s__GCA_001768645.1	GCA_001768645.1	95	d__Bacteria;p__Actinobacteriota;c__RBG-13-55-18;o__RBG-13-55-18;f__RBG-13-55-18;g__RBG-13-55-18;s__	100	1	GCA_001768645.1	d__Bacteria;p__Actinobacteriota;c__RBG-13-55-18;o__RBG-13-55-18;f__RBG-13-55-18;g__RBG-13-55-18;s__	100	1	ANI/Placement	topological placement and ANI have congruent species assignments	N/A	93.82	N/A	N/A
SURF_21	d__Bacteria;p__Actinobacteriota;c__RBG-13-55-18;o__RBG-13-55-18;f__RBG-13-55-18;g__;s__	GCA_001768645.1	95	d__Bacteria;p__Actinobacteriota;c__RBG-13-55-18;o__RBG-13-55-18;f__RBG-13-55-18;g__RBG-13-55-18;s__	76.53	0.1	N/A	N/A	N/A	N/A	Placement	taxonomic novelty determined using RED	N/A	87.96	0.804406	N/A
Baltic_Sea_59E_21H_O21	d__Bacteria;p__Actinobacteriota;c__UBA1414;o__UBA1414;f__UBA7938;g__20-14-0-20-35-9;s__	GCA_002779205.1	95	d__Bacteria;p__Actinobacteriota;c__UBA1414;o__UBA1414;f__UBA7938;g__20-14-0-20-35-9;s__	92.51	0.48	N/A	N/A	N/A	N/A	Placement	taxonomic novelty determined using RED	N/A	52.53	0.977861	N/A
Baltic_Sea_59E_21H_M23	d__Bacteria;p__Actinobacteriota;c__UBA1414;o__UBA1414;f__UBA7938;g__20-14-0-20-35-9;s__	GCA_002779205.1	95	d__Bacteria;p__Actinobacteriota;c__UBA1414;o__UBA1414;f__UBA7938;g__20-14-0-20-35-9;s__	93.92	0.51	N/A	N/A	N/A	N/A	Placement	taxonomic novelty determined using RED	N/A	47.13	0.975893	N/A
Baltic_Sea_60B_13H_A10	d__Bacteria;p__Actinobacteriota;c__UBA1414;o__UBA1414;f__UBA7938;g__20-14-0-20-35-9;s__	GCA_002779205.1	95	d__Bacteria;p__Actinobacteriota;c__UBA1414;o__UBA1414;f__UBA7938;g__20-14-0-20-35-9;s__	90.8	0.49	N/A	N/A	N/A	N/A	Placement	taxonomic novelty determined using RED	N/A	52.55	0.972796	N/A
Baltic_Sea_60B_13H_C09	d__Bacteria;p__Actinobacteriota;c__UBA1414;o__UBA1414;f__UBA7938;g__20-14-0-20-35-9;s__	GCA_002779205.1	95	d__Bacteria;p__Actinobacteriota;c__UBA1414;o__UBA1414;f__UBA7938;g__20-14-0-20-35-9;s__	90.47	0.46	N/A	N/A	N/A	N/A	Placement	taxonomic novelty determined using RED	N/A	60.06	0.962169	N/A
GCA_001767735_Rifle_CO	d__Bacteria;p__Actinobacteriota;c__UBA1414;o__UBA1414;f__UBA7938;g__20-14-0-20-35-9;s__	GCA_002779205.1	95	d__Bacteria;p__Actinobacteriota;c__UBA1414;o__UBA1414;f__UBA7938;g__20-14-0-20-35-9;s__	77.66	0.21	N/A	N/A	N/A	N/A	Placement	taxonomic novelty determined using RED	N/A	50.96	0.909507	N/A
Hakuba_coassembly	d__Bacteria;p__Actinobacteriota;c__UBA1414;o__;f__;g__;s__	N/A	N/A	N/A	N/A	N/A	N/A	N/A	N/A	N/A	Placement	taxonomic novelty determined using RED	N/A	88.9	0.447342	Genome has more than 10.0% of markers with multiple hits
Hakuba_S47	d__Bacteria;p__Actinobacteriota;c__UBA1414;o__;f__;g__;s__	N/A	N/A	N/A	N/A	N/A	N/A	N/A	N/A	N/A	Placement	taxonomic novelty determined using RED	N/A	75.69	0.443334	N/A
Hakuba_S44	d__Bacteria;p__Actinobacteriota;c__UBA1414;o__;f__;g__;s__	N/A	N/A	N/A	N/A	N/A	N/A	N/A	N/A	N/A	Placement	taxonomic novelty determined using RED	N/A	45.34	0.429035	N/A
Hakuba_S43	d__Bacteria;p__Actinobacteriota;c__UBA1414;o__;f__;g__;s__	N/A	N/A	N/A	N/A	N/A	N/A	N/A	N/A	N/A	Placement	taxonomic novelty determined using RED	N/A	58.47	0.438928	N/A
Hakuba_S42	d__Bacteria;p__Actinobacteriota;c__UBA1414;o__;f__;g__;s__	N/A	N/A	N/A	N/A	N/A	N/A	N/A	N/A	N/A	Placement	taxonomic novelty determined using RED	N/A	38.75	0.439598	N/A
Hakuba_S34	d__Bacteria;p__Actinobacteriota;c__UBA1414;o__;f__;g__;s__	N/A	N/A	N/A	N/A	N/A	N/A	N/A	N/A	N/A	Placement	taxonomic novelty determined using RED	N/A	84.81	0.442808	N/A
Hakuba_S33	d__Bacteria;p__Actinobacteriota;c__UBA1414;o__;f__;g__;s__	N/A	N/A	N/A	N/A	N/A	N/A	N/A	N/A	N/A	Placement	taxonomic novelty determined using RED	N/A	51.72	0.449723	N/A
Hakuba_S25	d__Bacteria;p__Actinobacteriota;c__UBA1414;o__;f__;g__;s__	N/A	N/A	N/A	N/A	N/A	N/A	N/A	N/A	N/A	Placement	taxonomic novelty determined using RED	N/A	37.16	0.428098	N/A
Hakuba_S09	d__Bacteria;p__Actinobacteriota;c__UBA1414;o__;f__;g__;s__	N/A	N/A	N/A	N/A	N/A	N/A	N/A	N/A	N/A	Placement	taxonomic novelty determined using RED	N/A	44.31	0.446418	N/A
Hakuba_S06	d__Bacteria;p__Actinobacteriota;c__UBA1414;o__;f__;g__;s__	N/A	N/A	N/A	N/A	N/A	N/A	N/A	N/A	N/A	Placement	taxonomic novelty determined using RED	N/A	42.24	0.431002	N/A
Hakuba_S03	d__Bacteria;p__Actinobacteriota;c__UBA1414;o__;f__;g__;s__	N/A	N/A	N/A	N/A	N/A	N/A	N/A	N/A	N/A	Placement	taxonomic novelty determined using RED	N/A	44.87	0.425554	N/A
The classify workflow (classify_wf) of GTDB-Tk was used on the Hakuba SAGs and co-assembly and on closely related Actinobacteria genomes. The colors match the sub-clade color assignment in Figure 1.

## Sheet: TableS10_KEGG
Table S10. KEGG analysis of all genomes used in this study. MAPLE was also used to obtain KEGG orthologous (KO) group assignments (Arai et al., 2018; Takami, 2014).
			UBA1414						RBG-13-55-18				UBA9087		Hakuba SAGs										Inoue et al. 2019 Actinobacteria genomes
			Hakuba_coassembly	GCA_001767735	BS_59E_21H_M23	BS_59E_21H_O21	BS_60B_13H_A10	BS_60B_13H_C09	GCA_001767755	GCA_001768645	GCA_001767605	SURF21	GCA_001871795	GCA_001767575	S03	S09	S34	S44	S47	S25	S33	S43	S06	S42	GCA_001768675	GCA_000468755	GCA_002779205
Pathway Modules
Energy metabolism
Carbon fixation
	M00165	Reductive pentose phosphate cycle (Calvin cycle) [PATH:map01200 map00710]
	K00855	PRK, prkB; phosphoribulokinase [EC:2.7.1.19]	0	0	0	0	0	0	0	0	0	0	0	0	0	0	0	0	0	0	0	0	0	0	0	0	0
	K01601	rbcL; ribulose-bisphosphate carboxylase large chain [EC:4.1.1.39]	0	0	0	0	0	0	0	0	0	0	0	0	0	0	0	0	0	0	0	0	0	0	0	0	0
	K01602	rbcS; ribulose-bisphosphate carboxylase small chain [EC:4.1.1.39]	0	0	0	0	0	0	0	0	0	0	0	0	0	0	0	0	0	0	0	0	0	0	0	0	0
	K00927	PGK, pgk; phosphoglycerate kinase [EC:2.7.2.3]	1	1	0	1	0	1	0	1	1	0	1	1	1	1	1	0	1	0	1	1	1	2	1	2	1
	K05298	GAPA; glyceraldehyde-3-phosphate dehydrogenase (NADP+) (phosphorylating) [EC:1.2.1.13]	0	0	0	0	0	0	0	0	0	0	0	0	0	0	0	0	0	0	0	0	0	0	0	0	0
	K00150	gap2; glyceraldehyde-3-phosphate dehydrogenase (NAD(P)) [EC:1.2.1.59]	0	0	0	0	0	0	0	0	0	0	1	0	0	0	0	0	0	0	0	0	0	0	0	0	0
	K00134	GAPDH, gapA; glyceraldehyde 3-phosphate dehydrogenase [EC:1.2.1.12]	1	1	0	1	0	1	0	1	1	0	0	2	1	1	1	1	1	1	1	1	1	2	2	2	1
	K01623	ALDO; fructose-bisphosphate aldolase, class I [EC:4.1.2.13]	0	0	0	0	0	0	0	0	0	0	0	0	0	0	0	0	0	0	0	0	0	0	0	0	0
	K01624	FBA, fbaA; fructose-bisphosphate aldolase, class II [EC:4.1.2.13]	1	1	0	0	0	0	0	0	0	0	1	1	1	1	0	0	0	1	1	2	0	0	1	8	2
	K03841	FBP, fbp; fructose-1,6-bisphosphatase I [EC:3.1.3.11]	0	0	0	0	0	0	0	0	0	0	0	0	0	0	0	0	0	0	0	0	0	0	0	0	0
	K02446	glpX; fructose-1,6-bisphosphatase II [EC:3.1.3.11]	0	1	0	0	0	0	0	0	0	0	0	0	0	0	0	0	0	0	0	0	0	0	1	0	0
	K11532	glpX-SEBP; fructose-1,6-bisphosphatase II / sedoheptulose-1,7-bisphosphatase [EC:3.1.3.11 3.1.3.37]	0	0	0	0	0	0	0	0	0	0	0	0	0	0	0	0	0	0	0	0	0	0	0	0	0
	K01086	fbp-SEBP; fructose-1,6-bisphosphatase I / sedoheptulose-1,7-bisphosphatase [EC:3.1.3.11 3.1.3.37]	0	0	0	0	0	0	0	0	0	0	0	0	0	0	0	0	0	0	0	0	0	0	0	0	0
	K04041	fbp3; fructose-1,6-bisphosphatase III [EC:3.1.3.11]	0	0	0	0	0	0	0	0	0	0	0	0	0	0	0	0	0	0	0	0	0	0	0	2	0
	K00615	E2.2.1.1, tktA, tktB; transketolase [EC:2.2.1.1]	6	1	1	0	1	1	0	2	2	2	4	3	4	1	3	3	3	5	3	0	1	2	3	12	2
	K01100	E3.1.3.37; sedoheptulose-bisphosphatase [EC:3.1.3.37]	0	0	0	0	0	0	0	0	0	0	0	0	0	0	0	0	0	0	0	0	0	0	0	0	0
	K01807	rpiA; ribose 5-phosphate isomerase A [EC:5.3.1.6]	0	1	0	0	0	0	0	0	0	0	0	0	0	0	0	0	0	0	0	0	0	0	0	0	0
	K01808	rpiB; ribose 5-phosphate isomerase B [EC:5.3.1.6]	1	2	0	1	2	1	1	1	1	1	1	1	0	1	1	1	1	0	0	1	0	0	1	4	0
	M00166	Reductive pentose phosphate cycle, ribulose-5P => glyceraldehyde-3P [PATH:map01200 map00710]		0	0	0	0	0					0
	K00855	PRK, prkB; phosphoribulokinase [EC:2.7.1.19]	0	0	0	0	0	0	0	0	0	0	0	0	0	0	0	0	0	0	0	0	0	0	0	0	0
	K01601	rbcL; ribulose-bisphosphate carboxylase large chain [EC:4.1.1.39]	0	0	0	0	0	0	0	0	0	0	0	0	0	0	0	0	0	0	0	0	0	0	0	0	0
	K01602	rbcS; ribulose-bisphosphate carboxylase small chain [EC:4.1.1.39]	0	0	0	0	0	0	0	0	0	0	0	0	0	0	0	0	0	0	0	0	0	0	0	0	0
	K00927	PGK, pgk; phosphoglycerate kinase [EC:2.7.2.3]	1	1	0	1	0	1	0	1	1	0	1	1	1	1	1	0	1	0	1	1	1	2	1	2	1
	K05298	GAPA; glyceraldehyde-3-phosphate dehydrogenase (NADP+) (phosphorylating) [EC:1.2.1.13]	0	0	0	0	0	0	0	0	0	0	0	0	0	0	0	0	0	0	0	0	0	0	0	0	0
	K00150	gap2; glyceraldehyde-3-phosphate dehydrogenase (NAD(P)) [EC:1.2.1.59]	0	0	0	0	0	0	0	0	0	0	1	0	0	0	0	0	0	0	0	0	0	0	0	0	0
	K00134	GAPDH, gapA; glyceraldehyde 3-phosphate dehydrogenase [EC:1.2.1.12]	1	1	0	1	0	1	0	1	1	0	0	2	1	1	1	1	1	1	1	1	1	2	2	2	1
	M00167	Reductive pentose phosphate cycle, glyceraldehyde-3P => ribulose-5P [PATH:map01200 map00710]		0	0	0	0	0					0
	K01623	ALDO; fructose-bisphosphate aldolase, class I [EC:4.1.2.13]	0	0	0	0	0	0	0	0	0	0	0	0	0	0	0	0	0	0	0	0	0	0	0	0	0
	K01624	FBA, fbaA; fructose-bisphosphate aldolase, class II [EC:4.1.2.13]	1	1	0	0	0	0	0	0	0	0	1	1	1	1	0	0	0	1	1	2	0	0	1	8	2
	K03841	FBP, fbp; fructose-1,6-bisphosphatase I [EC:3.1.3.11]	0	0	0	0	0	0	0	0	0	0	0	0	0	0	0	0	0	0	0	0	0	0	0	0	0
	K02446	glpX; fructose-1,6-bisphosphatase II [EC:3.1.3.11]	0	1	0	0	0	0	0	0	0	0	0	0	0	0	0	0	0	0	0	0	0	0	1	0	0
	K11532	glpX-SEBP; fructose-1,6-bisphosphatase II / sedoheptulose-1,7-bisphosphatase [EC:3.1.3.11 3.1.3.37]	0	0	0	0	0	0	0	0	0	0	0	0	0	0	0	0	0	0	0	0	0	0	0	0	0
	K01086	fbp-SEBP; fructose-1,6-bisphosphatase I / sedoheptulose-1,7-bisphosphatase [EC:3.1.3.11 3.1.3.37]	0	0	0	0	0	0	0	0	0	0	0	0	0	0	0	0	0	0	0	0	0	0	0	0	0
	K04041	fbp3; fructose-1,6-bisphosphatase III [EC:3.1.3.11]	0	0	0	0	0	0	0	0	0	0	0	0	0	0	0	0	0	0	0	0	0	0	0	2	0
	K00615	E2.2.1.1, tktA, tktB; transketolase [EC:2.2.1.1]	6	1	1	0	1	1	0	2	2	2	4	3	4	1	3	3	3	5	3	0	1	2	3	12	2
	K01100	E3.1.3.37; sedoheptulose-bisphosphatase [EC:3.1.3.37]	0	0	0	0	0	0	0	0	0	0	0	0	0	0	0	0	0	0	0	0	0	0	0	0	0
	K01807	rpiA; ribose 5-phosphate isomerase A [EC:5.3.1.6]	0	1	0	0	0	0	0	0	0	0	0	0	0	0	0	0	0	0	0	0	0	0	0	0	0
	K01808	rpiB; ribose 5-phosphate isomerase B [EC:5.3.1.6]	1	2	0	1	2	1	1	1	1	1	1	1	0	1	1	1	1	0	0	1	0	0	1	4	0
	M00168	CAM (Crassulacean acid metabolism), dark [PATH:map01200 map00710]
	K01595	ppc; phosphoenolpyruvate carboxylase [EC:4.1.1.31]	2	0	0	0	0	0	0	0	0	0	0	1	1	0	1	1	1	0	1	0	0	2	0	2	0
	K00025	MDH1; malate dehydrogenase [EC:1.1.1.37]	0	0	0	0	0	0	0	0	0	0	0	0	0	0	0	0	0	0	0	0	0	0	0	0	0
	K00026	MDH2; malate dehydrogenase [EC:1.1.1.37]	0	0	0	0	0	0	0	0	0	0	0	0	0	0	0	0	0	0	0	0	0	0	0	0	0
	K00024	mdh; malate dehydrogenase [EC:1.1.1.37]	0	0	0	0	0	0	2	1	1	1	1	0	0	0	0	0	0	0	0	0	0	0	1	0	0
	M00169	CAM (Crassulacean acid metabolism), light [PATH:map01200 map00710]
	K00029	E1.1.1.40, maeB; malate dehydrogenase (oxaloacetate-decarboxylating)(NADP+) [EC:1.1.1.40]	0	0	0	0	0	0	0	0	0	0	0	0	0	0	0	0	0	0	0	0	0	0	0	0	0
	K01006	ppdK; pyruvate, orthophosphate dikinase [EC:2.7.9.1]	2	1	0	1	1	1	2	1	1	1	2	1	1	0	1	1	1	1	2	2	0	1	2	2	1
	M00172	C4-dicarboxylic acid cycle, NADP - malic enzyme type [PATH:map01200 map00710]
	K01595	ppc; phosphoenolpyruvate carboxylase [EC:4.1.1.31]	2	0	0	0	0	0	0	0	0	0	0	1	1	0	1	1	1	0	1	0	0	2	0	2	0
	K00051	E1.1.1.82; malate dehydrogenase (NADP+) [EC:1.1.1.82]	0	0	0	0	0	0	0	0	0	0	0	0	0	0	0	0	0	0	0	0	0	0	0	0	0
	K00029	E1.1.1.40, maeB; malate dehydrogenase (oxaloacetate-decarboxylating)(NADP+) [EC:1.1.1.40]	0	0	0	0	0	0	0	0	0	0	0	0	0	0	0	0	0	0	0	0	0	0	0	0	0
	K01006	ppdK; pyruvate, orthophosphate dikinase [EC:2.7.9.1]	2	1	0	1	1	1	2	1	1	1	2	1	1	0	1	1	1	1	2	2	0	1	2	2	1
	M00171	C4-dicarboxylic acid cycle, NAD - malic enzyme type [PATH:map01200 map00710]
	K01595	ppc; phosphoenolpyruvate carboxylase [EC:4.1.1.31]	2	0	0	0	0	0	0	0	0	0	0	1	1	0	1	1	1	0	1	0	0	2	0	2	0
	K14454	GOT1; aspartate aminotransferase, cytoplasmic [EC:2.6.1.1]	0	0	0	0	0	0	0	0	0	0	0	0	0	0	0	0	0	0	0	0	0	0	0	0	0
	K14455	GOT2; aspartate aminotransferase, mitochondrial [EC:2.6.1.1]	0	0	0	0	0	0	0	0	0	0	0	0	0	0	0	0	0	0	0	0	0	0	0	0	0
	K00025	MDH1; malate dehydrogenase [EC:1.1.1.37]	0	0	0	0	0	0	0	0	0	0	0	0	0	0	0	0	0	0	0	0	0	0	0	0	0
	K00026	MDH2; malate dehydrogenase [EC:1.1.1.37]	0	0	0	0	0	0	0	0	0	0	0	0	0	0	0	0	0	0	0	0	0	0	0	0	0
	K00028	E1.1.1.39; malate dehydrogenase (decarboxylating) [EC:1.1.1.39]	0	0	0	0	0	0	0	0	0	0	0	0	0	0	0	0	0	0	0	0	0	0	0	0	0
	K00814	GPT, ALT; alanine transaminase [EC:2.6.1.2]	0	0	0	0	0	0	0	0	0	0	0	0	0	0	0	0	0	0	0	0	0	0	0	0	0
	K14272	GGAT; glutamate--glyoxylate aminotransferase [EC:2.6.1.4 2.6.1.2 2.6.1.44]	0	0	0	0	0	0	0	0	0	0	0	0	0	0	0	0	0	0	0	0	0	0	0	0	0
	K01006	ppdK; pyruvate, orthophosphate dikinase [EC:2.7.9.1]	2	1	0	1	1	1	2	1	1	1	2	1	1	0	1	1	1	1	2	2	0	1	2	2	1
	M00170	C4-dicarboxylic acid cycle, phosphoenolpyruvate carboxykinase type [PATH:map01200 map00710]
	K01595	ppc; phosphoenolpyruvate carboxylase [EC:4.1.1.31]	2	0	0	0	0	0	0	0	0	0	0	1	1	0	1	1	1	0	1	0	0	2	0	2	0
	K14454	GOT1; aspartate aminotransferase, cytoplasmic [EC:2.6.1.1]	0	0	0	0	0	0	0	0	0	0	0	0	0	0	0	0	0	0	0	0	0	0	0	0	0
	K14455	GOT2; aspartate aminotransferase, mitochondrial [EC:2.6.1.1]	0	0	0	0	0	0	0	0	0	0	0	0	0	0	0	0	0	0	0	0	0	0	0	0	0
	K01610	E4.1.1.49, pckA; phosphoenolpyruvate carboxykinase (ATP) [EC:4.1.1.49]	0	0	0	0	0	0	1	1	1	0	1	1	0	0	0	0	0	0	0	0	0	0	0	2	0
	M00173	Reductive citrate cycle (Arnon-Buchanan cycle) [PATH:map01200 map00720]
	K00169	porA; pyruvate ferredoxin oxidoreductase alpha subunit [EC:1.2.7.1]	3	0	0	0	0	0	2	3	3	3	1	2	2	4	2	4	2	3	2	0	1	1	1	0	0
	K00170	porB; pyruvate ferredoxin oxidoreductase beta subunit [EC:1.2.7.1]	3	0	0	0	0	0	1	3	3	3	1	2	1	2	1	2	1	2	2	0	0	1	2	0	0
	K00171	porD; pyruvate ferredoxin oxidoreductase delta subunit [EC:1.2.7.1]	2	0	0	0	0	0	1	2	2	3	1	1	2	0	1	2	1	1	1	0	0	0	2	0	0
	K00172	porG; pyruvate ferredoxin oxidoreductase gamma subunit [EC:1.2.7.1]	3	0	0	0	0	0	0	3	3	4	1	2	3	1	2	2	2	1	1	0	1	1	2	0	0
	K03737	por, nifJ; pyruvate-ferredoxin/flavodoxin oxidoreductase [EC:1.2.7.1 1.2.7.-]	0	2	0	1	1	1	0	0	0	0	0	0	0	0	0	0	0	0	0	0	0	0	1	2	2
	K01007	pps, ppsA; pyruvate, water dikinase [EC:2.7.9.2]	0	0	0	0	0	0	0	0	0	3	1	1	0	0	0	0	0	0	0	0	0	0	0	0	0
	K01006	ppdK; pyruvate, orthophosphate dikinase [EC:2.7.9.1]	2	1	0	1	1	1	2	1	1	1	2	1	1	0	1	1	1	1	2	2	0	1	2	2	1
	K01595	ppc; phosphoenolpyruvate carboxylase [EC:4.1.1.31]	2	0	0	0	0	0	0	0	0	0	0	1	1	0	1	1	1	0	1	0	0	2	0	2	0
	K01959	pycA; pyruvate carboxylase subunit A [EC:6.4.1.1]	0	0	0	0	0	0	0	0	0	0	0	0	0	0	0	0	0	0	0	0	0	0	0	0	0
	K01960	pycB; pyruvate carboxylase subunit B [EC:6.4.1.1]	0	0	0	0	0	0	0	0	0	0	0	0	0	0	0	0	0	0	0	0	0	0	1	0	0
	K01958	PC, pyc; pyruvate carboxylase [EC:6.4.1.1]	0	1	0	0	0	0	0	0	0	0	0	1	0	0	0	0	0	0	0	0	0	0	0	0	0
	K00024	mdh; malate dehydrogenase [EC:1.1.1.37]	0	0	0	0	0	0	2	1	1	1	1	0	0	0	0	0	0	0	0	0	0	0	1	0	0
	K01676	E4.2.1.2A, fumA, fumB; fumarate hydratase, class I [EC:4.2.1.2]	1	0	0	0	0	0	0	0	0	0	0	0	1	0	1	0	1	0	1	1	0	0	0	0	0
	K01679	E4.2.1.2B, fumC; fumarate hydratase, class II [EC:4.2.1.2]	0	0	0	0	0	0	0	0	0	0	0	0	0	0	0	0	0	0	0	0	0	0	0	2	0
	K01677	E4.2.1.2AA, fumA; fumarate hydratase subunit alpha [EC:4.2.1.2]	1	1	0	0	0	0	1	1	1	1	1	0	1	0	1	0	1	1	1	0	0	0	1	0	0
	K01678	E4.2.1.2AB, fumB; fumarate hydratase subunit beta [EC:4.2.1.2]	0	1	0	0	0	0	1	1	1	1	1	0	0	0	0	0	0	2	0	0	0	0	1	0	0
	K00239	sdhA, frdA; succinate dehydrogenase / fumarate reductase, flavoprotein subunit [EC:1.3.5.1 1.3.5.4]	2	0	0	0	0	0	0	0	0	1	0	0	1	1	1	0	1	0	1	1	0	0	1	0	0
	K00240	sdhB, frdB; succinate dehydrogenase / fumarate reductase, iron-sulfur subunit [EC:1.3.5.1 1.3.5.4]	1	0	0	0	0	0	0	0	0	1	0	0	0	0	0	0	0	0	1	1	0	0	1	0	0
	K00241	sdhC, frdC; succinate dehydrogenase / fumarate reductase, cytochrome b subunit	0	0	0	0	0	0	0	0	0	0	0	0	0	0	0	0	0	0	0	0	0	0	2	0	0
	K00242	sdhD, frdD; succinate dehydrogenase / fumarate reductase, membrane anchor subunit	0	0	0	0	0	0	0	0	0	0	0	0	0	0	0	0	0	0	0	0	0	0	0	0	0
	K00244	frdA; fumarate reductase flavoprotein subunit [EC:1.3.5.4]	0	0	0	0	0	0	0	0	0	0	0	0	0	0	0	0	0	0	0	0	0	0	4	0	0
	K00245	frdB; fumarate reductase iron-sulfur subunit [EC:1.3.5.4]	0	0	0	0	0	0	0	0	0	0	0	0	0	0	0	0	0	0	0	0	0	0	0	0	0
	K00246	frdC; fumarate reductase subunit C	0	0	0	0	0	0	0	0	0	0	0	0	0	0	0	0	0	0	0	0	0	0	0	0	0
	K00247	frdD; fumarate reductase subunit D	0	0	0	0	0	0	0	0	0	0	0	0	0	0	0	0	0	0	0	0	0	0	0	0	0
	K18556	frdA; NADH-dependent fumarate reductase subunit A [EC:1.3.1.6]	0	0	0	0	0	0	0	0	0	0	0	0	0	0	0	0	0	0	0	0	0	0	0	0	0
	K18557	frdB; NADH-dependent fumarate reductase subunit B [EC:1.3.1.6]	0	0	0	0	0	0	0	0	0	0	0	0	0	0	0	0	0	0	0	0	0	0	0	0	0
	K18558	frdC; NADH-dependent fumarate reductase subunit C	0	0	0	0	0	0	0	0	0	0	0	0	0	0	0	0	0	0	0	0	0	0	0	0	0
	K18559	frdD; NADH-dependent fumarate reductase subunit D	0	0	0	0	0	0	0	0	0	0	0	0	0	0	0	0	0	0	0	0	0	0	0	0	0
	K18560	frdE; NADH-dependent fumarate reductase subunit E	0	0	0	0	0	0	0	0	0	0	0	0	0	0	0	0	0	0	0	0	0	0	0	0	0
	K01902	sucD; succinyl-CoA synthetase alpha subunit [EC:6.2.1.5]	0	0	0	0	0	0	0	0	0	0	0	0	0	0	0	0	0	0	0	0	0	0	0	0	0
	K01903	sucC; succinyl-CoA synthetase beta subunit [EC:6.2.1.5]	0	0	0	0	0	0	0	0	0	0	0	0	0	0	0	0	0	0	0	0	0	0	0	0	0
	K00174	korA, oorA, oforA; 2-oxoglutarate/2-oxoacid ferredoxin oxidoreductase subunit alpha [EC:1.2.7.3 1.2.7.11]	1	0	0	0	0	0	1	1	1	0	0	0	0	0	1	1	1	0	0	0	0	0	3	0	1
	K00175	korB, oorB, oforB; 2-oxoglutarate/2-oxoacid ferredoxin oxidoreductase subunit beta [EC:1.2.7.3 1.2.7.11]	1	0	0	0	0	0	1	1	1	0	0	0	0	0	1	1	1	0	0	0	0	0	3	0	1
	K00177	korC, oorC; 2-oxoglutarate ferredoxin oxidoreductase subunit gamma [EC:1.2.7.3]	0	0	0	0	0	0	0	0	0	0	0	0	0	0	0	0	0	0	0	0	0	0	3	0	0
	K00176	korD, oorD; 2-oxoglutarate ferredoxin oxidoreductase subunit delta [EC:1.2.7.3]	0	0	0	0	0	0	0	0	0	0	0	0	0	0	0	0	0	0	0	0	0	0	1	0	1
	K00031	IDH1, IDH2, icd; isocitrate dehydrogenase [EC:1.1.1.42]	1	0	0	0	0	1	0	1	1	1	1	1	1	1	0	2	1	0	1	1	1	1	0	2	0
	K01681	ACO, acnA; aconitate hydratase [EC:4.2.1.3]	0	0	0	0	0	0	0	0	0	0	0	0	0	0	0	0	0	0	0	0	0	0	1	2	0
	K01682	acnB; aconitate hydratase 2 / 2-methylisocitrate dehydratase [EC:4.2.1.3 4.2.1.99]	0	0	0	0	0	0	0	0	0	0	0	0	0	0	0	0	0	0	0	0	0	0	0	0	0
	K15230	aclA; ATP-citrate lyase alpha-subunit [EC:2.3.3.8]	0	0	0	0	0	0	0	0	0	0	0	0	0	0	0	0	0	0	0	0	0	0	0	0	0
	K15231	aclB; ATP-citrate lyase beta-subunit [EC:2.3.3.8]	0	0	0	0	0	0	0	0	0	0	0	0	0	0	0	0	0	0	0	0	0	0	0	0	0
	K15232	ccsA; citryl-CoA synthetase large subunit [EC:6.2.1.18]	0	0	0	0	0	0	0	0	0	0	0	0	0	0	0	0	0	0	0	0	0	0	0	0	0
	K15233	ccsB; citryl-CoA synthetase small subunit	0	0	0	0	0	0	0	0	0	0	0	0	0	0	0	0	0	0	0	0	0	0	0	0	0
	K15234	ccl; citryl-CoA lyase [EC:4.1.3.34]	0	0	0	0	0	0	0	0	0	0	0	0	0	0	0	0	0	0	0	0	0	0	0	0	0
	M00376	3-Hydroxypropionate bi-cycle [PATH:map01200 map00720]
	K02160	accB, bccP; acetyl-CoA carboxylase biotin carboxyl carrier protein	0	0	0	1	1	1	0	0	1	0	0	0	0	1	0	0	0	0	0	0	0	0	0	2	0
	K01961	accC; acetyl-CoA carboxylase, biotin carboxylase subunit [EC:6.4.1.2 6.3.4.14]	2	1	1	1	1	1	1	1	1	1	1	2	2	2	1	0	1	0	1	1	1	0	0	2	0
	K01962	accA; acetyl-CoA carboxylase carboxyl transferase subunit alpha [EC:6.4.1.2]	1	1	0	0	0	1	0	0	0	0	1	1	1	1	1	1	1	1	1	0	1	0	1	0	1
	K01963	accD; acetyl-CoA carboxylase carboxyl transferase subunit beta [EC:6.4.1.2]	1	1	0	0	0	1	0	0	0	0	1	1	1	0	1	1	1	1	1	0	1	0	0	0	1
	K14468	mcr; malonyl-CoA reductase / 3-hydroxypropionate dehydrogenase (NADP+) [EC:1.2.1.75 1.1.1.298]	0	0	0	0	0	0	0	0	0	0	0	0	0	0	0	0	0	0	0	0	0	0	0	0	0
	K14469	K14469; acrylyl-CoA reductase (NADPH) / 3-hydroxypropionyl-CoA dehydratase / 3-hydroxypropionyl-CoA synthetase [EC:1.3.1.84 4.2.1.116 6.2.1.36]	0	0	0	0	0	0	0	0	0	0	0	0	0	0	0	0	0	0	0	0	0	0	0	0	0
	K15052	K15052; propionyl-CoA carboxylase [EC:6.4.1.3]	0	0	0	0	0	0	0	0	0	0	0	0	0	0	0	0	0	0	0	0	0	0	0	0	0
	K05606	MCEE, epi; methylmalonyl-CoA/ethylmalonyl-CoA epimerase [EC:5.1.99.1]	0	0	0	0	0	0	0	2	1	1	0	0	0	0	0	0	0	0	0	0	0	0	1	0	0
	K01847	MUT; methylmalonyl-CoA mutase [EC:5.4.99.2]	0	0	0	0	0	0	2	4	4	3	0	0	0	0	0	0	0	0	0	0	0	0	0	0	0
	K01848	E5.4.99.2A, mcmA1; methylmalonyl-CoA mutase, N-terminal domain [EC:5.4.99.2]	0	0	0	0	0	0	0	0	0	2	0	0	0	0	0	0	0	0	0	0	0	0	0	0	0
	K01849	E5.4.99.2B, mcmA2; methylmalonyl-CoA mutase, C-terminal domain [EC:5.4.99.2]	0	0	0	0	0	0	0	0	0	3	0	0	0	0	0	0	0	0	0	0	0	0	0	0	0
	K14471	smtA1; succinyl-CoA:(S)-malate CoA-transferase subunit A [EC:2.8.3.22]	0	0	0	0	0	0	0	0	0	0	0	0	0	0	0	0	0	0	0	0	0	0	0	0	0
	K14472	smtB; succinyl-CoA:(S)-malate CoA-transferase subunit B [EC:2.8.3.22]	0	0	0	0	0	0	0	0	0	0	0	0	0	0	0	0	0	0	0	0	0	0	0	0	0
	K00239	sdhA, frdA; succinate dehydrogenase / fumarate reductase, flavoprotein subunit [EC:1.3.5.1 1.3.5.4]	2	0	0	0	0	0	0	0	0	1	0	0	1	1	1	0	1	0	1	1	0	0	1	0	0
	K00240	sdhB, frdB; succinate dehydrogenase / fumarate reductase, iron-sulfur subunit [EC:1.3.5.1 1.3.5.4]	1	0	0	0	0	0	0	0	0	1	0	0	0	0	0	0	0	0	1	1	0	0	1	0	0
	K00241	sdhC, frdC; succinate dehydrogenase / fumarate reductase, cytochrome b subunit	0	0	0	0	0	0	0	0	0	0	0	0	0	0	0	0	0	0	0	0	0	0	2	0	0
	K01679	E4.2.1.2B, fumC; fumarate hydratase, class II [EC:4.2.1.2]	0	0	0	0	0	0	0	0	0	0	0	0	0	0	0	0	0	0	0	0	0	0	0	2	0
	K08691	mcl; malyl-CoA/(S)-citramalyl-CoA lyase [EC:4.1.3.24 4.1.3.25]	0	0	0	0	0	0	0	0	0	0	0	0	0	0	0	0	0	0	0	0	0	0	0	0	0
	K14449	mch, mcd; 2-methylfumaryl-CoA hydratase [EC:4.2.1.148]	0	0	0	0	0	0	0	0	0	0	0	0	0	0	0	0	0	0	0	0	0	0	0	0	0
	K14470	mct; 2-methylfumaryl-CoA isomerase [EC:5.4.1.3]	0	0	0	0	0	0	0	0	0	0	0	0	0	0	0	0	0	0	0	0	0	0	0	0	0
	K09709	meh; 3-methylfumaryl-CoA hydratase [EC:4.2.1.153]	0	0	0	0	0	0	0	0	0	0	0	0	0	0	0	0	0	0	0	0	0	0	0	0	0
	M00375	Hydroxypropionate-hydroxybutylate cycle [PATH:map01200 map00720]
	K01964	K01964; acetyl-CoA/propionyl-CoA carboxylase [EC:6.4.1.2 6.4.1.3]	0	0	0	0	0	0	0	0	0	0	0	0	0	0	0	0	0	0	0	0	0	0	0	0	0
	K15037	K15037; biotin carboxyl carrier protein	0	0	0	0	0	0	0	0	0	0	0	0	0	0	0	0	0	0	0	0	0	0	0	0	0
	K15036	K15036; acetyl-CoA/propionyl-CoA carboxylase [EC:6.4.1.2 6.4.1.3]	0	0	0	0	0	0	0	0	0	0	0	0	0	0	0	0	0	0	0	0	0	0	0	0	0
	K15017	K15017; malonyl-CoA/succinyl-CoA reductase (NADPH) [EC:1.2.1.75 1.2.1.76]	0	0	0	0	0	0	0	0	0	0	0	0	0	0	0	0	0	0	0	0	0	0	0	0	0
	K15039	K15039; 3-hydroxypropionate dehydrogenase (NADP+) [EC:1.1.1.298]	0	0	0	0	0	0	0	0	0	0	0	0	0	0	0	0	0	0	0	0	0	0	0	0	0
	K15018	K15018; 3-hydroxypropionyl-coenzyme A synthetase [EC:6.2.1.36]	0	0	0	0	0	0	0	0	0	0	0	0	0	0	0	0	0	0	0	0	0	0	0	0	0
	K15019	K15019; 3-hydroxypropionyl-coenzyme A dehydratase [EC:4.2.1.116]	0	0	0	0	0	0	0	0	0	0	0	0	0	0	0	0	0	0	0	0	0	0	0	0	0
	K15020	K15020; acryloyl-coenzyme A reductase [EC:1.3.1.84]	0	0	0	0	0	0	0	0	0	0	0	0	0	0	0	0	0	0	0	0	0	0	0	0	0
	K05606	MCEE, epi; methylmalonyl-CoA/ethylmalonyl-CoA epimerase [EC:5.1.99.1]	0	0	0	0	0	0	0	2	1	1	0	0	0	0	0	0	0	0	0	0	0	0	1	0	0
	K01848	E5.4.99.2A, mcmA1; methylmalonyl-CoA mutase, N-terminal domain [EC:5.4.99.2]	0	0	0	0	0	0	0	0	0	2	0	0	0	0	0	0	0	0	0	0	0	0	0	0	0
	K01849	E5.4.99.2B, mcmA2; methylmalonyl-CoA mutase, C-terminal domain [EC:5.4.99.2]	0	0	0	0	0	0	0	0	0	3	0	0	0	0	0	0	0	0	0	0	0	0	0	0	0
	K15038	K15038; succinyl-CoA reductase [EC:1.2.1.76]	0	0	0	0	0	0	0	0	0	0	0	0	0	0	0	0	0	0	0	0	0	0	0	0	0
	K14465	K14465; succinate semialdehyde reductase (NADPH) [EC:1.1.1.-]	0	0	0	0	0	0	0	0	0	0	0	0	0	0	0	0	0	0	0	0	0	0	0	0	0
	K14466	K14466; 4-hydroxybutyrate---CoA ligase (AMP-forming) [EC:6.2.1.40]	0	0	0	0	0	0	0	0	0	0	0	0	0	0	0	0	0	0	0	0	0	0	0	0	0
	K18861	K18861; 4-hydroxybutyrate---CoA ligase (AMP-forming) [EC:6.2.1.40]	0	0	0	0	0	0	0	0	0	0	0	0	0	0	0	0	0	0	0	0	0	0	0	0	0
	K14534	abfD; 4-hydroxybutyryl-CoA dehydratase / vinylacetyl-CoA-Delta-isomerase [EC:4.2.1.120 5.3.3.3]	0	0	0	0	0	0	1	3	2	4	0	0	0	0	0	0	0	0	0	0	0	0	1	0	0
	K15016	K15016; enoyl-CoA hydratase / 3-hydroxyacyl-CoA dehydrogenase [EC:4.2.1.17 1.1.1.35]	0	0	0	0	0	0	0	0	0	0	0	0	0	0	0	0	0	0	0	0	0	0	0	0	0
	K00626	E2.3.1.9, atoB; acetyl-CoA C-acetyltransferase [EC:2.3.1.9]	1	0	0	0	0	0	5	11	11	22	0	0	0	0	0	0	0	1	0	1	1	0	3	0	0
	M00374	Dicarboxylate-hydroxybutyrate cycle [PATH:map01200 map00720]
	K00169	porA; pyruvate ferredoxin oxidoreductase alpha subunit [EC:1.2.7.1]	3	0	0	0	0	0	2	3	3	3	1	2	2	4	2	4	2	3	2	0	1	1	1	0	0
	K00170	porB; pyruvate ferredoxin oxidoreductase beta subunit [EC:1.2.7.1]	3	0	0	0	0	0	1	3	3	3	1	2	1	2	1	2	1	2	2	0	0	1	2	0	0
	K00171	porD; pyruvate ferredoxin oxidoreductase delta subunit [EC:1.2.7.1]	2	0	0	0	0	0	1	2	2	3	1	1	2	0	1	2	1	1	1	0	0	0	2	0	0
	K00172	porG; pyruvate ferredoxin oxidoreductase gamma subunit [EC:1.2.7.1]	3	0	0	0	0	0	0	3	3	4	1	2	3	1	2	2	2	1	1	0	1	1	2	0	0
	K01007	pps, ppsA; pyruvate, water dikinase [EC:2.7.9.2]	0	0	0	0	0	0	0	0	0	3	1	1	0	0	0	0	0	0	0	0	0	0	0	0	0
	K01595	ppc; phosphoenolpyruvate carboxylase [EC:4.1.1.31]	2	0	0	0	0	0	0	0	0	0	0	1	1	0	1	1	1	0	1	0	0	2	0	2	0
	K00024	mdh; malate dehydrogenase [EC:1.1.1.37]	0	0	0	0	0	0	2	1	1	1	1	0	0	0	0	0	0	0	0	0	0	0	1	0	0
	K01676	E4.2.1.2A, fumA, fumB; fumarate hydratase, class I [EC:4.2.1.2]	1	0	0	0	0	0	0	0	0	0	0	0	1	0	1	0	1	0	1	1	0	0	0	0	0
	K01677	E4.2.1.2AA, fumA; fumarate hydratase subunit alpha [EC:4.2.1.2]	1	1	0	0	0	0	1	1	1	1	1	0	1	0	1	0	1	1	1	0	0	0	1	0	0
	K01678	E4.2.1.2AB, fumB; fumarate hydratase subunit beta [EC:4.2.1.2]	0	1	0	0	0	0	1	1	1	1	1	0	0	0	0	0	0	2	0	0	0	0	1	0	0
	K00239	sdhA, frdA; succinate dehydrogenase / fumarate reductase, flavoprotein subunit [EC:1.3.5.1 1.3.5.4]	2	0	0	0	0	0	0	0	0	1	0	0	1	1	1	0	1	0	1	1	0	0	1	0	0
	K00240	sdhB, frdB; succinate dehydrogenase / fumarate reductase, iron-sulfur subunit [EC:1.3.5.1 1.3.5.4]	1	0	0	0	0	0	0	0	0	1	0	0	0	0	0	0	0	0	1	1	0	0	1	0	0
	K00241	sdhC, frdC; succinate dehydrogenase / fumarate reductase, cytochrome b subunit	0	0	0	0	0	0	0	0	0	0	0	0	0	0	0	0	0	0	0	0	0	0	2	0	0
	K18860	sdhD, frdD; putative succinate dehydrogenase / fumarate reductase, subunit D	0	0	0	0	0	0	0	0	0	0	0	0	0	0	0	0	0	0	0	0	0	0	0	0	0
	K01902	sucD; succinyl-CoA synthetase alpha subunit [EC:6.2.1.5]	0	0	0	0	0	0	0	0	0	0	0	0	0	0	0	0	0	0	0	0	0	0	0	0	0
	K01903	sucC; succinyl-CoA synthetase beta subunit [EC:6.2.1.5]	0	0	0	0	0	0	0	0	0	0	0	0	0	0	0	0	0	0	0	0	0	0	0	0	0
	K15038	K15038; succinyl-CoA reductase [EC:1.2.1.76]	0	0	0	0	0	0	0	0	0	0	0	0	0	0	0	0	0	0	0	0	0	0	0	0	0
	K15017	K15017; malonyl-CoA/succinyl-CoA reductase (NADPH) [EC:1.2.1.75 1.2.1.76]	0	0	0	0	0	0	0	0	0	0	0	0	0	0	0	0	0	0	0	0	0	0	0	0	0
	K14465	K14465; succinate semialdehyde reductase (NADPH) [EC:1.1.1.-]	0	0	0	0	0	0	0	0	0	0	0	0	0	0	0	0	0	0	0	0	0	0	0	0	0
	K14467	4hbl; 4-hydroxybutyrate---CoA ligase (AMP-forming) [EC:6.2.1.40]	0	0	0	0	0	0	0	0	0	0	0	0	0	0	0	0	0	0	0	0	0	0	0	0	0
	K18861	K18861; 4-hydroxybutyrate---CoA ligase (AMP-forming) [EC:6.2.1.40]	0	0	0	0	0	0	0	0	0	0	0	0	0	0	0	0	0	0	0	0	0	0	0	0	0
	K14534	abfD; 4-hydroxybutyryl-CoA dehydratase / vinylacetyl-CoA-Delta-isomerase [EC:4.2.1.120 5.3.3.3]	0	0	0	0	0	0	1	3	2	4	0	0	0	0	0	0	0	0	0	0	0	0	1	0	0
	K15016	K15016; enoyl-CoA hydratase / 3-hydroxyacyl-CoA dehydrogenase [EC:4.2.1.17 1.1.1.35]	0	0	0	0	0	0	0	0	0	0	0	0	0	0	0	0	0	0	0	0	0	0	0	0	0
	K00626	E2.3.1.9, atoB; acetyl-CoA C-acetyltransferase [EC:2.3.1.9]	1	0	0	0	0	0	5	11	11	22	0	0	0	0	0	0	0	1	0	1	1	0	3	0	0
	M00377	Reductive acetyl-CoA pathway (Wood-Ljungdahl pathway) [PATH:map01200 map00720] & potential routes for acetate formation
	K00198	cooS, acsA; carbon-monoxide dehydrogenase catalytic subunit [EC:1.2.7.4]	4	0	1	1	1	1	0	1	2	1	1	1	3	2	2	3	3	0	1	0	0	2	1	2	1
	K05299	fdhA; formate dehydrogenase alpha subunit [EC:1.2.1.43]	2	0	0	0	0	0	0	1	1	2	0	0	2	2	2	1	1	0	0	1	0	1	0	0	0
	K15022	fdhB; formate dehydrogenase beta subunit [EC:1.2.1.43]	0	0	0	0	0	0	0	0	0	0	0	0	0	0	0	0	0	0	0	0	0	0	0	0	0
	K02379	fdhD; formate dehydrogenase	1	0	0	1	1	1	1	1	1	1	1	1	0	0	1	0	0	1	1	0	0	0	0	0	1
	K00123	fdoG, fdhF, fdwA; formate dehydrogenase major subunit [EC:1.17.1.9]	3	0	0	2	1	1	4	7	7	4	2	2	2	3	1	2	1	0	0	3	1	2	0	0	0
	K01938	fhs; formate--tetrahydrofolate ligase [EC:6.3.4.3]	1	0	1	1	1	1	1	1	1	1	1	1	1	3	1	1	1	1	0	3	2	1	1	2	1
	K01491	folD; methylenetetrahydrofolate dehydrogenase (NADP+) / methenyltetrahydrofolate cyclohydrolase [EC:1.5.1.5 3.5.4.9]	1	0	1	1	1	1	0	1	1	0	1	1	1	1	1	1	1	1	0	1	1	1	1	2	1
	K00297	metF, MTHFR; methylenetetrahydrofolate reductase (NADPH) [EC:1.5.1.20]	2	0	0	0	1	1	0	2	2	1	1	1	0	2	1	1	1	0	0	1	0	1	2	2	1
	K15023	acsE; 5-methyltetrahydrofolate corrinoid/iron sulfur protein methyltransferase [EC:2.1.1.258]	3	0	0	0	1	1	0	1	2	1	0	0	3	1	3	2	4	1	0	1	1	0	1	0	0
	K14138	acsB; acetyl-CoA synthase [EC:2.3.1.169]	1	0	1	1	1	1	0	1	1	0	1	1	1	1	1	1	0	0	0	0	0	0	1	0	1
	K00197	cdhE, acsC; acetyl-CoA decarbonylase/synthase complex subunit gamma [EC:2.1.1.245]	2	0	1	1	1	1	0	1	1	0	1	2	2	2	2	1	2	1	0	0	0	1	1	0	1
	K00194	cdhD, acsD; acetyl-CoA decarbonylase/synthase complex subunit delta [EC:2.1.1.245]	3	0	1	1	1	1	0	1	1	0	1	1	3	2	3	0	3	0	0	0	0	0	1	0	1
	K01905	acdA; acetate---CoA ligase (ADP-forming) subunit alpha [EC:6.2.1.13] (ATP + Acetate + CoA <=> ADP + Acetyl-CoA + Orthophosphate)	0	1	0	1	1	1	8	10	10	13	2	0	0	0	0	0	0	0	0	0	0	0	0	0	0
	K22224	acdB; acetate---CoA ligase (ADP-forming) subunit beta [EC:6.2.1.13] (ATP + Acetate + CoA <=> ADP + Acetyl-CoA + Orthophosphate)	0	0	0	0	0	0	0	0	0	0	0	0	0	0	0	0	0	0	0	0	0	0	0	0	0
	K04072	adhE; acetaldehyde dehydrogenase / alcohol dehydrogenase [EC:1.2.1.10 1.1.1.1] (Acetaldehyde + CoA + NAD+ <=> Acetyl-CoA + NADH ; Ethanol + NAD+ <=> Acetaldehyde + NADH + H+)	0	0	0	0	1	0	0	0	0	0	0	0	0	0	0	0	0	0	0	0	0	0	0	2	0
	K00001	adh; alcohol dehydrogenase [EC:1.1.1.1] (Ethanol + NAD+ <=> Acetaldehyde + NADH + H+)	0	0	0	1	0	0	0	1	0	1	0	0	1	0	1	0	1	0	1	0	0	1	0	0	0
	K13953	adhP; alcohol dehydrogenase, propanol-preferring [EC:1.1.1.1] (Ethanol + NAD+ <=> Acetaldehyde + NADH + H+)	0	2	0	0	1	1	0	0	0	0	0	0	0	0	0	0	0	0	0	0	0	0	1	0	0
	K13954	yiaY; alcohol dehydrogenase [EC:1.1.1.1]	4	0	0	0	0	0	1	3	3	2	0	0	0	1	1	1	1	1	2	1	2	0	1	0	0
	K03738	aor; aldehyde:ferredoxin oxidoreductase [EC:1.2.7.5]	11	2	0	0	1	1	3	4	4	9	1	1	3	4	5	2	6	2	6	6	5	2	8	0	0
	K00626	atoB; acetyl-CoA C-acetyltransferase [EC:2.3.1.9] (2 Acetyl-CoA <=> CoA + Acetoacetyl-CoA)	1	0	0	0	0	0	5	11	11	22	0	0	0	0	0	0	0	1	0	1	1	0	3	0	0
	K01738	cysK; cysteine synthase [EC:2.5.1.47] ((O-Acetyl-L-serine + Hydrogen sulfide <=> L-Cysteine + Acetate))	1	2	1	2	0	1	1	2	2	2	2	2	1	1	1	0	1	1	1	1	1	2	2	2	2
	K00640	cysE; serine O-acetyltransferase [EC:2.3.1.30] (L-Serine + Acetyl-CoA <=> O-Acetyl-L-serine + CoA)	1	2	3	2	2	2	2	3	4	2	1	1	0	1	1	1	0	1	1	1	0	2	1	4	3
	K00600	glyA; glycine hydroxymethyltransferase [EC:2.1.2.1] (5,10-Methylenetetrahydrofolate + Glycine + H2O <=> Tetrahydrofolate + L-Serine)	1	1	0	1	1	1	0	1	1	2	1	1	0	1	1	1	1	0	1	1	0	0	1	0	0
	K01512	acyP; acylphosphatase [EC:3.6.1.7] (Acetyl phosphate + H2O <=> Acetate + Orthophosphate)	1	0	1	1	0	1	0	1	1	1	1	0	1	0	1	0	1	0	1	0	1	1	1	2	1
	M00422	Acetyl-CoA pathway, CO2 => acetyl-CoA [PATH:map00680]
	K00192	cdhA; acetyl-CoA decarbonylase/synthase complex subunit alpha [EC:1.2.7.4] (CO <-> CO2)	1	0	0	0	0	0	0	0	0	0	0	0	1	1	1	0	1	0	0	0	0	0	0	0	0
	K00195	cdhB; acetyl-CoA decarbonylase/synthase complex subunit epsilon (CO <-> Acetyl CoA <-> 5-Methyl-THMPT <-> THMPT)	1	0	0	0	0	0	0	0	0	0	0	0	1	1	1	0	1	0	0	0	0	0	0	0	0
	K00193	cdhC; acetyl-CoA decarbonylase/synthase complex subunit beta [EC:2.3.1.-] (CO <-> Acetyl CoA <-> 5-Methyl-THMPT <-> THMPT)	1	0	0	0	0	0	0	0	0	0	0	0	1	1	1	1	1	0	0	0	0	0	0	0	0
	K00197	cdhE, acsC; acetyl-CoA decarbonylase/synthase complex subunit gamma [EC:2.1.1.245](CO <-> Acetyl CoA <-> 5-Methyl-THMPT <-> THMPT)	2	0	1	1	1	1	0	1	1	0	1	2	2	2	2	1	2	1	0	0	0	1	1	0	1
	K00194	cdhD, acsD; acetyl-CoA decarbonylase/synthase complex subunit delta [EC:2.1.1.245](CO <-> Acetyl CoA <-> 5-Methyl-THMPT <-> THMPT)	3	0	1	1	1	1	0	1	1	0	1	1	3	2	3	0	3	0	0	0	0	0	1	0	1
	M00579	Phosphate acetyltransferase-acetate kinase pathway, acetyl-CoA => acetate [PATH:map01200 map00720]
	K00625	E2.3.1.8, pta; phosphate acetyltransferase [EC:2.3.1.8] (acetyl-CoA <-> acetyl phosphate)	0	0	0	0	0	0	0	0	0	0	0	0	0	0	0	0	0	0	0	0	0	0	0	2	0
	K13788	pta; phosphate acetyltransferase [EC:2.3.1.8] (acetyl-CoA <-> acetyl phosphate)	0	0	0	0	0	0	0	0	0	0	0	0	0	0	0	0	0	0	0	0	0	0	0	0	0
	K15024	K15024; putative phosphotransacetylase [EC:2.3.1.8] (acetyl-CoA <-> acetyl phosphate)	0	0	0	0	0	0	0	0	0	0	0	0	0	0	0	0	0	0	0	0	0	0	0	2	0
	K00925	ackA; acetate kinase [EC:2.7.2.1] (acetyl phosphate <-> acetate)	0	0	0	0	0	0	0	0	0	0	0	0	0	0	0	0	0	0	0	0	0	0	0	2	0
	M00620	Incomplete reductive citrate cycle, acetyl-CoA => oxoglutarate [PATH:map01200 map00720]
	K00169	porA; pyruvate ferredoxin oxidoreductase alpha subunit [EC:1.2.7.1]	3	0	0	0	0	0	2	3	3	3	1	2	2	4	2	4	2	3	2	0	1	1	1	0	0
	K00170	porB; pyruvate ferredoxin oxidoreductase beta subunit [EC:1.2.7.1]	3	0	0	0	0	0	1	3	3	3	1	2	1	2	1	2	1	2	2	0	0	1	2	0	0
	K00171	porD; pyruvate ferredoxin oxidoreductase delta subunit [EC:1.2.7.1]	2	0	0	0	0	0	1	2	2	3	1	1	2	0	1	2	1	1	1	0	0	0	2	0	0
	K00172	porG; pyruvate ferredoxin oxidoreductase gamma subunit [EC:1.2.7.1]	3	0	0	0	0	0	0	3	3	4	1	2	3	1	2	2	2	1	1	0	1	1	2	0	0
	K01959	pycA; pyruvate carboxylase subunit A [EC:6.4.1.1]	0	0	0	0	0	0	0	0	0	0	0	0	0	0	0	0	0	0	0	0	0	0	0	0	0
	K01960	pycB; pyruvate carboxylase subunit B [EC:6.4.1.1]	0	0	0	0	0	0	0	0	0	0	0	0	0	0	0	0	0	0	0	0	0	0	1	0	0
	K00024	mdh; malate dehydrogenase [EC:1.1.1.37]	0	0	0	0	0	0	2	1	1	1	1	0	0	0	0	0	0	0	0	0	0	0	1	0	0
	K01677	E4.2.1.2AA, fumA; fumarate hydratase subunit alpha [EC:4.2.1.2]	1	1	0	0	0	0	1	1	1	1	1	0	1	0	1	0	1	1	1	0	0	0	1	0	0
	K01678	E4.2.1.2AB, fumB; fumarate hydratase subunit beta [EC:4.2.1.2]	0	1	0	0	0	0	1	1	1	1	1	0	0	0	0	0	0	2	0	0	0	0	1	0	0
	K18209	tfrA; fumarate reductase (CoM/CoB) subunit A [EC:1.3.4.1]	0	0	0	0	0	0	0	0	0	0	0	0	0	0	0	0	0	0	0	0	0	0	0	0	0
	K18210	tfrB; fumarate reductase (CoM/CoB) subunit B [EC:1.3.4.1]	0	0	0	0	0	0	0	0	0	0	0	0	0	0	0	0	0	0	0	0	0	0	0	0	0
	K01902	sucD; succinyl-CoA synthetase alpha subunit [EC:6.2.1.5]	0	0	0	0	0	0	0	0	0	0	0	0	0	0	0	0	0	0	0	0	0	0	0	0	0
	K01903	sucC; succinyl-CoA synthetase beta subunit [EC:6.2.1.5]	0	0	0	0	0	0	0	0	0	0	0	0	0	0	0	0	0	0	0	0	0	0	0	0	0
	K00174	korA, oorA, oforA; 2-oxoglutarate/2-oxoacid ferredoxin oxidoreductase subunit alpha [EC:1.2.7.3 1.2.7.11]	1	0	0	0	0	0	1	1	1	0	0	0	0	0	1	1	1	0	0	0	0	0	3	0	1
	K00175	korB, oorB, oforB; 2-oxoglutarate/2-oxoacid ferredoxin oxidoreductase subunit beta [EC:1.2.7.3 1.2.7.11]	1	0	0	0	0	0	1	1	1	0	0	0	0	0	1	1	1	0	0	0	0	0	3	0	1
	K00176	korD, oorD; 2-oxoglutarate ferredoxin oxidoreductase subunit delta [EC:1.2.7.3]	0	0	0	0	0	0	0	0	0	0	0	0	0	0	0	0	0	0	0	0	0	0	1	0	1
	K00177	korC, oorC; 2-oxoglutarate ferredoxin oxidoreductase subunit gamma [EC:1.2.7.3]	0	0	0	0	0	0	0	0	0	0	0	0	0	0	0	0	0	0	0	0	0	0	3	0	0
	M00175	Nitrogen fixation, nitrogen => ammonia [PATH:map00910]
	K02588	nifH; nitrogenase iron protein NifH [EC:1.18.6.1]	0	0	0	0	0	0	0	0	0	0	0	1	0	0	0	0	0	0	0	0	0	0	0	2	0
	K02586	nifD; nitrogenase molybdenum-iron protein alpha chain [EC:1.18.6.1]	0	0	0	0	0	0	0	0	0	0	0	0	0	0	0	0	0	0	0	0	0	0	1	0	0
	K02591	nifK; nitrogenase molybdenum-iron protein beta chain [EC:1.18.6.1]	0	0	0	0	0	0	0	0	0	0	0	0	0	0	0	0	0	0	0	0	0	0	0	0	0
	K00531	anfG; nitrogenase delta subunit [EC:1.18.6.1]	0	0	0	0	0	0	0	0	0	0	0	0	0	0	0	0	0	0	0	0	0	0	0	0	0
	M00531	Assimilatory nitrate reduction, nitrate => ammonia [PATH:map00910]
	K00367	narB; ferredoxin-nitrate reductase [EC:1.7.7.2]	0	0	0	0	0	0	0	0	0	0	0	0	0	0	0	0	0	0	0	0	0	0	0	0	0
	K10534	NR; nitrate reductase (NAD(P)H) [EC:1.7.1.1 1.7.1.2 1.7.1.3]	0	0	0	0	0	0	0	0	0	0	0	0	0	0	0	0	0	0	0	0	0	0	0	0	0
	K00372	nasA; assimilatory nitrate reductase catalytic subunit [EC:1.7.99.4]	0	0	0	0	0	0	0	0	0	0	0	0	0	1	0	0	0	0	0	0	0	0	0	0	0
	K00360	nasB; assimilatory nitrate reductase electron transfer subunit [EC:1.7.99.4]	0	0	0	0	0	0	0	0	0	0	0	0	0	0	0	0	0	0	0	0	0	0	0	0	0
	K00366	nirA; ferredoxin-nitrite reductase [EC:1.7.7.1]	0	0	0	0	0	0	0	0	0	0	0	0	0	0	0	0	0	0	0	0	0	0	0	0	0
	K17877	NIT-6; nitrite reductase (NAD(P)H) [EC:1.7.1.4]	0	0	0	0	0	0	0	0	0	0	0	0	0	0	0	0	0	0	0	0	0	0	0	0	0
	M00530	Dissimilatory nitrate reduction, nitrate => ammonia [PATH:map00910]
	K00370	narG, narZ, nxrA; nitrate reductase / nitrite oxidoreductase, alpha subunit [EC:1.7.5.1 1.7.99.4]	5	0	0	0	0	0	0	0	0	0	0	0	2	2	2	1	0	1	1	0	1	1	0	0	0
	K00371	narH, narY, nxrB; nitrate reductase / nitrite oxidoreductase, beta subunit [EC:1.7.5.1 1.7.99.4]	1	0	0	0	0	0	0	0	0	0	0	0	1	1	1	0	1	1	0	0	0	1	0	0	0
	K00374	narI, narV; nitrate reductase gamma subunit [EC:1.7.5.1 1.7.99.4]	0	0	0	0	0	0	0	0	0	0	1	0	0	0	0	0	0	0	0	0	0	0	0	0	0
	K02567	napA; periplasmic nitrate reductase NapA [EC:1.7.99.4]	0	0	0	0	0	0	0	0	0	0	0	0	0	0	0	0	0	0	0	0	0	0	0	0	0
	K02568	napB; cytochrome c-type protein NapB	0	0	0	0	0	0	0	0	0	0	0	0	0	0	0	0	0	0	0	0	0	0	0	0	0
	K00362	nirB; nitrite reductase (NADH) large subunit [EC:1.7.1.15]	0	0	0	0	0	0	0	0	0	0	1	0	0	0	0	0	0	0	0	0	0	0	0	0	0
	K00363	nirD; nitrite reductase (NADH) small subunit [EC:1.7.1.15]	0	0	0	0	0	0	0	0	0	0	0	0	0	0	0	0	0	0	0	0	0	0	0	0	0
	K03385	nrfA; nitrite reductase (cytochrome c-552) [EC:1.7.2.2]	0	0	0	0	0	0	0	0	0	0	0	0	0	0	0	0	0	0	0	0	0	0	0	0	0
	K15876	nrfH; cytochrome c nitrite reductase small subunit	0	0	0	0	0	0	0	0	0	0	0	1	0	0	0	0	0	0	0	0	0	0	0	0	0
	M00529	Denitrification, nitrate => nitrogen [PATH:map00910]
	K00370	narG, narZ, nxrA; nitrate reductase / nitrite oxidoreductase, alpha subunit [EC:1.7.5.1 1.7.99.4]	5	0	0	0	0	0	0	0	0	0	0	0	2	2	2	1	0	1	1	0	1	1	0	0	0
	K00371	narH, narY, nxrB; nitrate reductase / nitrite oxidoreductase, beta subunit [EC:1.7.5.1 1.7.99.4]	1	0	0	0	0	0	0	0	0	0	0	0	1	1	1	0	1	1	0	0	0	1	0	0	0
	K00374	narI, narV; nitrate reductase gamma subunit [EC:1.7.5.1 1.7.99.4]	0	0	0	0	0	0	0	0	0	0	1	0	0	0	0	0	0	0	0	0	0	0	0	0	0
	K02567	napA; periplasmic nitrate reductase NapA [EC:1.7.99.4]	0	0	0	0	0	0	0	0	0	0	0	0	0	0	0	0	0	0	0	0	0	0	0	0	0
	K02568	napB; cytochrome c-type protein NapB	0	0	0	0	0	0	0	0	0	0	0	0	0	0	0	0	0	0	0	0	0	0	0	0	0
	K00368	nirK; nitrite reductase (NO-forming) [EC:1.7.2.1]	0	0	0	0	0	0	0	0	0	0	0	0	0	0	0	0	0	0	0	0	0	0	0	0	0
	K15864	nirS; nitrite reductase (NO-forming) / hydroxylamine reductase [EC:1.7.2.1 1.7.99.1]	0	0	0	0	0	0	0	0	0	0	0	0	0	0	0	0	0	0	0	0	0	0	0	0	0
	K04561	norB; nitric oxide reductase subunit B [EC:1.7.2.5]	0	0	0	0	0	0	0	0	0	0	0	0	0	0	0	0	0	0	0	0	0	0	0	0	0
	K02305	norC; nitric oxide reductase subunit C	0	0	0	0	0	0	0	0	0	0	0	0	0	0	0	0	0	0	0	0	0	0	0	0	0
	K15877	CYP55; fungal nitric oxide reductase [EC:1.7.1.14]	0	0	0	0	0	0	0	0	0	0	0	0	0	0	0	0	0	0	0	0	0	0	0	0	0
	K00376	nosZ; nitrous-oxide reductase [EC:1.7.2.4]	2	0	0	0	0	0	0	0	0	0	0	0	2	0	2	0	2	1	2	1	2	2	0	0	0
	M00528	Nitrification, ammonia => nitrite [PATH:map00910]
	K10944	pmoA-amoA; methane/ammonia monooxygenase subunit A [EC:1.14.18.3 1.14.99.39]	0	0	0	0	0	0	0	0	0	0	0	0	0	0	0	0	0	0	0	0	0	0	0	0	0
	K10945	pmoB-amoB; methane/ammonia monooxygenase subunit B	0	0	0	0	0	0	0	0	0	0	0	0	0	0	0	0	0	0	0	0	0	0	0	0	0
	K10946	pmoC-amoC; methane/ammonia monooxygenase subunit C	0	0	0	0	0	0	0	0	0	0	0	0	0	0	0	0	0	0	0	0	0	0	0	0	0
	K10535	hao; hydroxylamine dehydrogenase [EC:1.7.2.6]	0	0	0	0	0	0	0	0	0	0	0	0	0	0	0	0	0	0	0	0	0	0	0	0	0
	M00804	Complete nitrification, comammox, ammonia => nitrite => nitrate [PATH:map00910]
	K10944	pmoA-amoA; methane/ammonia monooxygenase subunit A [EC:1.14.18.3 1.14.99.39]	0	0	0	0	0	0	0	0	0	0	0	0	0	0	0	0	0	0	0	0	0	0	0	0	0
	K10945	pmoB-amoB; methane/ammonia monooxygenase subunit B	0	0	0	0	0	0	0	0	0	0	0	0	0	0	0	0	0	0	0	0	0	0	0	0	0
	K10946	pmoC-amoC; methane/ammonia monooxygenase subunit C	0	0	0	0	0	0	0	0	0	0	0	0	0	0	0	0	0	0	0	0	0	0	0	0	0
	K10535	hao; hydroxylamine dehydrogenase [EC:1.7.2.6]	0	0	0	0	0	0	0	0	0	0	0	0	0	0	0	0	0	0	0	0	0	0	0	0	0
	K00370	narG, narZ, nxrA; nitrate reductase / nitrite oxidoreductase, alpha subunit [EC:1.7.5.1 1.7.99.4]	5	0	0	0	0	0	0	0	0	0	0	0	2	2	2	1	0	1	1	0	1	1	0	0	0
	K00371	narH, narY, nxrB; nitrate reductase / nitrite oxidoreductase, beta subunit [EC:1.7.5.1 1.7.99.4]	1	0	0	0	0	0	0	0	0	0	0	0	1	1	1	0	1	1	0	0	0	1	0	0	0
	M00567	Methanogenesis, CO2 => methane [PATH:map01200 map00680]
	K00200	fwdA, fmdA; formylmethanofuran dehydrogenase subunit A [EC:1.2.99.5]	1	0	0	0	0	0	0	0	0	0	0	0	2	1	1	0	1	0	2	2	2	0	0	0	0
	K00201	fwdB, fmdB; formylmethanofuran dehydrogenase subunit B [EC:1.2.99.5]	1	0	0	0	0	0	0	0	0	0	0	0	1	1	1	0	1	0	0	0	0	0	0	0	0
	K00202	fwdC, fmdC; formylmethanofuran dehydrogenase subunit C [EC:1.2.99.5]	2	0	0	0	0	0	0	0	0	0	0	0	1	1	1	0	1	0	1	1	1	0	0	0	0
	K00203	fwdD, fmdD; formylmethanofuran dehydrogenase subunit D [EC:1.2.99.5]	0	0	0	0	0	0	0	0	0	0	0	0	1	1	0	0	1	1	1	1	0	0	0	0	0
	K11261	fwdE, fmdE; formylmethanofuran dehydrogenase subunit E [EC:1.2.99.5]	0	0	0	0	0	0	1	1	1	0	0	1	0	0	0	0	0	0	0	0	0	0	0	0	0
	K00205	fwdF, fmdF; 4Fe-4S ferredoxin	0	0	0	0	0	0	0	0	0	0	0	0	0	0	0	0	0	0	0	0	0	0	0	0	0
	K11260	fwdG; 4Fe-4S ferredoxin	0	0	0	0	0	0	0	0	0	0	0	0	0	0	0	0	0	0	0	0	0	0	0	0	0
	K00204	fwdH; 4Fe-4S ferredoxin	0	0	0	0	0	0	0	0	0	0	0	0	0	0	0	0	0	0	0	0	0	0	0	0	0
	K00672	ftr; formylmethanofuran--tetrahydromethanopterin N-formyltransferase [EC:2.3.1.101]	1	0	0	0	0	0	0	0	0	0	0	0	2	1	1	0	1	1	1	1	1	0	0	0	0
	K01499	mch; methenyltetrahydromethanopterin cyclohydrolase [EC:3.5.4.27]	0	0	0	0	0	0	0	0	0	0	0	0	0	0	0	0	0	0	0	0	0	0	0	0	0
	K00319	mtd; methylenetetrahydromethanopterin dehydrogenase [EC:1.5.98.1]	0	0	0	0	0	0	0	0	0	0	0	0	0	0	0	0	0	0	0	0	0	0	0	0	0
	K13942	hmd; 5,10-methenyltetrahydromethanopterin hydrogenase [EC:1.12.98.2]	0	0	0	0	0	0	0	0	0	0	0	0	0	0	0	0	0	0	0	0	0	0	0	0	0
	K00320	mer; 5,10-methylenetetrahydromethanopterin reductase [EC:1.5.98.2]	0	0	0	0	0	0	0	0	0	0	0	0	0	0	0	0	0	0	0	0	0	0	0	0	0
	K00577	mtrA; tetrahydromethanopterin S-methyltransferase subunit A [EC:2.1.1.86]	0	0	0	0	0	0	0	1	1	1	1	0	0	0	0	0	0	0	0	0	0	0	0	0	1
	K00578	mtrB; tetrahydromethanopterin S-methyltransferase subunit B [EC:2.1.1.86]	0	0	0	0	0	0	0	0	0	0	0	0	0	0	0	0	0	0	0	0	0	0	0	0	0
	K00579	mtrC; tetrahydromethanopterin S-methyltransferase subunit C [EC:2.1.1.86]	0	0	0	0	0	0	0	0	0	0	0	0	0	0	0	0	0	0	0	0	0	0	0	0	0
	K00580	mtrD; tetrahydromethanopterin S-methyltransferase subunit D [EC:2.1.1.86]	0	0	0	0	0	0	0	0	0	0	0	0	0	0	0	0	0	0	0	0	0	0	0	0	0
	K00581	mtrE; tetrahydromethanopterin S-methyltransferase subunit E [EC:2.1.1.86]	0	0	0	0	0	0	0	0	0	0	0	0	0	0	0	0	0	0	0	0	0	0	0	0	0
	K00582	mtrF; tetrahydromethanopterin S-methyltransferase subunit F [EC:2.1.1.86]	0	0	0	0	0	0	0	0	0	0	0	0	0	0	0	0	0	0	0	0	0	0	0	0	0
	K00583	mtrG; tetrahydromethanopterin S-methyltransferase subunit G [EC:2.1.1.86]	0	0	0	0	0	0	0	0	0	0	0	0	0	0	0	0	0	0	0	0	0	0	0	0	0
	K00584	mtrH; tetrahydromethanopterin S-methyltransferase subunit H [EC:2.1.1.86]	0	0	0	0	0	0	0	0	0	0	0	0	0	0	0	0	0	0	0	0	0	0	0	0	0
	K00399	mcrA; methyl-coenzyme M reductase alpha subunit [EC:2.8.4.1]	0	0	0	0	0	0	0	0	0	0	0	0	0	0	0	0	0	0	0	0	0	0	0	0	0
	K00401	mcrB; methyl-coenzyme M reductase beta subunit [EC:2.8.4.1]	0	0	0	0	0	0	0	0	0	0	0	0	0	0	0	0	0	0	0	0	0	0	0	0	0
	K00402	mcrG; methyl-coenzyme M reductase gamma subunit [EC:2.8.4.1]	0	0	0	0	0	0	0	0	0	0	0	0	0	0	0	0	0	0	0	0	0	0	0	0	0
	K03388	hdrA; heterodisulfide reductase subunit A [EC:1.8.98.1]	5	1	2	0	3	3	1	3	6	2	1	3	4	4	3	2	3	0	2	3	2	2	2	0	4
	K03389	hdrB; heterodisulfide reductase subunit B [EC:1.8.98.1]	5	1	0	0	0	0	1	1	2	1	0	1	2	1	2	2	4	0	3	4	1	2	3	0	0
	K03390	hdrC; heterodisulfide reductase subunit C [EC:1.8.98.1]	4	0	1	0	1	1	1	1	2	1	0	1	3	1	2	2	4	0	3	4	1	2	1	0	0
	M00357	Methanogenesis, acetate => methane [PATH:map01200 map00680]
	K00925	ackA; acetate kinase [EC:2.7.2.1] (acetyl phosphate <-> acetate)	0	0	0	0	0	0	0	0	0	0	0	0	0	0	0	0	0	0	0	0	0	0	0	2	0
	K00625	E2.3.1.8, pta; phosphate acetyltransferase [EC:2.3.1.8] (acetyl-CoA <-> acetyl phosphate)	0	0	0	0	0	0	0	0	0	0	0	0	0	0	0	0	0	0	0	0	0	0	0	2	0
	K13788	pta; phosphate acetyltransferase [EC:2.3.1.8] (acetyl-CoA <-> acetyl phosphate)	0	0	0	0	0	0	0	0	0	0	0	0	0	0	0	0	0	0	0	0	0	0	0	0	0
	K01895	ACSS, acs; acetyl-CoA synthetase [EC:6.2.1.1] (acetate <-> acetyl-CoA)	2	0	0	0	0	0	3	2	2	2	2	1	1	1	2	0	1	0	1	2	1	1	3	2	0
	K00193	cdhC; acetyl-CoA decarbonylase/synthase complex subunit beta [EC:2.3.1.-] (CO <-> Acetyl CoA <-> 5-Methyl-THMPT <-> THMPT)	1	0	0	0	0	0	0	0	0	0	0	0	1	1	1	1	1	0	0	0	0	0	0	0	0
	K00197	cdhE, acsC; acetyl-CoA decarbonylase/synthase complex subunit gamma [EC:2.1.1.245](CO <-> Acetyl CoA <-> 5-Methyl-THMPT <-> THMPT)	2	0	1	1	1	1	0	1	1	0	1	2	2	2	2	1	2	1	0	0	0	1	1	0	1
	K00194	cdhD, acsD; acetyl-CoA decarbonylase/synthase complex subunit delta [EC:2.1.1.245](CO <-> Acetyl CoA <-> 5-Methyl-THMPT <-> THMPT)	3	0	1	1	1	1	0	1	1	0	1	1	3	2	3	0	3	0	0	0	0	0	1	0	1
	K00577	mtrA; tetrahydromethanopterin S-methyltransferase subunit A [EC:2.1.1.86] (5-Methyl-THMPT <-> THMPT <-> Coenzyme M <-> Methyl-CoM)	0	0	0	0	0	0	0	1	1	1	1	0	0	0	0	0	0	0	0	0	0	0	0	0	1
	K00578	mtrB; tetrahydromethanopterin S-methyltransferase subunit B [EC:2.1.1.86] (5-Methyl-THMPT <-> THMPT <-> Coenzyme M <-> Methyl-CoM)	0	0	0	0	0	0	0	0	0	0	0	0	0	0	0	0	0	0	0	0	0	0	0	0	0
	K00579	mtrC; tetrahydromethanopterin S-methyltransferase subunit C [EC:2.1.1.86] (5-Methyl-THMPT <-> THMPT <-> Coenzyme M <-> Methyl-CoM)	0	0	0	0	0	0	0	0	0	0	0	0	0	0	0	0	0	0	0	0	0	0	0	0	0
	K00580	mtrD; tetrahydromethanopterin S-methyltransferase subunit D [EC:2.1.1.86] (5-Methyl-THMPT <-> THMPT <-> Coenzyme M <-> Methyl-CoM)	0	0	0	0	0	0	0	0	0	0	0	0	0	0	0	0	0	0	0	0	0	0	0	0	0
	K00581	mtrE; tetrahydromethanopterin S-methyltransferase subunit E [EC:2.1.1.86] (5-Methyl-THMPT <-> THMPT <-> Coenzyme M <-> Methyl-CoM)	0	0	0	0	0	0	0	0	0	0	0	0	0	0	0	0	0	0	0	0	0	0	0	0	0
	K00582	mtrF; tetrahydromethanopterin S-methyltransferase subunit F [EC:2.1.1.86] (5-Methyl-THMPT <-> THMPT <-> Coenzyme M <-> Methyl-CoM)	0	0	0	0	0	0	0	0	0	0	0	0	0	0	0	0	0	0	0	0	0	0	0	0	0
	K00583	mtrG; tetrahydromethanopterin S-methyltransferase subunit G [EC:2.1.1.86] (5-Methyl-THMPT <-> THMPT <-> Coenzyme M <-> Methyl-CoM)	0	0	0	0	0	0	0	0	0	0	0	0	0	0	0	0	0	0	0	0	0	0	0	0	0
	K00584	mtrH; tetrahydromethanopterin S-methyltransferase subunit H [EC:2.1.1.86] (5-Methyl-THMPT <-> THMPT <-> Coenzyme M <-> Methyl-CoM)	0	0	0	0	0	0	0	0	0	0	0	0	0	0	0	0	0	0	0	0	0	0	0	0	0
	K00399	mcrA; methyl-coenzyme M reductase alpha subunit [EC:2.8.4.1] (Methyl-CoM -> CoM-S-S-CoB or CH3)	0	0	0	0	0	0	0	0	0	0	0	0	0	0	0	0	0	0	0	0	0	0	0	0	0
	K00401	mcrB; methyl-coenzyme M reductase beta subunit [EC:2.8.4.1] (Methyl-CoM -> CoM-S-S-CoB or CH3)	0	0	0	0	0	0	0	0	0	0	0	0	0	0	0	0	0	0	0	0	0	0	0	0	0
	K00402	mcrG; methyl-coenzyme M reductase gamma subunit [EC:2.8.4.1] (Methyl-CoM -> CoM-S-S-CoB or CH3)	0	0	0	0	0	0	0	0	0	0	0	0	0	0	0	0	0	0	0	0	0	0	0	0	0
	K03388	hdrA; heterodisulfide reductase subunit A [EC:1.8.98.1] (CoM-S-S-CoB -> Coenzyme B / M)	5	1	2	0	3	3	1	3	6	2	1	3	4	4	3	2	3	0	2	3	2	2	2	0	4
	K03389	hdrB; heterodisulfide reductase subunit B [EC:1.8.98.1] (CoM-S-S-CoB -> Coenzyme B / M)	5	1	0	0	0	0	1	1	2	1	0	1	2	1	2	2	4	0	3	4	1	2	3	0	0
	K03390	hdrC; heterodisulfide reductase subunit C [EC:1.8.98.1] (CoM-S-S-CoB -> Coenzyme B / M)	4	0	1	0	1	1	1	1	2	1	0	1	3	1	2	2	4	0	3	4	1	2	1	0	0
	M00356	Methanogenesis, methanol => methane [PATH:map01200 map00680]
	K14080	mtaA; [methyl-Co(III) methanol-specific corrinoid protein]:coenzyme M methyltransferase [EC:2.1.1.246]	1	0	0	0	0	0	1	1	1	2	1	0	0	0	0	0	0	0	0	0	1	0	0	4	0
	K04480	mtaB; methanol---5-hydroxybenzimidazolylcobamide Co-methyltransferase [EC:2.1.1.90]	0	0	0	0	0	0	0	0	0	0	0	0	0	0	0	0	0	0	0	0	0	0	0	0	0
	K14081	mtaC; methanol corrinoid protein	0	0	0	0	0	0	0	0	0	0	0	0	0	0	0	0	0	0	0	0	0	0	0	0	0
	K00399	mcrA; methyl-coenzyme M reductase alpha subunit [EC:2.8.4.1]	0	0	0	0	0	0	0	0	0	0	0	0	0	0	0	0	0	0	0	0	0	0	0	0	0
	K00401	mcrB; methyl-coenzyme M reductase beta subunit [EC:2.8.4.1]	0	0	0	0	0	0	0	0	0	0	0	0	0	0	0	0	0	0	0	0	0	0	0	0	0
	K00402	mcrG; methyl-coenzyme M reductase gamma subunit [EC:2.8.4.1]	0	0	0	0	0	0	0	0	0	0	0	0	0	0	0	0	0	0	0	0	0	0	0	0	0
	K03388	hdrA; heterodisulfide reductase subunit A [EC:1.8.98.1]	5	1	2	0	3	3	1	3	6	2	1	3	4	4	3	2	3	0	2	3	2	2	2	0	4
	K03389	hdrB; heterodisulfide reductase subunit B [EC:1.8.98.1]	5	1	0	0	0	0	1	1	2	1	0	1	2	1	2	2	4	0	3	4	1	2	3	0	0
	K03390	hdrC; heterodisulfide reductase subunit C [EC:1.8.98.1]	4	0	1	0	1	1	1	1	2	1	0	1	3	1	2	2	4	0	3	4	1	2	1	0	0
	M00563	Methanogenesis, methylamine/dimethylamine/trimethylamine => methane [PATH:map01200 map00680]
	K14082	mtbA; [methyl-Co(III) methylamine-specific corrinoid protein]:coenzyme M methyltransferase [EC:2.1.1.247]	0	0	0	0	0	0	0	0	0	0	0	0	0	0	0	0	0	0	0	0	0	0	0	0	0
	K16177	mtmC; monomethylamine corrinoid protein	0	0	0	0	0	0	0	0	0	0	0	0	0	0	0	0	0	0	0	0	0	0	0	0	0
	K16176	mtmB; methylamine---corrinoid protein Co-methyltransferase [EC:2.1.1.248]	1	0	0	0	0	0	0	0	0	0	0	0	0	0	0	0	0	0	1	0	0	1	0	0	0
	K16179	mtbC; dimethylamine corrinoid protein	0	0	0	0	0	0	0	0	0	0	0	0	0	1	0	0	0	0	0	0	0	0	0	2	0
	K16178	mtbB; dimethylamine---corrinoid protein Co-methyltransferase [EC:2.1.1.249]	0	0	0	0	0	0	0	0	0	0	0	0	0	0	0	0	0	0	0	0	0	0	0	0	0
	K14084	mttC; trimethylamine corrinoid protein	0	0	0	0	0	0	0	0	0	0	0	0	0	0	0	0	0	0	0	0	0	0	0	0	0
	K14083	mttB; trimethylamine---corrinoid protein Co-methyltransferase [EC:2.1.1.250]	3	0	0	1	0	0	0	0	0	0	0	0	0	0	1	1	2	1	2	2	2	1	4	0	0
	K00399	mcrA; methyl-coenzyme M reductase alpha subunit [EC:2.8.4.1]	0	0	0	0	0	0	0	0	0	0	0	0	0	0	0	0	0	0	0	0	0	0	0	0	0
	K00401	mcrB; methyl-coenzyme M reductase beta subunit [EC:2.8.4.1]	0	0	0	0	0	0	0	0	0	0	0	0	0	0	0	0	0	0	0	0	0	0	0	0	0
	K00402	mcrG; methyl-coenzyme M reductase gamma subunit [EC:2.8.4.1]	0	0	0	0	0	0	0	0	0	0	0	0	0	0	0	0	0	0	0	0	0	0	0	0	0
	K03388	hdrA; heterodisulfide reductase subunit A [EC:1.8.98.1]	5	1	2	0	3	3	1	3	6	2	1	3	4	4	3	2	3	0	2	3	2	2	2	0	4
	K03389	hdrB; heterodisulfide reductase subunit B [EC:1.8.98.1]	5	1	0	0	0	0	1	1	2	1	0	1	2	1	2	2	4	0	3	4	1	2	3	0	0
	K03390	hdrC; heterodisulfide reductase subunit C [EC:1.8.98.1]	4	0	1	0	1	1	1	1	2	1	0	1	3	1	2	2	4	0	3	4	1	2	1	0	0
	M00358	Coenzyme M biosynthesis [PATH:map00680]
	K08097	comA; phosphosulfolactate synthase [EC:4.4.1.19]	0	0	0	0	0	0	0	0	0	0	0	0	0	0	0	0	0	0	0	0	0	0	0	0	0
	K05979	comB; 2-phosphosulfolactate phosphatase [EC:3.1.3.71]	0	0	0	0	1	1	0	0	0	0	0	0	0	0	0	0	0	0	0	0	0	0	0	0	0
	K05884	comC; L-2-hydroxycarboxylate dehydrogenase (NAD+) [EC:1.1.1.337]	0	0	0	0	0	0	0	0	0	0	0	0	0	0	0	0	0	0	0	0	0	0	0	0	0
	K13039	comE; sulfopyruvate decarboxylase subunit beta [EC:4.1.1.79]	0	0	0	0	0	0	0	0	0	0	0	0	0	0	0	0	0	0	0	0	0	0	0	0	0
	K06034	comD; sulfopyruvate decarboxylase subunit alpha [EC:4.1.1.79]	0	0	0	0	0	0	0	0	0	0	0	0	0	0	0	0	0	0	0	0	0	0	0	0	0
	M00608	2-Oxocarboxylic acid chain extension, 2-oxoglutarate => 2-oxoadipate => 2-oxopimelate => 2-oxosuberate [PATH:map01210 map00680]
	K10977	aksA; methanogen homocitrate synthase [EC:2.3.3.14 2.3.3.-]	0	0	0	0	0	0	0	0	0	0	0	0	0	0	0	0	0	0	0	0	0	0	0	0	0
	K16792	aksD; methanogen homoaconitase large subunit [EC:4.2.1.114]	0	0	0	0	0	0	0	0	0	0	0	0	0	0	0	0	0	0	0	0	0	0	0	0	0
	K16793	aksE; methanogen homoaconitase small subunit [EC:4.2.1.114]	0	0	0	0	0	0	0	0	0	0	0	0	0	0	0	0	0	0	0	0	0	0	0	0	0
	K10978	aksF; methanogen homoisocitrate dehydrogenase [EC:1.1.1.87 1.1.1.-]	0	0	0	0	0	0	0	0	0	0	0	0	0	0	0	0	0	0	0	0	0	0	0	0	0
	M00174	Methane oxidation, methanotroph, methane => formaldehyde [PATH:map01200 map01220 map00680]
	K10944	pmoA-amoA; methane/ammonia monooxygenase subunit A [EC:1.14.18.3 1.14.99.39]	0	0	0	0	0	0	0	0	0	0	0	0	0	0	0	0	0	0	0	0	0	0	0	0	0
	K10945	pmoB-amoB; methane/ammonia monooxygenase subunit B	0	0	0	0	0	0	0	0	0	0	0	0	0	0	0	0	0	0	0	0	0	0	0	0	0
	K10946	pmoC-amoC; methane/ammonia monooxygenase subunit C	0	0	0	0	0	0	0	0	0	0	0	0	0	0	0	0	0	0	0	0	0	0	0	0	0
	K16157	mmoX; methane monooxygenase component A alpha chain [EC:1.14.13.25]	0	0	0	0	0	0	0	0	0	0	0	0	0	0	0	0	0	0	0	0	0	0	0	0	0
	K16158	mmoY; methane monooxygenase component A beta chain [EC:1.14.13.25]	0	0	0	0	0	0	0	0	0	0	0	0	0	0	0	0	0	0	0	0	0	0	0	0	0
	K16159	mmoZ; methane monooxygenase component A gamma chain [EC:1.14.13.25]	0	0	0	0	0	0	0	0	0	0	0	0	0	0	0	0	0	0	0	0	0	0	0	0	0
	K16160	mmoB; methane monooxygenase regulatory protein B	0	0	0	0	0	0	0	0	0	0	0	0	0	0	0	0	0	0	0	0	0	0	0	0	0
	K16161	mmoC; methane monooxygenase component C [EC:1.14.13.25]	0	0	0	0	0	0	0	0	0	0	0	0	0	0	0	0	0	0	0	0	0	0	0	0	0
	K16162	mmoD; methane monooxygenase component D	0	0	0	0	0	0	0	0	0	0	0	0	0	0	0	0	0	0	0	0	0	0	0	0	0
	K14028	mdh1, mxaF; methanol dehydrogenase (cytochrome c) subunit 1 [EC:1.1.2.7]	0	0	0	0	0	0	0	0	0	0	0	0	0	0	0	0	0	0	0	0	0	0	0	0	0
	K14029	mdh2, mxaI; methanol dehydrogenase (cytochrome c) subunit 2 [EC:1.1.2.7]	0	0	0	0	0	0	0	0	0	0	0	0	0	0	0	0	0	0	0	0	0	0	0	0	0
	K17066	MOX; alcohol oxidase [EC:1.1.3.13]	0	0	0	0	0	0	0	0	0	0	0	0	0	0	0	0	0	0	0	0	0	0	0	0	0
	M00346	Formaldehyde assimilation, serine pathway [PATH:map01200 map00680]
	K00600	glyA, SHMT; glycine hydroxymethyltransferase [EC:2.1.2.1]	1	1	0	1	1	1	0	1	1	2	1	1	0	1	1	1	1	0	1	1	0	0	1	0	0
	K00830	AGXT; alanine-glyoxylate transaminase / serine-glyoxylate transaminase / serine-pyruvate transaminase [EC:2.6.1.44 2.6.1.45 2.6.1.51]	0	0	0	0	0	0	0	0	0	0	0	0	0	0	0	0	1	0	0	0	0	0	1	0	0
	K00018	hprA; glycerate dehydrogenase [EC:1.1.1.29]	0	0	0	0	0	0	0	0	0	0	0	0	0	0	0	0	0	0	0	0	0	0	0	0	0
	K11529	gck, gckA, GLYCTK; glycerate 2-kinase [EC:2.7.1.165]	0	0	0	0	0	0	0	0	0	0	0	0	0	0	0	0	0	0	0	0	0	0	0	0	0
	K01689	ENO, eno; enolase [EC:4.2.1.11]	2	1	0	0	1	0	0	0	1	1	1	0	1	0	1	0	0	1	1	1	0	0	0	2	1
	K01595	ppc; phosphoenolpyruvate carboxylase [EC:4.1.1.31]	2	0	0	0	0	0	0	0	0	0	0	1	1	0	1	1	1	0	1	0	0	2	0	2	0
	K00024	mdh; malate dehydrogenase [EC:1.1.1.37]	0	0	0	0	0	0	2	1	1	1	1	0	0	0	0	0	0	0	0	0	0	0	1	0	0
	K08692	mtkB; malate-CoA ligase subunit alpha [EC:6.2.1.9]	0	0	0	0	0	0	0	0	0	0	0	0	0	0	0	0	0	0	0	0	0	0	0	0	0
	K14067	mtkA; malate-CoA ligase subunit beta [EC:6.2.1.9]	0	0	0	0	0	0	0	0	0	0	0	0	0	0	0	0	0	0	0	0	0	0	0	0	0
	K08691	mcl; malyl-CoA/(S)-citramalyl-CoA lyase [EC:4.1.3.24 4.1.3.25]	0	0	0	0	0	0	0	0	0	0	0	0	0	0	0	0	0	0	0	0	0	0	0	0	0
	M00345	Formaldehyde assimilation, ribulose monophosphate pathway [PATH:map01200 map00680]
	K08093	hxlA; 3-hexulose-6-phosphate synthase [EC:4.1.2.43]	0	0	0	0	0	0	0	0	0	0	0	0	0	0	0	0	0	0	0	0	0	0	0	2	0
	K13812	fae-hps; bifunctional enzyme Fae/Hps [EC:4.2.1.147 4.1.2.43]	0	0	0	0	0	0	0	0	0	0	0	0	0	0	0	0	0	0	0	0	0	0	0	0	0
	K08094	hxlB; 6-phospho-3-hexuloisomerase [EC:5.3.1.27]	1	0	0	0	0	0	0	0	0	0	0	0	0	0	0	0	0	0	0	0	0	1	0	0	0
	K13831	hps-phi; 3-hexulose-6-phosphate synthase / 6-phospho-3-hexuloisomerase [EC:4.1.2.43 5.3.1.27]	0	0	0	0	0	0	1	1	1	1	0	0	0	0	0	0	0	0	0	0	0	0	1	0	0
	K00850	pfkA, PFK; 6-phosphofructokinase 1 [EC:2.7.1.11]	2	0	5	1	2	1	2	2	2	1	1	1	1	2	1	1	1	1	2	3	1	0	0	0	1
	K16370	pfkB; 6-phosphofructokinase 2 [EC:2.7.1.11]	0	0	0	0	0	0	0	0	0	0	0	0	0	0	0	0	0	0	0	0	0	0	0	0	0
	K01624	FBA, fbaA; fructose-bisphosphate aldolase, class II [EC:4.1.2.13]	1	1	0	0	0	0	0	0	0	0	1	1	1	1	0	0	0	1	1	2	0	0	1	8	2
	M00344	Formaldehyde assimilation, xylulose monophosphate pathway [PATH:map01200 map00680]
	K17100	DAS; dihydroxyacetone synthase [EC:2.2.1.3]	0	0	0	0	0	0	0	0	0	0	0	0	0	0	0	0	0	0	0	0	0	0	0	0	0
	K00863	DAK, TKFC; triose/dihydroxyacetone kinase / FAD-AMP lyase (cyclizing) [EC:2.7.1.28 2.7.1.29 4.6.1.15]	0	0	0	0	0	0	0	0	0	0	0	0	0	0	0	0	0	0	0	0	0	0	0	0	0
	K01624	FBA, fbaA; fructose-bisphosphate aldolase, class II [EC:4.1.2.13]	1	1	0	0	0	0	0	0	0	0	1	1	1	1	0	0	0	1	1	2	0	0	1	8	2
	K03841	FBP, fbp; fructose-1,6-bisphosphatase I [EC:3.1.3.11]	0	0	0	0	0	0	0	0	0	0	0	0	0	0	0	0	0	0	0	0	0	0	0	0	0
	M00378	F420 biosynthesis [PATH:map00680]
	K11779	fbiC; FO synthase [EC:2.5.1.77]	0	0	0	0	0	0	0	0	0	0	0	0	0	0	0	0	0	0	0	0	0	0	0	0	0
	K11780	cofG; FO synthase subunit 1 [EC:2.5.1.77]	0	0	0	0	0	0	0	0	0	0	0	0	0	0	0	0	0	0	0	0	0	0	0	0	0
	K11781	cofH; FO synthase subunit 2 [EC:2.5.1.77]	0	0	0	0	0	0	0	0	0	0	0	0	0	0	0	0	0	0	0	0	0	0	0	0	0
	K14941	cofC; 2-phospho-L-lactate guanylyltransferase [EC:2.7.7.68]	0	0	0	0	0	0	0	0	0	0	0	0	0	0	0	0	0	0	0	0	0	0	0	0	0
	K11212	cofD; LPPG:FO 2-phospho-L-lactate transferase [EC:2.7.8.28]	0	0	0	0	0	0	0	0	0	0	0	0	0	0	0	0	0	0	0	0	0	0	0	0	0
	K12234	cofE, fbiB; coenzyme F420-0:L-glutamate ligase / coenzyme F420-1:gamma-L-glutamate ligase [EC:6.3.2.31 6.3.2.34]	0	0	0	0	0	0	0	0	0	0	0	0	0	0	0	0	0	0	0	0	0	0	0	0	0
	M00422	Acetyl-CoA pathway, CO2 => acetyl-CoA [PATH:map00680]
	K00192	cdhA; acetyl-CoA decarbonylase/synthase complex subunit alpha [EC:1.2.7.4] (CO <-> CO2)	1	0	0	0	0	0	0	0	0	0	0	0	1	1	1	0	1	0	0	0	0	0	0	0	0
	K00195	cdhB; acetyl-CoA decarbonylase/synthase complex subunit epsilon (CO <-> Acetyl CoA <-> 5-Methyl-THMPT <-> THMPT)	1	0	0	0	0	0	0	0	0	0	0	0	1	1	1	0	1	0	0	0	0	0	0	0	0
	K00193	cdhC; acetyl-CoA decarbonylase/synthase complex subunit beta [EC:2.3.1.-] (CO <-> Acetyl CoA <-> 5-Methyl-THMPT <-> THMPT)	1	0	0	0	0	0	0	0	0	0	0	0	1	1	1	1	1	0	0	0	0	0	0	0	0
	K00197	cdhE, acsC; acetyl-CoA decarbonylase/synthase complex subunit gamma [EC:2.1.1.245](CO <-> Acetyl CoA <-> 5-Methyl-THMPT <-> THMPT)	2	0	1	1	1	1	0	1	1	0	1	2	2	2	2	1	2	1	0	0	0	1	1	0	1
	K00194	cdhD, acsD; acetyl-CoA decarbonylase/synthase complex subunit delta [EC:2.1.1.245](CO <-> Acetyl CoA <-> 5-Methyl-THMPT <-> THMPT)	3	0	1	1	1	1	0	1	1	0	1	1	3	2	3	0	3	0	0	0	0	0	1	0	1
	M00176	Assimilatory sulfate reduction, sulfate => H2S [PATH:map00920]
	K13811	PAPSS; 3'-phosphoadenosine 5'-phosphosulfate synthase [EC:2.7.7.4 2.7.1.25]	0	0	0	0	0	0	0	0	0	0	0	0	0	0	0	0	0	0	0	0	0	0	0	0	0
	K00958	sat, met3; sulfate adenylyltransferase [EC:2.7.7.4]	1	0	0	0	0	0	0	0	0	0	1	1	0	1	1	0	1	1	0	1	1	1	0	0	0
	K00860	cysC; adenylylsulfate kinase [EC:2.7.1.25]	0	0	0	0	0	0	0	0	0	0	0	0	0	0	0	0	0	0	0	0	0	0	0	0	0
	K00955	cysNC; bifunctional enzyme CysN/CysC [EC:2.7.7.4 2.7.1.25]	0	0	0	0	0	0	0	0	0	0	0	0	0	0	0	0	0	0	0	0	0	0	0	0	0
	K00957	cysD; sulfate adenylyltransferase subunit 2 [EC:2.7.7.4]	0	0	0	0	0	0	0	0	0	0	0	0	0	0	0	0	0	0	0	0	0	0	0	0	0
	K00956	cysN; sulfate adenylyltransferase subunit 1 [EC:2.7.7.4]	0	0	0	0	0	0	0	0	0	0	0	0	0	0	0	0	0	0	0	0	0	0	0	0	0
	K00390	cysH; phosphoadenosine phosphosulfate reductase [EC:1.8.4.8 1.8.4.10]	2	0	0	0	0	0	0	0	0	0	0	0	0	2	2	1	3	1	0	1	0	1	0	0	0
	K00380	cysJ; sulfite reductase (NADPH) flavoprotein alpha-component [EC:1.8.1.2]	0	0	0	0	0	0	0	0	0	0	0	0	0	0	0	0	0	0	0	0	0	0	0	0	0
	K00381	cysI; sulfite reductase (NADPH) hemoprotein beta-component [EC:1.8.1.2]	0	0	0	0	0	0	0	0	0	0	0	0	0	0	0	0	0	0	0	0	0	0	0	0	0
	K00392	sir; sulfite reductase (ferredoxin) [EC:1.8.7.1]	1	0	0	0	0	0	0	0	0	0	0	0	0	0	1	0	1	0	0	1	0	1	0	0	0
	M00596	Dissimilatory sulfate reduction, sulfate => H2S [PATH:map00920]
	K00956	cysN; sulfate adenylyltransferase subunit 1 [EC:2.7.7.4]	0	0	0	0	0	0	0	0	0	0	0	0	0	0	0	0	0	0	0	0	0	0	0	0	0
	K00957	cysD; sulfate adenylyltransferase subunit 2 [EC:2.7.7.4]	0	0	0	0	0	0	0	0	0	0	0	0	0	0	0	0	0	0	0	0	0	0	0	0	0
	K00958	sat, met3; sulfate adenylyltransferase [EC:2.7.7.4]	1	0	0	0	0	0	0	0	0	0	1	1	0	1	1	0	1	1	0	1	1	1	0	0	0
	K00394	aprA; adenylylsulfate reductase, subunit A [EC:1.8.99.2]	0	0	0	0	0	0	0	0	0	0	1	1	0	0	0	0	0	0	0	0	0	0	0	0	0
	K00395	aprB; adenylylsulfate reductase, subunit B [EC:1.8.99.2]	0	0	0	0	0	0	0	0	0	0	1	1	0	0	0	0	0	0	0	0	0	0	0	0	0
	K11180	dsrA; dissimilatory sulfite reductase alpha subunit [EC:1.8.99.5]	0	0	0	0	0	0	0	0	0	0	1	1	0	0	0	0	0	0	0	0	0	0	0	0	0
	K11181	dsrB; dissimilatory sulfite reductase beta subunit [EC:1.8.99.5]	0	0	0	0	0	0	0	0	0	0	1	1	0	0	0	0	0	0	0	0	0	0	0	0	0
	M00595	Thiosulfate oxidation by SOX complex, thiosulfate => sulfate [PATH:map00920]
	K17222	soxA; sulfur-oxidizing protein SoxA	0	0	0	0	0	0	0	0	0	0	0	0	0	0	0	0	0	0	0	0	0	0	0	0	0
	K17223	soxX; sulfur-oxidizing protein SoxX	0	0	0	0	0	0	0	0	0	0	0	0	0	0	0	0	0	0	0	0	0	0	0	0	0
	K17224	soxB; sulfur-oxidizing protein SoxB	0	0	0	0	0	0	0	0	0	0	0	0	0	0	0	0	0	0	0	0	0	0	0	0	0
	K17225	soxC; sulfane dehydrogenase subunit SoxC	0	0	0	0	0	0	0	0	0	0	0	0	0	0	0	0	0	0	0	0	0	0	0	0	0
	K08738	CYC; cytochrome c	0	0	0	0	0	0	0	0	0	0	0	0	0	0	0	0	0	0	0	0	0	0	0	0	0
	K17226	soxY; sulfur-oxidizing protein SoxY	0	0	0	0	0	0	0	0	0	0	0	0	0	0	0	0	0	0	0	0	0	0	0	0	0
	K17227	soxZ; sulfur-oxidizing protein SoxZ	0	0	0	0	0	0	0	0	0	0	0	0	0	0	0	0	0	0	0	0	0	0	0	0	0
	M00001	Glycolysis (Embden-Meyerhof pathway), glucose => pyruvate [PATH:map01200 map00010]
	K00844	HK; hexokinase [EC:2.7.1.1]	0	0	0	0	0	0	0	0	0	0	0	0	0	0	0	0	0	0	0	0	0	0	0	0	0
	K12407	GCK; glucokinase [EC:2.7.1.2]	0	0	0	0	0	0	0	0	0	0	0	0	0	0	0	0	0	0	0	0	0	0	0	0	0
	K00845	glk; glucokinase [EC:2.7.1.2]	4	4	2	0	1	1	1	1	1	1	1	1	1	1	1	2	2	1	3	2	3	2	0	2	0
	K00886	ppgK; polyphosphate glucokinase [EC:2.7.1.63]	0	0	0	0	0	0	0	0	0	0	0	0	0	0	0	0	0	0	0	0	0	0	0	0	0
	K08074	ADPGK; ADP-dependent glucokinase [EC:2.7.1.147]	0	0	0	0	0	0	0	0	0	0	0	0	0	0	0	0	0	0	0	0	0	0	0	0	0
	K00918	pfkC; ADP-dependent phosphofructokinase/glucokinase [EC:2.7.1.146 2.7.1.147]	0	0	0	0	0	0	0	0	0	0	0	0	0	0	0	0	0	0	0	0	0	0	0	0	0
	K01810	GPI, pgi; glucose-6-phosphate isomerase [EC:5.3.1.9]	0	0	0	0	0	0	0	0	0	0	0	0	0	0	0	0	0	0	0	0	0	0	1	2	0
	K06859	pgi1; glucose-6-phosphate isomerase, archaeal [EC:5.3.1.9]	1	0	0	0	1	1	0	0	0	0	1	1	1	0	0	0	0	0	0	0	0	0	0	0	0
	K13810	tal-pgi; transaldolase / glucose-6-phosphate isomerase [EC:2.2.1.2 5.3.1.9]	0	0	0	0	0	0	0	0	0	0	0	0	0	0	0	0	0	0	0	0	0	0	0	0	0
	K15916	pgi-pmi; glucose/mannose-6-phosphate isomerase [EC:5.3.1.9 5.3.1.8]	1	0	0	2	1	1	0	1	1	1	0	0	1	0	1	0	1	1	1	0	0	1	0	0	2
	K00850	pfkA, PFK; 6-phosphofructokinase 1 [EC:2.7.1.11]	2	0	5	1	2	1	2	2	2	1	1	1	1	2	1	1	1	1	2	3	1	0	0	0	1
	K16370	pfkB; 6-phosphofructokinase 2 [EC:2.7.1.11]	0	0	0	0	0	0	0	0	0	0	0	0	0	0	0	0	0	0	0	0	0	0	0	0	0
	K01623	ALDO; fructose-bisphosphate aldolase, class I [EC:4.1.2.13]	0	0	0	0	0	0	0	0	0	0	0	0	0	0	0	0	0	0	0	0	0	0	0	0	0
	K01624	FBA, fbaA; fructose-bisphosphate aldolase, class II [EC:4.1.2.13]	1	1	0	0	0	0	0	0	0	0	1	1	1	1	0	0	0	1	1	2	0	0	1	8	2
	K11645	fbaB; fructose-bisphosphate aldolase, class I [EC:4.1.2.13]	1	1	0	0	1	1	1	1	1	1	0	0	1	0	1	1	0	0	0	2	1	1	0	0	0
	K16305	K16305; fructose-bisphosphate aldolase / 6-deoxy-5-ketofructose 1-phosphate synthase [EC:4.1.2.13 2.2.1.11]	0	0	0	0	0	0	0	0	0	0	0	0	0	0	0	0	0	0	0	0	0	0	0	0	0
	K16306	K16306; fructose-bisphosphate aldolase / 2-amino-3,7-dideoxy-D-threo-hept-6-ulosonate synthase [EC:4.1.2.13 2.2.1.10]	1	0	0	0	0	0	1	1	1	1	0	0	0	0	0	0	0	1	1	1	0	0	0	0	0
	K01803	TPI, tpiA; triosephosphate isomerase (TIM) [EC:5.3.1.1]	2	1	1	1	2	2	0	1	1	0	1	1	3	1	2	1	2	1	2	2	2	2	1	2	3
	K00134	GAPDH, gapA; glyceraldehyde 3-phosphate dehydrogenase [EC:1.2.1.12]	1	1	0	1	0	1	0	1	1	0	0	2	1	1	1	1	1	1	1	1	1	2	2	2	1
	K00150	gap2; glyceraldehyde-3-phosphate dehydrogenase (NAD(P)) [EC:1.2.1.59]	0	0	0	0	0	0	0	0	0	0	1	0	0	0	0	0	0	0	0	0	0	0	0	0	0
	K00927	PGK, pgk; phosphoglycerate kinase [EC:2.7.2.3]	1	1	0	1	0	1	0	1	1	0	1	1	1	1	1	0	1	0	1	1	1	2	1	2	1
	K11389	gapor; glyceraldehyde-3-phosphate dehydrogenase (ferredoxin) [EC:1.2.7.6]	0	0	0	0	0	0	0	0	0	0	0	0	0	0	0	0	0	0	0	0	0	0	0	0	0
	K01834	PGAM, gpmA; 2,3-bisphosphoglycerate-dependent phosphoglycerate mutase [EC:5.4.2.11]	0	0	0	0	0	0	0	0	0	0	0	0	0	0	0	0	0	0	0	0	0	0	0	6	0
	K15633	gpmI; 2,3-bisphosphoglycerate-independent phosphoglycerate mutase [EC:5.4.2.12]	0	1	1	1	0	1	0	0	0	0	1	0	0	0	0	0	0	0	0	0	0	0	1	0	1
	K15634	gpmB; probable phosphoglycerate mutase [EC:5.4.2.12]	0	0	0	0	0	0	0	0	0	0	0	0	0	0	0	0	0	0	0	0	0	0	0	0	0
	K15635	apgM; 2,3-bisphosphoglycerate-independent phosphoglycerate mutase [EC:5.4.2.12]	1	0	1	0	1	0	1	2	2	3	0	1	1	1	0	1	1	0	0	1	1	0	1	0	0
	K01689	ENO, eno; enolase [EC:4.2.1.11]	2	1	0	0	1	0	0	0	1	1	1	0	1	0	1	0	0	1	1	1	0	0	0	2	1
	K00873	PK, pyk; pyruvate kinase [EC:2.7.1.40]	1	0	0	0	2	1	2	2	2	1	1	0	1	0	1	0	0	1	1	1	0	0	0	2	0
	K12406	PKLR; pyruvate kinase isozymes R/L [EC:2.7.1.40]	0	0	0	0	0	0	0	0	0	0	0	0	0	0	0	0	0	0	0	0	0	0	0	0	0
	M00002	Glycolysis, core module involving three-carbon compounds [PATH:map01200 map01230 map00010]
	K01803	TPI, tpiA; triosephosphate isomerase (TIM) [EC:5.3.1.1]	2	1	1	1	2	2	0	1	1	0	1	1	3	1	2	1	2	1	2	2	2	2	1	2	3
	K00134	GAPDH, gapA; glyceraldehyde 3-phosphate dehydrogenase [EC:1.2.1.12]	1	1	0	1	0	1	0	1	1	0	0	2	1	1	1	1	1	1	1	1	1	2	2	2	1
	K00150	gap2; glyceraldehyde-3-phosphate dehydrogenase (NAD(P)) [EC:1.2.1.59]	0	0	0	0	0	0	0	0	0	0	1	0	0	0	0	0	0	0	0	0	0	0	0	0	0
	K00927	PGK, pgk; phosphoglycerate kinase [EC:2.7.2.3]	1	1	0	1	0	1	0	1	1	0	1	1	1	1	1	0	1	0	1	1	1	2	1	2	1
	K11389	gapor; glyceraldehyde-3-phosphate dehydrogenase (ferredoxin) [EC:1.2.7.6]	0	0	0	0	0	0	0	0	0	0	0	0	0	0	0	0	0	0	0	0	0	0	0	0	0
	K01834	PGAM, gpmA; 2,3-bisphosphoglycerate-dependent phosphoglycerate mutase [EC:5.4.2.11]	0	0	0	0	0	0	0	0	0	0	0	0	0	0	0	0	0	0	0	0	0	0	0	6	0
	K15633	gpmI; 2,3-bisphosphoglycerate-independent phosphoglycerate mutase [EC:5.4.2.12]	0	1	1	1	0	1	0	0	0	0	1	0	0	0	0	0	0	0	0	0	0	0	1	0	1
	K15634	gpmB; probable phosphoglycerate mutase [EC:5.4.2.12]	0	0	0	0	0	0	0	0	0	0	0	0	0	0	0	0	0	0	0	0	0	0	0	0	0
	K15635	apgM; 2,3-bisphosphoglycerate-independent phosphoglycerate mutase [EC:5.4.2.12]	1	0	1	0	1	0	1	2	2	3	0	1	1	1	0	1	1	0	0	1	1	0	1	0	0
	K01689	ENO, eno; enolase [EC:4.2.1.11]	2	1	0	0	1	0	0	0	1	1	1	0	1	0	1	0	0	1	1	1	0	0	0	2	1
	K00873	PK, pyk; pyruvate kinase [EC:2.7.1.40]	1	0	0	0	2	1	2	2	2	1	1	0	1	0	1	0	0	1	1	1	0	0	0	2	0
	K12406	PKLR; pyruvate kinase isozymes R/L [EC:2.7.1.40]	0	0	0	0	0	0	0	0	0	0	0	0	0	0	0	0	0	0	0	0	0	0	0	0	0
	M00003	Gluconeogenesis, oxaloacetate => fructose-6P [PATH:map00010 map00020]
	K01596	E4.1.1.32, pckA, PCK; phosphoenolpyruvate carboxykinase (GTP) [EC:4.1.1.32]	0	0	1	0	1	1	0	0	0	0	0	0	0	0	0	0	0	0	0	0	0	0	1	0	0
	K01610	E4.1.1.49, pckA; phosphoenolpyruvate carboxykinase (ATP) [EC:4.1.1.49]	0	0	0	0	0	0	1	1	1	0	1	1	0	0	0	0	0	0	0	0	0	0	0	2	0
	K01689	ENO, eno; enolase [EC:4.2.1.11]	2	1	0	0	1	0	0	0	1	1	1	0	1	0	1	0	0	1	1	1	0	0	0	2	1
	K01834	PGAM, gpmA; 2,3-bisphosphoglycerate-dependent phosphoglycerate mutase [EC:5.4.2.11]	0	0	0	0	0	0	0	0	0	0	0	0	0	0	0	0	0	0	0	0	0	0	0	6	0
	K15633	gpmI; 2,3-bisphosphoglycerate-independent phosphoglycerate mutase [EC:5.4.2.12]	0	1	1	1	0	1	0	0	0	0	1	0	0	0	0	0	0	0	0	0	0	0	1	0	1
	K15634	gpmB; probable phosphoglycerate mutase [EC:5.4.2.12]	0	0	0	0	0	0	0	0	0	0	0	0	0	0	0	0	0	0	0	0	0	0	0	0	0
	K15635	apgM; 2,3-bisphosphoglycerate-independent phosphoglycerate mutase [EC:5.4.2.12]	1	0	1	0	1	0	1	2	2	3	0	1	1	1	0	1	1	0	0	1	1	0	1	0	0
	K00927	PGK, pgk; phosphoglycerate kinase [EC:2.7.2.3]	1	1	0	1	0	1	0	1	1	0	1	1	1	1	1	0	1	0	1	1	1	2	1	2	1
	K00134	GAPDH, gapA; glyceraldehyde 3-phosphate dehydrogenase [EC:1.2.1.12]	1	1	0	1	0	1	0	1	1	0	0	2	1	1	1	1	1	1	1	1	1	2	2	2	1
	K00150	gap2; glyceraldehyde-3-phosphate dehydrogenase (NAD(P)) [EC:1.2.1.59]	0	0	0	0	0	0	0	0	0	0	1	0	0	0	0	0	0	0	0	0	0	0	0	0	0
	K01803	TPI, tpiA; triosephosphate isomerase (TIM) [EC:5.3.1.1]	2	1	1	1	2	2	0	1	1	0	1	1	3	1	2	1	2	1	2	2	2	2	1	2	3
	K01623	ALDO; fructose-bisphosphate aldolase, class I [EC:4.1.2.13]	0	0	0	0	0	0	0	0	0	0	0	0	0	0	0	0	0	0	0	0	0	0	0	0	0
	K01624	FBA, fbaA; fructose-bisphosphate aldolase, class II [EC:4.1.2.13]	1	1	0	0	0	0	0	0	0	0	1	1	1	1	0	0	0	1	1	2	0	0	1	8	2
	K11645	fbaB; fructose-bisphosphate aldolase, class I [EC:4.1.2.13]	1	1	0	0	1	1	1	1	1	1	0	0	1	0	1	1	0	0	0	2	1	1	0	0	0
	K03841	FBP, fbp; fructose-1,6-bisphosphatase I [EC:3.1.3.11]	0	0	0	0	0	0	0	0	0	0	0	0	0	0	0	0	0	0	0	0	0	0	0	0	0
	K02446	glpX; fructose-1,6-bisphosphatase II [EC:3.1.3.11]	0	1	0	0	0	0	0	0	0	0	0	0	0	0	0	0	0	0	0	0	0	0	1	0	0
	K11532	glpX-SEBP; fructose-1,6-bisphosphatase II / sedoheptulose-1,7-bisphosphatase [EC:3.1.3.11 3.1.3.37]	0	0	0	0	0	0	0	0	0	0	0	0	0	0	0	0	0	0	0	0	0	0	0	0	0
	K01086	fbp-SEBP; fructose-1,6-bisphosphatase I / sedoheptulose-1,7-bisphosphatase [EC:3.1.3.11 3.1.3.37]	0	0	0	0	0	0	0	0	0	0	0	0	0	0	0	0	0	0	0	0	0	0	0	0	0
	K04041	fbp3; fructose-1,6-bisphosphatase III [EC:3.1.3.11]	0	0	0	0	0	0	0	0	0	0	0	0	0	0	0	0	0	0	0	0	0	0	0	2	0
	K01622	K01622; fructose 1,6-bisphosphate aldolase/phosphatase [EC:4.1.2.13 3.1.3.11]	0	0	0	0	0	0	0	1	1	1	0	1	0	0	0	0	0	0	0	0	0	0	0	0	0
	M00307	Pyruvate oxidation, pyruvate => acetyl-CoA [PATH:map01200 map00010 map00020 map00620]
	K00163	aceE; pyruvate dehydrogenase E1 component [EC:1.2.4.1]	0	0	0	0	0	0	0	0	0	0	0	0	0	0	0	0	0	0	0	0	0	0	0	0	0
	K00161	PDHA, pdhA; pyruvate dehydrogenase E1 component alpha subunit [EC:1.2.4.1]	2	1	0	0	1	1	0	0	0	1	0	1	1	1	1	1	2	1	1	1	2	1	1	0	0
	K00162	PDHB, pdhB; pyruvate dehydrogenase E1 component beta subunit [EC:1.2.4.1]	2	2	2	2	1	1	0	0	0	1	1	1	1	1	1	1	2	1	2	1	2	0	1	0	0
	K00627	DLAT, aceF, pdhC; pyruvate dehydrogenase E2 component (dihydrolipoamide acetyltransferase) [EC:2.3.1.12]	3	0	0	0	2	2	0	0	0	0	0	0	1	2	1	1	1	1	2	1	3	0	1	2	2
	K00382	DLD, lpd, pdhD; dihydrolipoamide dehydrogenase [EC:1.8.1.4]	1	0	0	0	0	1	1	1	1	1	2	2	1	2	2	0	1	1	1	1	1	0	1	2	0
	K00169	porA; pyruvate ferredoxin oxidoreductase alpha subunit [EC:1.2.7.1]	3	0	0	0	0	0	2	3	3	3	1	2	2	4	2	4	2	3	2	0	1	1	1	0	0
	K00170	porB; pyruvate ferredoxin oxidoreductase beta subunit [EC:1.2.7.1]	3	0	0	0	0	0	1	3	3	3	1	2	1	2	1	2	1	2	2	0	0	1	2	0	0
	K00171	porD; pyruvate ferredoxin oxidoreductase delta subunit [EC:1.2.7.1]	2	0	0	0	0	0	1	2	2	3	1	1	2	0	1	2	1	1	1	0	0	0	2	0	0
	K00172	porG; pyruvate ferredoxin oxidoreductase gamma subunit [EC:1.2.7.1]	3	0	0	0	0	0	0	3	3	4	1	2	3	1	2	2	2	1	1	0	1	1	2	0	0
	K03737	por, nifJ; pyruvate-ferredoxin/flavodoxin oxidoreductase [EC:1.2.7.1 1.2.7.-]	0	2	0	1	1	1	0	0	0	0	0	0	0	0	0	0	0	0	0	0	0	0	1	2	2
	M00009	Citrate cycle (TCA cycle, Krebs cycle) [PATH:map01200 map00020]
	K01647	CS, gltA; citrate synthase [EC:2.3.3.1]	0	0	0	0	0	0	0	0	0	0	0	1	0	0	0	0	0	0	0	0	0	0	1	2	0
	K01681	ACO, acnA; aconitate hydratase [EC:4.2.1.3]	0	0	0	0	0	0	0	0	0	0	0	0	0	0	0	0	0	0	0	0	0	0	1	2	0
	K01682	acnB; aconitate hydratase 2 / 2-methylisocitrate dehydratase [EC:4.2.1.3 4.2.1.99]	0	0	0	0	0	0	0	0	0	0	0	0	0	0	0	0	0	0	0	0	0	0	0	0	0
	K00031	IDH1, IDH2, icd; isocitrate dehydrogenase [EC:1.1.1.42]	1	0	0	0	0	1	0	1	1	1	1	1	1	1	0	2	1	0	1	1	1	1	0	2	0
	K00030	IDH3; isocitrate dehydrogenase (NAD+) [EC:1.1.1.41]	0	0	0	0	0	0	0	0	0	0	0	0	0	0	0	0	0	0	0	0	0	0	1	0	2
	K00164	OGDH, sucA; 2-oxoglutarate dehydrogenase E1 component [EC:1.2.4.2]	0	0	0	0	0	0	0	0	0	0	0	0	0	0	0	0	0	0	0	0	0	0	0	0	0
	K00658	DLST, sucB; 2-oxoglutarate dehydrogenase E2 component (dihydrolipoamide succinyltransferase) [EC:2.3.1.61]	0	0	0	0	0	0	0	0	0	0	1	1	0	0	0	0	0	0	0	0	0	0	0	0	0
	K00382	DLD, lpd, pdhD; dihydrolipoamide dehydrogenase [EC:1.8.1.4]	1	0	0	0	0	1	1	1	1	1	2	2	1	2	2	0	1	1	1	1	1	0	1	2	0
	K00174	korA, oorA, oforA; 2-oxoglutarate/2-oxoacid ferredoxin oxidoreductase subunit alpha [EC:1.2.7.3 1.2.7.11]	1	0	0	0	0	0	1	1	1	0	0	0	0	0	1	1	1	0	0	0	0	0	3	0	1
	K00175	korB, oorB, oforB; 2-oxoglutarate/2-oxoacid ferredoxin oxidoreductase subunit beta [EC:1.2.7.3 1.2.7.11]	1	0	0	0	0	0	1	1	1	0	0	0	0	0	1	1	1	0	0	0	0	0	3	0	1
	K00177	korC, oorC; 2-oxoglutarate ferredoxin oxidoreductase subunit gamma [EC:1.2.7.3]	0	0	0	0	0	0	0	0	0	0	0	0	0	0	0	0	0	0	0	0	0	0	3	0	0
	K00176	korD, oorD; 2-oxoglutarate ferredoxin oxidoreductase subunit delta [EC:1.2.7.3]	0	0	0	0	0	0	0	0	0	0	0	0	0	0	0	0	0	0	0	0	0	0	1	0	1
	K01902	sucD; succinyl-CoA synthetase alpha subunit [EC:6.2.1.5]	0	0	0	0	0	0	0	0	0	0	0	0	0	0	0	0	0	0	0	0	0	0	0	0	0
	K01903	sucC; succinyl-CoA synthetase beta subunit [EC:6.2.1.5]	0	0	0	0	0	0	0	0	0	0	0	0	0	0	0	0	0	0	0	0	0	0	0	0	0
	K01899	LSC1; succinyl-CoA synthetase alpha subunit [EC:6.2.1.4 6.2.1.5]	0	0	0	0	0	0	0	0	0	0	0	0	0	0	0	0	0	0	0	0	0	0	0	0	0
	K01900	LSC2; succinyl-CoA synthetase beta subunit [EC:6.2.1.4 6.2.1.5]	0	0	0	0	0	0	0	0	0	0	0	0	0	0	0	0	0	0	0	0	0	0	0	0	0
	K18118	aarC, cat1; succinyl-CoA:acetate CoA-transferase [EC:2.8.3.18]	0	0	0	0	0	0	0	0	0	1	0	0	0	0	0	0	0	0	0	0	0	0	0	0	0
	K00234	SDHA, SDH1; succinate dehydrogenase (ubiquinone) flavoprotein subunit [EC:1.3.5.1]	0	0	0	0	0	0	0	0	0	0	0	0	0	0	0	0	0	0	0	0	0	0	0	0	0
	K00235	SDHB, SDH2; succinate dehydrogenase (ubiquinone) iron-sulfur subunit [EC:1.3.5.1]	0	0	0	0	0	0	0	0	0	0	0	0	0	0	0	0	0	0	0	0	0	0	0	0	0
	K00236	SDHC, SDH3; succinate dehydrogenase (ubiquinone) cytochrome b560 subunit	0	0	0	0	0	0	0	0	0	0	0	0	0	0	0	0	0	0	0	0	0	0	0	0	0
	K00237	SDHD, SDH4; succinate dehydrogenase (ubiquinone) membrane anchor subunit	0	0	0	0	0	0	0	0	0	0	0	0	0	0	0	0	0	0	0	0	0	0	0	0	0
	K00239	sdhA, frdA; succinate dehydrogenase / fumarate reductase, flavoprotein subunit [EC:1.3.5.1 1.3.5.4]	2	0	0	0	0	0	0	0	0	1	0	0	1	1	1	0	1	0	1	1	0	0	1	0	0
	K00240	sdhB, frdB; succinate dehydrogenase / fumarate reductase, iron-sulfur subunit [EC:1.3.5.1 1.3.5.4]	1	0	0	0	0	0	0	0	0	1	0	0	0	0	0	0	0	0	1	1	0	0	1	0	0
	K00241	sdhC, frdC; succinate dehydrogenase / fumarate reductase, cytochrome b subunit	0	0	0	0	0	0	0	0	0	0	0	0	0	0	0	0	0	0	0	0	0	0	2	0	0
	K00242	sdhD, frdD; succinate dehydrogenase / fumarate reductase, membrane anchor subunit	0	0	0	0	0	0	0	0	0	0	0	0	0	0	0	0	0	0	0	0	0	0	0	0	0
	K18859	sdhD, frdD; succinate dehydrogenase / fumarate reductase, subunit D	0	0	0	0	0	0	0	0	0	0	0	0	0	0	0	0	0	0	0	0	0	0	0	0	0
	K18860	sdhD, frdD; putative succinate dehydrogenase / fumarate reductase, subunit D	0	0	0	0	0	0	0	0	0	0	0	0	0	0	0	0	0	0	0	0	0	0	0	0	0
	K00244	frdA; fumarate reductase flavoprotein subunit [EC:1.3.5.4]	0	0	0	0	0	0	0	0	0	0	0	0	0	0	0	0	0	0	0	0	0	0	4	0	0
	K00245	frdB; fumarate reductase iron-sulfur subunit [EC:1.3.5.4]	0	0	0	0	0	0	0	0	0	0	0	0	0	0	0	0	0	0	0	0	0	0	0	0	0
	K00246	frdC; fumarate reductase subunit C	0	0	0	0	0	0	0	0	0	0	0	0	0	0	0	0	0	0	0	0	0	0	0	0	0
	K00247	frdD; fumarate reductase subunit D	0	0	0	0	0	0	0	0	0	0	0	0	0	0	0	0	0	0	0	0	0	0	0	0	0
	K01676	E4.2.1.2A, fumA, fumB; fumarate hydratase, class I [EC:4.2.1.2]	1	0	0	0	0	0	0	0	0	0	0	0	1	0	1	0	1	0	1	1	0	0	0	0	0
	K01679	E4.2.1.2B, fumC; fumarate hydratase, class II [EC:4.2.1.2]	0	0	0	0	0	0	0	0	0	0	0	0	0	0	0	0	0	0	0	0	0	0	0	2	0
	K01677	E4.2.1.2AA, fumA; fumarate hydratase subunit alpha [EC:4.2.1.2]	1	1	0	0	0	0	1	1	1	1	1	0	1	0	1	0	1	1	1	0	0	0	1	0	0
	K01678	E4.2.1.2AB, fumB; fumarate hydratase subunit beta [EC:4.2.1.2]	0	1	0	0	0	0	1	1	1	1	1	0	0	0	0	0	0	2	0	0	0	0	1	0	0
	K00026	MDH2; malate dehydrogenase [EC:1.1.1.37]	0	0	0	0	0	0	0	0	0	0	0	0	0	0	0	0	0	0	0	0	0	0	0	0	0
	K00025	MDH1; malate dehydrogenase [EC:1.1.1.37]	0	0	0	0	0	0	0	0	0	0	0	0	0	0	0	0	0	0	0	0	0	0	0	0	0
	K00024	mdh; malate dehydrogenase [EC:1.1.1.37]	0	0	0	0	0	0	2	1	1	1	1	0	0	0	0	0	0	0	0	0	0	0	1	0	0
	K00116	mqo; malate dehydrogenase (quinone) [EC:1.1.5.4]	0	0	0	0	0	0	0	0	0	0	0	0	0	0	0	0	0	0	0	0	0	0	0	0	0
	M00010	Citrate cycle, first carbon oxidation, oxaloacetate => 2-oxoglutarate [PATH:map01200 map01210 map01230 map00020]
	K01647	CS, gltA; citrate synthase [EC:2.3.3.1]	0	0	0	0	0	0	0	0	0	0	0	1	0	0	0	0	0	0	0	0	0	0	1	2	0
	K01681	ACO, acnA; aconitate hydratase [EC:4.2.1.3]	0	0	0	0	0	0	0	0	0	0	0	0	0	0	0	0	0	0	0	0	0	0	1	2	0
	K01682	acnB; aconitate hydratase 2 / 2-methylisocitrate dehydratase [EC:4.2.1.3 4.2.1.99]	0	0	0	0	0	0	0	0	0	0	0	0	0	0	0	0	0	0	0	0	0	0	0	0	0
	K00031	IDH1, IDH2, icd; isocitrate dehydrogenase [EC:1.1.1.42]	1	0	0	0	0	1	0	1	1	1	1	1	1	1	0	2	1	0	1	1	1	1	0	2	0
	K00030	IDH3; isocitrate dehydrogenase (NAD+) [EC:1.1.1.41]	0	0	0	0	0	0	0	0	0	0	0	0	0	0	0	0	0	0	0	0	0	0	1	0	2
	M00011	Citrate cycle, second carbon oxidation, 2-oxoglutarate => oxaloacetate [PATH:map01200 map00020]
	K00164	OGDH, sucA; 2-oxoglutarate dehydrogenase E1 component [EC:1.2.4.2]	0	0	0	0	0	0	0	0	0	0	0	0	0	0	0	0	0	0	0	0	0	0	0	0	0
	K00658	DLST, sucB; 2-oxoglutarate dehydrogenase E2 component (dihydrolipoamide succinyltransferase) [EC:2.3.1.61]	0	0	0	0	0	0	0	0	0	0	1	1	0	0	0	0	0	0	0	0	0	0	0	0	0
	K00382	DLD, lpd, pdhD; dihydrolipoamide dehydrogenase [EC:1.8.1.4]	1	0	0	0	0	1	1	1	1	1	2	2	1	2	2	0	1	1	1	1	1	0	1	2	0
	K00174	korA, oorA, oforA; 2-oxoglutarate/2-oxoacid ferredoxin oxidoreductase subunit alpha [EC:1.2.7.3 1.2.7.11]	1	0	0	0	0	0	1	1	1	0	0	0	0	0	1	1	1	0	0	0	0	0	3	0	1
	K00175	korB, oorB, oforB; 2-oxoglutarate/2-oxoacid ferredoxin oxidoreductase subunit beta [EC:1.2.7.3 1.2.7.11]	1	0	0	0	0	0	1	1	1	0	0	0	0	0	1	1	1	0	0	0	0	0	3	0	1
	K00177	korC, oorC; 2-oxoglutarate ferredoxin oxidoreductase subunit gamma [EC:1.2.7.3]	0	0	0	0	0	0	0	0	0	0	0	0	0	0	0	0	0	0	0	0	0	0	3	0	0
	K00176	korD, oorD; 2-oxoglutarate ferredoxin oxidoreductase subunit delta [EC:1.2.7.3]	0	0	0	0	0	0	0	0	0	0	0	0	0	0	0	0	0	0	0	0	0	0	1	0	1
	K01902	sucD; succinyl-CoA synthetase alpha subunit [EC:6.2.1.5]	0	0	0	0	0	0	0	0	0	0	0	0	0	0	0	0	0	0	0	0	0	0	0	0	0
	K01903	sucC; succinyl-CoA synthetase beta subunit [EC:6.2.1.5]	0	0	0	0	0	0	0	0	0	0	0	0	0	0	0	0	0	0	0	0	0	0	0	0	0
	K01899	LSC1; succinyl-CoA synthetase alpha subunit [EC:6.2.1.4 6.2.1.5]	0	0	0	0	0	0	0	0	0	0	0	0	0	0	0	0	0	0	0	0	0	0	0	0	0
	K01900	LSC2; succinyl-CoA synthetase beta subunit [EC:6.2.1.4 6.2.1.5]	0	0	0	0	0	0	0	0	0	0	0	0	0	0	0	0	0	0	0	0	0	0	0	0	0
	K18118	aarC, cat1; succinyl-CoA:acetate CoA-transferase [EC:2.8.3.18]	0	0	0	0	0	0	0	0	0	1	0	0	0	0	0	0	0	0	0	0	0	0	0	0	0
	K00234	SDHA, SDH1; succinate dehydrogenase (ubiquinone) flavoprotein subunit [EC:1.3.5.1]	0	0	0	0	0	0	0	0	0	0	0	0	0	0	0	0	0	0	0	0	0	0	0	0	0
	K00235	SDHB, SDH2; succinate dehydrogenase (ubiquinone) iron-sulfur subunit [EC:1.3.5.1]	0	0	0	0	0	0	0	0	0	0	0	0	0	0	0	0	0	0	0	0	0	0	0	0	0
	K00236	SDHC, SDH3; succinate dehydrogenase (ubiquinone) cytochrome b560 subunit	0	0	0	0	0	0	0	0	0	0	0	0	0	0	0	0	0	0	0	0	0	0	0	0	0
	K00237	SDHD, SDH4; succinate dehydrogenase (ubiquinone) membrane anchor subunit	0	0	0	0	0	0	0	0	0	0	0	0	0	0	0	0	0	0	0	0	0	0	0	0	0
	K00239	sdhA, frdA; succinate dehydrogenase / fumarate reductase, flavoprotein subunit [EC:1.3.5.1 1.3.5.4]	2	0	0	0	0	0	0	0	0	1	0	0	1	1	1	0	1	0	1	1	0	0	1	0	0
	K00240	sdhB, frdB; succinate dehydrogenase / fumarate reductase, iron-sulfur subunit [EC:1.3.5.1 1.3.5.4]	1	0	0	0	0	0	0	0	0	1	0	0	0	0	0	0	0	0	1	1	0	0	1	0	0
	K00241	sdhC, frdC; succinate dehydrogenase / fumarate reductase, cytochrome b subunit	0	0	0	0	0	0	0	0	0	0	0	0	0	0	0	0	0	0	0	0	0	0	2	0	0
	K00242	sdhD, frdD; succinate dehydrogenase / fumarate reductase, membrane anchor subunit	0	0	0	0	0	0	0	0	0	0	0	0	0	0	0	0	0	0	0	0	0	0	0	0	0
	K18859	sdhD, frdD; succinate dehydrogenase / fumarate reductase, subunit D	0	0	0	0	0	0	0	0	0	0	0	0	0	0	0	0	0	0	0	0	0	0	0	0	0
	K18860	sdhD, frdD; putative succinate dehydrogenase / fumarate reductase, subunit D	0	0	0	0	0	0	0	0	0	0	0	0	0	0	0	0	0	0	0	0	0	0	0	0	0
	K00244	frdA; fumarate reductase flavoprotein subunit [EC:1.3.5.4]	0	0	0	0	0	0	0	0	0	0	0	0	0	0	0	0	0	0	0	0	0	0	4	0	0
	K00245	frdB; fumarate reductase iron-sulfur subunit [EC:1.3.5.4]	0	0	0	0	0	0	0	0	0	0	0	0	0	0	0	0	0	0	0	0	0	0	0	0	0
	K00246	frdC; fumarate reductase subunit C	0	0	0	0	0	0	0	0	0	0	0	0	0	0	0	0	0	0	0	0	0	0	0	0	0
	K00247	frdD; fumarate reductase subunit D	0	0	0	0	0	0	0	0	0	0	0	0	0	0	0	0	0	0	0	0	0	0	0	0	0
	K01676	E4.2.1.2A, fumA, fumB; fumarate hydratase, class I [EC:4.2.1.2]	1	0	0	0	0	0	0	0	0	0	0	0	1	0	1	0	1	0	1	1	0	0	0	0	0
	K01679	E4.2.1.2B, fumC; fumarate hydratase, class II [EC:4.2.1.2]	0	0	0	0	0	0	0	0	0	0	0	0	0	0	0	0	0	0	0	0	0	0	0	2	0
	K01677	E4.2.1.2AA, fumA; fumarate hydratase subunit alpha [EC:4.2.1.2]	1	1	0	0	0	0	1	1	1	1	1	0	1	0	1	0	1	1	1	0	0	0	1	0	0
	K01678	E4.2.1.2AB, fumB; fumarate hydratase subunit beta [EC:4.2.1.2]	0	1	0	0	0	0	1	1	1	1	1	0	0	0	0	0	0	2	0	0	0	0	1	0	0
	K00026	MDH2; malate dehydrogenase [EC:1.1.1.37]	0	0	0	0	0	0	0	0	0	0	0	0	0	0	0	0	0	0	0	0	0	0	0	0	0
	K00025	MDH1; malate dehydrogenase [EC:1.1.1.37]	0	0	0	0	0	0	0	0	0	0	0	0	0	0	0	0	0	0	0	0	0	0	0	0	0
	K00024	mdh; malate dehydrogenase [EC:1.1.1.37]	0	0	0	0	0	0	2	1	1	1	1	0	0	0	0	0	0	0	0	0	0	0	1	0	0
	K00116	mqo; malate dehydrogenase (quinone) [EC:1.1.5.4]	0	0	0	0	0	0	0	0	0	0	0	0	0	0	0	0	0	0	0	0	0	0	0	0	0
	M00004	Pentose phosphate pathway (Pentose phosphate cycle) [PATH:map01200 map00030]
	K13937	H6PD; hexose-6-phosphate dehydrogenase [EC:1.1.1.47 3.1.1.31]	0	0	0	0	0	0	0	0	0	0	0	0	0	0	0	0	0	0	0	0	0	0	0	0	0
	K00036	G6PD, zwf; glucose-6-phosphate 1-dehydrogenase [EC:1.1.1.49 1.1.1.363]	0	1	0	0	0	0	0	0	0	0	0	0	0	0	0	0	0	0	0	0	0	0	0	0	0
	K19243	azf; NAD+ dependent glucose-6-phosphate dehydrogenase [EC:1.1.1.388]	0	0	0	0	0	0	0	0	0	0	0	0	0	0	0	0	0	0	0	0	0	0	0	0	0
	K01057	PGLS, pgl, devB; 6-phosphogluconolactonase [EC:3.1.1.31]	0	0	0	0	0	0	0	0	0	0	0	0	0	0	0	0	0	0	0	0	0	0	1	0	0
	K07404	pgl; 6-phosphogluconolactonase [EC:3.1.1.31]	0	0	0	0	0	0	0	0	0	0	0	0	0	0	0	0	0	0	0	0	0	0	0	0	0
	K00033	PGD, gnd, gntZ; 6-phosphogluconate dehydrogenase [EC:1.1.1.44 1.1.1.343]	0	0	0	0	1	1	0	0	0	0	0	1	0	0	0	0	0	0	0	0	0	0	1	2	0
	K01783	rpe, RPE; ribulose-phosphate 3-epimerase [EC:5.1.3.1]	1	0	1	1	1	1	0	1	1	1	2	1	1	0	1	0	1	0	1	0	1	1	2	4	1
	K01807	rpiA; ribose 5-phosphate isomerase A [EC:5.3.1.6]	0	1	0	0	0	0	0	0	0	0	0	0	0	0	0	0	0	0	0	0	0	0	0	0	0
	K01808	rpiB; ribose 5-phosphate isomerase B [EC:5.3.1.6]	1	2	0	1	2	1	1	1	1	1	1	1	0	1	1	1	1	0	0	1	0	0	1	4	0
	K00615	E2.2.1.1, tktA, tktB; transketolase [EC:2.2.1.1]	6	1	1	0	1	1	0	2	2	2	4	3	4	1	3	3	3	5	3	0	1	2	3	12	2
	K00616	E2.2.1.2, talA, talB; transaldolase [EC:2.2.1.2]	1	0	0	0	0	0	1	1	1	1	1	1	1	1	0	1	1	0	1	1	0	1	0	2	0
	K01810	GPI, pgi; glucose-6-phosphate isomerase [EC:5.3.1.9]	0	0	0	0	0	0	0	0	0	0	0	0	0	0	0	0	0	0	0	0	0	0	1	2	0
	K06859	pgi1; glucose-6-phosphate isomerase, archaeal [EC:5.3.1.9]	1	0	0	0	1	1	0	0	0	0	1	1	1	0	0	0	0	0	0	0	0	0	0	0	0
	K13810	tal-pgi; transaldolase / glucose-6-phosphate isomerase [EC:2.2.1.2 5.3.1.9]	0	0	0	0	0	0	0	0	0	0	0	0	0	0	0	0	0	0	0	0	0	0	0	0	0
	K15916	pgi-pmi; glucose/mannose-6-phosphate isomerase [EC:5.3.1.9 5.3.1.8]	1	0	0	2	1	1	0	1	1	1	0	0	1	0	1	0	1	1	1	0	0	1	0	0	2
	M00006	Pentose phosphate pathway, oxidative phase, glucose 6P => ribulose 5P [PATH:map01200 map00030]
	K13937	H6PD; hexose-6-phosphate dehydrogenase [EC:1.1.1.47 3.1.1.31]	0	0	0	0	0	0	0	0	0	0	0	0	0	0	0	0	0	0	0	0	0	0	0	0	0
	K00036	G6PD, zwf; glucose-6-phosphate 1-dehydrogenase [EC:1.1.1.49 1.1.1.363]	0	1	0	0	0	0	0	0	0	0	0	0	0	0	0	0	0	0	0	0	0	0	0	0	0
	K19243	azf; NAD+ dependent glucose-6-phosphate dehydrogenase [EC:1.1.1.388]	0	0	0	0	0	0	0	0	0	0	0	0	0	0	0	0	0	0	0	0	0	0	0	0	0
	K01057	PGLS, pgl, devB; 6-phosphogluconolactonase [EC:3.1.1.31]	0	0	0	0	0	0	0	0	0	0	0	0	0	0	0	0	0	0	0	0	0	0	1	0	0
	K07404	pgl; 6-phosphogluconolactonase [EC:3.1.1.31]	0	0	0	0	0	0	0	0	0	0	0	0	0	0	0	0	0	0	0	0	0	0	0	0	0
	K00033	PGD, gnd, gntZ; 6-phosphogluconate dehydrogenase [EC:1.1.1.44 1.1.1.343]	0	0	0	0	1	1	0	0	0	0	0	1	0	0	0	0	0	0	0	0	0	0	1	2	0
	M00007	Pentose phosphate pathway, non-oxidative phase, fructose 6P => ribose 5P [PATH:map01200 map01230 map00030]
	K00615	E2.2.1.1, tktA, tktB; transketolase [EC:2.2.1.1]	6	1	1	0	1	1	0	2	2	2	4	3	4	1	3	3	3	5	3	0	1	2	3	12	2
	K00616	E2.2.1.2, talA, talB; transaldolase [EC:2.2.1.2]	1	0	0	0	0	0	1	1	1	1	1	1	1	1	0	1	1	0	1	1	0	1	0	2	0
	K13810	tal-pgi; transaldolase / glucose-6-phosphate isomerase [EC:2.2.1.2 5.3.1.9]	0	0	0	0	0	0	0	0	0	0	0	0	0	0	0	0	0	0	0	0	0	0	0	0	0
	K01783	rpe, RPE; ribulose-phosphate 3-epimerase [EC:5.1.3.1]	1	0	1	1	1	1	0	1	1	1	2	1	1	0	1	0	1	0	1	0	1	1	2	4	1
	K01807	rpiA; ribose 5-phosphate isomerase A [EC:5.3.1.6]	0	1	0	0	0	0	0	0	0	0	0	0	0	0	0	0	0	0	0	0	0	0	0	0	0
	K01808	rpiB; ribose 5-phosphate isomerase B [EC:5.3.1.6]	1	2	0	1	2	1	1	1	1	1	1	1	0	1	1	1	1	0	0	1	0	0	1	4	0
	M00580	Pentose phosphate pathway, archaea, fructose 6P => ribose 5P [PATH:map01200 map01230 map00030]
	K08094	hxlB; 6-phospho-3-hexuloisomerase [EC:5.3.1.27]	1	0	0	0	0	0	0	0	0	0	0	0	0	0	0	0	0	0	0	0	0	1	0	0	0
	K08093	hxlA; 3-hexulose-6-phosphate synthase [EC:4.1.2.43]	0	0	0	0	0	0	0	0	0	0	0	0	0	0	0	0	0	0	0	0	0	0	0	2	0
	K13812	fae-hps; bifunctional enzyme Fae/Hps [EC:4.2.1.147 4.1.2.43]	0	0	0	0	0	0	0	0	0	0	0	0	0	0	0	0	0	0	0	0	0	0	0	0	0
	K13831	hps-phi; 3-hexulose-6-phosphate synthase / 6-phospho-3-hexuloisomerase [EC:4.1.2.43 5.3.1.27]	0	0	0	0	0	0	1	1	1	1	0	0	0	0	0	0	0	0	0	0	0	0	1	0	0
	K01807	rpiA; ribose 5-phosphate isomerase A [EC:5.3.1.6]	0	1	0	0	0	0	0	0	0	0	0	0	0	0	0	0	0	0	0	0	0	0	0	0	0
	M00005	PRPP biosynthesis, ribose 5P => PRPP [PATH:map01200 map01230 map00030 map00230]
	K00948	PRPS, prsA; ribose-phosphate pyrophosphokinase [EC:2.7.6.1]	1	1	0	0	1	0	2	1	1	1	1	1	1	1	1	1	1	1	1	1	0	1	1	2	1
	M00008	Entner-Doudoroff pathway, glucose-6P => glyceraldehyde-3P + pyruvate [PATH:map01200 map00030]
	K00036	G6PD, zwf; glucose-6-phosphate 1-dehydrogenase [EC:1.1.1.49 1.1.1.363]	0	1	0	0	0	0	0	0	0	0	0	0	0	0	0	0	0	0	0	0	0	0	0	0	0
	K01057	PGLS, pgl, devB; 6-phosphogluconolactonase [EC:3.1.1.31]	0	0	0	0	0	0	0	0	0	0	0	0	0	0	0	0	0	0	0	0	0	0	1	0	0
	K07404	pgl; 6-phosphogluconolactonase [EC:3.1.1.31]	0	0	0	0	0	0	0	0	0	0	0	0	0	0	0	0	0	0	0	0	0	0	0	0	0
	K01690	edd; phosphogluconate dehydratase [EC:4.2.1.12]	0	0	0	0	0	0	0	0	0	0	0	0	0	0	0	0	0	0	0	0	0	0	0	0	0
	K01625	eda; 2-dehydro-3-deoxyphosphogluconate aldolase / (4S)-4-hydroxy-2-oxoglutarate aldolase [EC:4.1.2.14 4.1.3.42]	0	0	0	2	1	2	0	0	0	0	0	0	0	0	0	0	0	0	0	0	0	0	0	7	0
	M00308	Semi-phosphorylative Entner-Doudoroff pathway, gluconate => glycerate-3P [PATH:map01200 map00030]
	K05308	gnaD; gluconate/galactonate dehydratase [EC:4.2.1.140]	0	0	0	0	0	0	0	0	0	0	0	0	0	0	0	0	0	0	0	0	0	0	0	0	0
	K00874	kdgK; 2-dehydro-3-deoxygluconokinase [EC:2.7.1.45]	0	0	1	2	1	2	0	0	0	0	0	0	0	0	0	0	0	0	0	0	0	0	0	4	0
	K01625	eda; 2-dehydro-3-deoxyphosphogluconate aldolase / (4S)-4-hydroxy-2-oxoglutarate aldolase [EC:4.1.2.14 4.1.3.42]	0	0	0	2	1	2	0	0	0	0	0	0	0	0	0	0	0	0	0	0	0	0	0	7	0
	K00134	GAPDH, gapA; glyceraldehyde 3-phosphate dehydrogenase [EC:1.2.1.12]	1	1	0	1	0	1	0	1	1	0	0	2	1	1	1	1	1	1	1	1	1	2	2	2	1
	K00927	PGK, pgk; phosphoglycerate kinase [EC:2.7.2.3]	1	1	0	1	0	1	0	1	1	0	1	1	1	1	1	0	1	0	1	1	1	2	1	2	1
	K00131	gapN; glyceraldehyde-3-phosphate dehydrogenase (NADP+) [EC:1.2.1.9]	0	0	0	0	0	0	0	0	0	0	0	0	0	0	0	0	0	0	0	0	0	0	0	0	0
	K18978	gapN; glyceraldehyde-3-phosphate dehydrogenase [NAD(P)+] [EC:1.2.1.90]	0	0	0	0	0	0	0	0	0	0	0	0	0	0	0	0	0	0	0	0	0	0	0	0	0
	M00633	Semi-phosphorylative Entner-Doudoroff pathway, gluconate/galactonate => glycerate-3P [PATH:map01200 map00030 map00052]
	K05308	gnaD; gluconate/galactonate dehydratase [EC:4.2.1.140]	0	0	0	0	0	0	0	0	0	0	0	0	0	0	0	0	0	0	0	0	0	0	0	0	0
	K18126	sskdgK; 2-dehydro-3-deoxygluconokinase / 2-dehydro-3-deoxygalactonokinase [EC:2.7.1.178]	0	0	0	0	0	0	0	0	0	0	0	0	0	0	0	0	0	0	0	0	0	0	0	0	0
	K11395	kdpgA; 2-dehydro-3-deoxy-phosphogluconate/2-dehydro-3-deoxy-6-phosphogalactonate aldolase [EC:4.1.2.55]	0	0	0	0	0	0	0	0	0	0	0	0	0	0	0	0	0	0	0	0	0	0	0	0	0
	K00131	gapN; glyceraldehyde-3-phosphate dehydrogenase (NADP+) [EC:1.2.1.9]	0	0	0	0	0	0	0	0	0	0	0	0	0	0	0	0	0	0	0	0	0	0	0	0	0
	K18978	gapN; glyceraldehyde-3-phosphate dehydrogenase [NAD(P)+] [EC:1.2.1.90]	0	0	0	0	0	0	0	0	0	0	0	0	0	0	0	0	0	0	0	0	0	0	0	0	0
	M00309	Non-phosphorylative Entner-Doudoroff pathway, gluconate/galactonate => glycerate [PATH:map01200 map00030 map00052]
	K05308	gnaD; gluconate/galactonate dehydratase [EC:4.2.1.140]	0	0	0	0	0	0	0	0	0	0	0	0	0	0	0	0	0	0	0	0	0	0	0	0	0
	K11395	kdpgA; 2-dehydro-3-deoxy-phosphogluconate/2-dehydro-3-deoxy-6-phosphogalactonate aldolase [EC:4.1.2.55]	0	0	0	0	0	0	0	0	0	0	0	0	0	0	0	0	0	0	0	0	0	0	0	0	0
	K18127	kdgA; 2-dehydro-3-deoxy-D-gluconate aldolase [EC:4.1.2.51]	0	0	0	0	0	0	0	0	0	0	0	0	0	0	0	0	0	0	0	0	0	0	0	0	0
	K18020	cutA; glyceraldehyde dehydrogenase large subunit [EC:1.2.99.8]	0	0	0	0	0	0	0	0	0	0	0	0	0	0	0	0	0	0	0	0	0	0	0	0	0
	K18021	cutB; glyceraldehyde dehydrogenase medium subunit [EC:1.2.99.8]	0	0	0	0	0	0	0	0	0	0	0	0	0	0	0	0	0	0	0	0	0	0	0	0	0
	K18022	cutC; glyceraldehyde dehydrogenase small subunit [EC:1.2.99.8]	0	0	0	0	0	0	0	0	0	0	0	0	0	0	0	0	0	0	0	0	0	0	0	0	0
	K18128	gadh; D-glyceraldehyde dehydrogenase (NADP+) [EC:1.2.1.89]	0	0	0	0	0	0	0	0	0	0	0	0	0	0	0	0	0	0	0	0	0	0	0	0	0
	K03738	aor; aldehyde:ferredoxin oxidoreductase [EC:1.2.7.5]	8	2	0	0	1	1	3	4	4	9	1	1	3	3	5	2	5	2	6	6	4	2	8	0	0
	M00012	Glyoxylate cycle [PATH:map01200 map00630]
	K01647	CS, gltA; citrate synthase [EC:2.3.3.1]	0	0	0	0	0	0	0	0	0	0	0	1	0	0	0	0	0	0	0	0	0	0	1	2	0
	K01681	ACO, acnA; aconitate hydratase [EC:4.2.1.3]	0	0	0	0	0	0	0	0	0	0	0	0	0	0	0	0	0	0	0	0	0	0	1	2	0
	K01682	acnB; aconitate hydratase 2 / 2-methylisocitrate dehydratase [EC:4.2.1.3 4.2.1.99]	0	0	0	0	0	0	0	0	0	0	0	0	0	0	0	0	0	0	0	0	0	0	0	0	0
	K01637	E4.1.3.1, aceA; isocitrate lyase [EC:4.1.3.1]	0	0	0	0	0	0	0	0	0	0	0	0	0	0	0	0	0	0	0	0	0	0	0	0	0
	K01638	aceB, glcB; malate synthase [EC:2.3.3.9]	0	0	0	0	0	0	0	0	0	0	0	0	0	0	0	0	0	0	0	0	0	0	0	0	0
	K19282	aceB; bifunctional (S)-malyl-CoA lyase/thioesterase [EC:4.1.3.24 3.1.2.30]	0	0	0	0	0	0	0	0	0	0	0	0	0	0	0	0	0	0	0	0	0	0	0	0	0
	K00026	MDH2; malate dehydrogenase [EC:1.1.1.37]	0	0	0	0	0	0	0	0	0	0	0	0	0	0	0	0	0	0	0	0	0	0	0	0	0
	K00025	MDH1; malate dehydrogenase [EC:1.1.1.37]	0	0	0	0	0	0	0	0	0	0	0	0	0	0	0	0	0	0	0	0	0	0	0	0	0
	K00024	mdh; malate dehydrogenase [EC:1.1.1.37]	0	0	0	0	0	0	2	1	1	1	1	0	0	0	0	0	0	0	0	0	0	0	1	0	0
	M00373	Ethylmalonyl pathway [PATH:map01200 map00630]
	K00626	E2.3.1.9, atoB; acetyl-CoA C-acetyltransferase [EC:2.3.1.9]	1	0	0	0	0	0	5	11	11	22	0	0	0	0	0	0	0	1	0	1	1	0	3	0	0
	K00023	phbB; acetoacetyl-CoA reductase [EC:1.1.1.36]	0	0	0	0	0	0	0	0	0	0	0	0	0	0	0	0	0	0	0	0	0	0	0	0	0
	K17865	croR; 3-hydroxybutyryl-CoA dehydratase [EC:4.2.1.55]	0	0	0	0	0	0	0	0	0	0	0	0	0	0	0	0	0	0	0	0	0	0	0	0	0
	K14446	ccr; crotonyl-CoA carboxylase/reductase [EC:1.3.1.85]	0	0	0	0	0	0	0	0	0	0	0	0	0	0	0	0	0	0	0	0	0	0	0	0	0
	K14447	ecm; ethylmalonyl-CoA mutase [EC:5.4.99.63]	0	0	0	0	0	0	0	0	0	0	0	0	0	0	0	0	0	0	0	0	0	0	0	0	0
	K14448	mcd; (2S)-methylsuccinyl-CoA dehydrogenase [EC:1.3.8.12]	0	0	0	0	0	0	0	0	0	0	0	0	0	0	0	0	0	0	0	0	0	0	0	0	0
	K14449	mch, mcd; 2-methylfumaryl-CoA hydratase [EC:4.2.1.148]	0	0	0	0	0	0	0	0	0	0	0	0	0	0	0	0	0	0	0	0	0	0	0	0	0
	K08691	mcl; malyl-CoA/(S)-citramalyl-CoA lyase [EC:4.1.3.24 4.1.3.25]	0	0	0	0	0	0	0	0	0	0	0	0	0	0	0	0	0	0	0	0	0	0	0	0	0
	K14451	mcl2; (3S)-malyl-CoA thioesterase [EC:3.1.2.30]	0	0	0	0	0	0	0	0	0	0	0	0	0	0	0	0	0	0	0	0	0	0	0	0	0
	K01965	PCCA, pccA; propionyl-CoA carboxylase alpha chain [EC:6.4.1.3]	0	0	0	0	0	0	0	0	0	0	0	0	0	0	0	0	0	0	0	0	0	0	0	0	0
	K01966	PCCB, pccB; propionyl-CoA carboxylase beta chain [EC:6.4.1.3]	0	0	0	0	0	0	0	0	0	0	0	0	0	0	0	0	0	0	0	0	0	0	0	0	0
	K05606	MCEE, epi; methylmalonyl-CoA/ethylmalonyl-CoA epimerase [EC:5.1.99.1]	0	0	0	0	0	0	0	2	1	1	0	0	0	0	0	0	0	0	0	0	0	0	1	0	0
	K01847	MUT; methylmalonyl-CoA mutase [EC:5.4.99.2]	0	0	0	0	0	0	2	4	4	3	0	0	0	0	0	0	0	0	0	0	0	0	0	0	0
	M00740	Methylaspartate cycle [PATH:map01200 map00020 map00250 map00630]
	K01647	CS, gltA; citrate synthase [EC:2.3.3.1]	0	0	0	0	0	0	0	0	0	0	0	1	0	0	0	0	0	0	0	0	0	0	1	2	0
	K01681	ACO, acnA; aconitate hydratase [EC:4.2.1.3]	0	0	0	0	0	0	0	0	0	0	0	0	0	0	0	0	0	0	0	0	0	0	1	2	0
	K00031	IDH1, IDH2, icd; isocitrate dehydrogenase [EC:1.1.1.42]	1	0	0	0	0	1	0	1	1	1	1	1	1	1	0	2	1	0	1	1	1	1	0	2	0
	K00261	GLUD1_2, gdhA; glutamate dehydrogenase (NAD(P)+) [EC:1.4.1.3]	1	0	0	1	0	0	0	0	0	0	0	0	0	0	0	0	0	0	1	1	0	1	0	0	0
	K19268	glmE, mutE, mamB; methylaspartate mutase epsilon subunit [EC:5.4.99.1]	0	0	0	0	0	0	0	0	0	0	0	0	0	0	0	0	0	0	0	0	0	0	2	0	0
	K01846	glmS, mutS, mamA; methylaspartate mutase sigma subunit [EC:5.4.99.1]	0	0	0	0	0	0	0	0	0	0	0	0	0	0	0	0	0	0	0	0	0	0	2	0	0
	K04835	mal; methylaspartate ammonia-lyase [EC:4.3.1.2]	0	0	0	0	0	0	0	0	0	0	0	0	0	0	0	0	0	0	0	0	0	0	0	0	0
	K19280	mct; succinyl-CoA:mesaconate CoA transferase [EC:2.8.3.-]	0	0	0	0	0	0	0	0	0	0	0	0	0	0	0	0	0	0	0	0	0	0	0	0	0
	K14449	mch, mcd; 2-methylfumaryl-CoA hydratase [EC:4.2.1.148]	0	0	0	0	0	0	0	0	0	0	0	0	0	0	0	0	0	0	0	0	0	0	0	0	0
	K19281	mcl; beta-methylmalyl-CoA/(S)-malyl-CoA lyase [EC:4.1.3.24]	0	0	0	0	0	0	0	0	0	0	0	0	0	0	0	0	0	0	0	0	0	0	0	0	0
	K19282	aceB; bifunctional (S)-malyl-CoA lyase/thioesterase [EC:4.1.3.24 3.1.2.30]	0	0	0	0	0	0	0	0	0	0	0	0	0	0	0	0	0	0	0	0	0	0	0	0	0
	K00024	mdh; malate dehydrogenase [EC:1.1.1.37]	0	0	0	0	0	0	2	1	1	1	1	0	0	0	0	0	0	0	0	0	0	0	1	0	0
	M00532	Photorespiration [PATH:map01200 map00630]
	K01601	rbcL; ribulose-bisphosphate carboxylase large chain [EC:4.1.1.39]	0	0	0	0	0	0	0	0	0	0	0	0	0	0	0	0	0	0	0	0	0	0	0	0	0
	K01602	rbcS; ribulose-bisphosphate carboxylase small chain [EC:4.1.1.39]	0	0	0	0	0	0	0	0	0	0	0	0	0	0	0	0	0	0	0	0	0	0	0	0	0
	K19269	PGP, PGLP; phosphoglycolate phosphatase [EC:3.1.3.18 3.1.3.48]	0	0	0	0	0	0	0	0	0	0	0	0	0	0	0	0	0	0	0	0	0	0	0	0	0
	K11517	HAO; (S)-2-hydroxy-acid oxidase [EC:1.1.3.15]	0	0	0	0	0	0	0	0	0	0	0	0	0	0	0	0	0	0	0	0	0	0	0	0	0
	K03781	katE, CAT, catB, srpA; catalase [EC:1.11.1.6]	0	0	0	1	0	0	0	0	0	0	0	0	0	0	0	0	0	0	0	0	0	0	1	0	0
	K14272	GGAT; glutamate--glyoxylate aminotransferase [EC:2.6.1.4 2.6.1.2 2.6.1.44]	0	0	0	0	0	0	0	0	0	0	0	0	0	0	0	0	0	0	0	0	0	0	0	0	0
	K00600	glyA, SHMT; glycine hydroxymethyltransferase [EC:2.1.2.1]	1	1	0	1	1	1	0	1	1	2	1	1	0	1	1	1	1	0	1	1	0	0	1	0	0
	K00830	AGXT; alanine-glyoxylate transaminase / serine-glyoxylate transaminase / serine-pyruvate transaminase [EC:2.6.1.44 2.6.1.45 2.6.1.51]	0	0	0	0	0	0	0	0	0	0	0	0	0	0	0	0	1	0	0	0	0	0	1	0	0
	K15893	HPR1; hydroxypyruvate reductase 1	0	0	0	0	0	0	0	0	0	0	0	0	0	0	0	0	0	0	0	0	0	0	0	0	0
	K15919	HPR2; hydroxypyruvate reductase 2	0	0	0	0	0	0	0	0	0	0	0	0	0	0	0	0	0	0	0	0	0	0	0	0	0
	K15918	GLYK; D-glycerate 3-kinase [EC:2.7.1.31]	0	0	0	0	0	0	0	0	0	0	0	0	0	0	0	0	0	0	0	0	0	0	0	0	0
	K00281	GLDC, gcvP; glycine dehydrogenase [EC:1.4.4.2]	2	0	0	0	0	0	0	0	0	0	1	0	1	2	1	0	1	0	1	2	0	0	0	0	0
	K00605	gcvT, AMT; aminomethyltransferase [EC:2.1.2.10]	1	0	0	0	0	0	0	0	0	0	1	0	0	0	0	1	1	0	1	0	1	0	1	0	0
	K00382	DLD, lpd, pdhD; dihydrolipoamide dehydrogenase [EC:1.8.1.4]	1	0	0	0	0	1	1	1	1	1	2	2	1	2	2	0	1	1	1	1	1	0	1	2	0
	K02437	gcvH, GCSH; glycine cleavage system H protein	1	0	0	0	0	0	1	1	1	1	1	0	0	0	0	1	1	0	1	0	1	1	1	0	0
	M00013	Malonate semialdehyde pathway, propanoyl-CoA => acetyl-CoA [PATH:map01200 map00640]
	K00249	ACADM, acd; acyl-CoA dehydrogenase [EC:1.3.8.7]	0	0	0	0	0	0	3	2	2	5	0	0	0	0	0	0	0	0	0	0	0	0	0	0	0
	K07511	ECHS1; enoyl-CoA hydratase [EC:4.2.1.17]	0	0	0	0	0	0	0	0	0	0	0	0	0	0	0	0	0	0	0	0	0	0	0	0	0
	K07514	EHHADH; enoyl-CoA hydratase / 3-hydroxyacyl-CoA dehydrogenase / 3,2-trans-enoyl-CoA isomerase [EC:4.2.1.17 1.1.1.35 5.3.3.8]	0	0	0	0	0	0	0	0	0	0	0	0	0	0	0	0	0	0	0	0	0	0	0	0	0
	K07515	HADHA; enoyl-CoA hydratase / long-chain 3-hydroxyacyl-CoA dehydrogenase [EC:4.2.1.17 1.1.1.211]	0	0	0	0	0	0	0	0	0	0	0	0	0	0	0	0	0	0	0	0	0	0	0	0	0
	K05605	HIBCH; 3-hydroxyisobutyryl-CoA hydrolase [EC:3.1.2.4]	0	0	0	0	0	0	0	0	0	0	0	0	0	0	0	0	0	0	0	0	0	0	0	0	0
	K00140	mmsA, iolA, ALDH6A1; malonate-semialdehyde dehydrogenase (acetylating) / methylmalonate-semialdehyde dehydrogenase [EC:1.2.1.18 1.2.1.27]	2	0	0	0	0	0	0	0	0	0	0	0	2	1	2	1	2	0	1	0	0	1	1	2	0
	M00741	Propanoyl-CoA metabolism, propanoyl-CoA => succinyl-CoA [PATH:map01200 map00280 map00630 map00640]
	K01965	PCCA, pccA; propionyl-CoA carboxylase alpha chain [EC:6.4.1.3]	0	0	0	0	0	0	0	0	0	0	0	0	0	0	0	0	0	0	0	0	0	0	0	0	0
	K01966	PCCB, pccB; propionyl-CoA carboxylase beta chain [EC:6.4.1.3]	0	0	0	0	0	0	0	0	0	0	0	0	0	0	0	0	0	0	0	0	0	0	0	0	0
	K11263	bccA; acetyl-CoA/propionyl-CoA carboxylase, biotin carboxylase, biotin carboxyl carrier protein [EC:6.4.1.2 6.4.1.3 6.3.4.14]	0	0	0	0	0	0	0	0	0	0	0	0	0	0	0	0	0	0	0	0	0	0	0	0	0
	K18472	accD6; acetyl-CoA/propionyl-CoA carboxylase carboxyl transferase subunit [EC:6.4.1.2 6.4.1.3]	0	0	0	0	0	0	0	0	0	0	0	0	0	0	0	0	0	0	0	0	0	0	0	0	0
	K19312	K19312; acetyl-CoA/propionyl-CoA carboxylase carboxyl transferase subunit [EC:6.4.1.2 6.4.1.3]	0	0	0	0	0	0	0	0	0	0	0	0	0	0	0	0	0	0	0	0	0	0	0	0	0
	K01964	K01964; acetyl-CoA/propionyl-CoA carboxylase [EC:6.4.1.2 6.4.1.3]	0	0	0	0	0	0	0	0	0	0	0	0	0	0	0	0	0	0	0	0	0	0	0	0	0
	K15036	K15036; acetyl-CoA/propionyl-CoA carboxylase [EC:6.4.1.2 6.4.1.3]	0	0	0	0	0	0	0	0	0	0	0	0	0	0	0	0	0	0	0	0	0	0	0	0	0
	K15037	K15037; biotin carboxyl carrier protein	0	0	0	0	0	0	0	0	0	0	0	0	0	0	0	0	0	0	0	0	0	0	0	0	0
	K05606	MCEE, epi; methylmalonyl-CoA/ethylmalonyl-CoA epimerase [EC:5.1.99.1]	0	0	0	0	0	0	0	2	1	1	0	0	0	0	0	0	0	0	0	0	0	0	1	0	0
	K01847	MUT; methylmalonyl-CoA mutase [EC:5.4.99.2]	0	0	0	0	0	0	2	4	4	3	0	0	0	0	0	0	0	0	0	0	0	0	0	0	0
	K01848	E5.4.99.2A, mcmA1; methylmalonyl-CoA mutase, N-terminal domain [EC:5.4.99.2]	0	0	0	0	0	0	0	0	0	2	0	0	0	0	0	0	0	0	0	0	0	0	0	0	0
	K01849	E5.4.99.2B, mcmA2; methylmalonyl-CoA mutase, C-terminal domain [EC:5.4.99.2]	0	0	0	0	0	0	0	0	0	3	0	0	0	0	0	0	0	0	0	0	0	0	0	0	0
	K11942	E5.4.99.2; methylmalonyl-CoA mutase [EC:5.4.99.2]	0	0	0	0	0	0	0	0	0	0	0	0	0	0	0	0	0	0	0	0	0	0	0	0	0
	M00632	Galactose degradation, Leloir pathway, galactose => alpha-D-glucose-1P [PATH:map00052]
	K01785	galM, GALM; aldose 1-epimerase [EC:5.1.3.3]	0	0	0	0	0	0	0	0	0	0	0	0	0	0	0	0	0	0	0	0	0	0	0	2	0
	K00849	galK; galactokinase [EC:2.7.1.6]	2	2	0	0	0	1	0	0	0	1	0	1	0	0	1	0	1	1	1	1	0	1	0	2	0
	K00965	galT, GALT; UDPglucose--hexose-1-phosphate uridylyltransferase [EC:2.7.7.12]	2	1	0	0	1	2	1	1	1	1	1	1	1	1	2	0	2	1	2	1	1	1	0	2	1
	K01784	galE, GALE; UDP-glucose 4-epimerase [EC:5.1.3.2]	3	4	0	1	1	1	1	3	2	2	1	0	2	0	3	4	1	0	2	2	3	2	3	4	1
	M00552	D-galactonate degradation, De Ley-Doudoroff pathway, D-galactonate => glycerate-3P [PATH:map00052]
	K01684	dgoD; galactonate dehydratase [EC:4.2.1.6]	0	0	0	0	0	0	0	0	0	0	0	0	0	0	0	0	0	0	0	0	0	0	0	2	0
	K00883	dgoK; 2-dehydro-3-deoxygalactonokinase [EC:2.7.1.58]	0	0	0	0	0	0	0	0	0	0	0	0	0	0	0	0	0	0	0	0	0	0	0	0	0
	K01631	dgoA; 2-dehydro-3-deoxyphosphogalactonate aldolase [EC:4.1.2.21]	0	0	0	0	0	0	0	0	0	0	0	0	0	0	0	0	0	0	0	0	0	0	0	0	0
	K00134	GAPDH, gapA; glyceraldehyde 3-phosphate dehydrogenase [EC:1.2.1.12]	1	1	0	1	0	1	0	1	1	0	0	2	1	1	1	1	1	1	1	1	1	2	2	2	1
	K00927	PGK, pgk; phosphoglycerate kinase [EC:2.7.2.3]	1	1	0	1	0	1	0	1	1	0	1	1	1	1	1	0	1	0	1	1	1	2	1	2	1
	M00014	Glucuronate pathway (uronate pathway) [PATH:map00040]
	K00012	UGDH, ugd; UDPglucose 6-dehydrogenase [EC:1.1.1.22]	1	1	0	1	2	1	0	0	0	2	0	0	0	1	1	1	1	1	2	1	0	0	1	0	0
	K12447	USP; UDP-sugar pyrophosphorylase [EC:2.7.7.64]	0	0	0	0	0	0	0	0	0	0	0	0	0	0	0	0	0	0	0	0	0	0	0	0	0
	K16190	GLCAK; glucuronokinase [EC:2.7.1.43]	0	0	0	0	0	0	0	0	0	0	0	0	0	0	0	0	0	0	0	0	0	0	0	0	0
	K00699	UGT; glucuronosyltransferase [EC:2.4.1.17]	0	0	0	0	0	0	0	0	0	0	0	0	0	0	0	0	0	0	0	0	0	0	0	0	0
	K01195	uidA, GUSB; beta-glucuronidase [EC:3.2.1.31]	0	0	0	0	0	0	0	0	0	0	0	0	0	0	0	0	0	0	0	0	0	0	0	0	0
	K14756	KL; klotho [EC:3.2.1.31]	0	0	0	0	0	0	0	0	0	0	0	0	0	0	0	0	0	0	0	0	0	0	0	0	0
	K00002	AKR1A1, adh; alcohol dehydrogenase (NADP+) [EC:1.1.1.2]	0	0	0	0	0	0	0	0	0	0	0	0	0	0	0	0	0	0	0	0	0	0	0	0	0
	K13247	CRYL1; L-gulonate 3-dehydrogenase [EC:1.1.1.45]	0	0	0	0	0	0	0	0	0	0	0	0	0	0	0	0	0	0	0	0	0	0	0	0	0
	K03331	DCXR; L-xylulose reductase [EC:1.1.1.10]	0	0	0	0	0	0	0	0	0	0	0	0	0	0	0	0	0	0	0	0	0	0	0	0	0
	K05351	E1.1.1.9; D-xylulose reductase [EC:1.1.1.9]	0	0	0	0	0	0	0	0	0	0	0	0	0	0	0	0	0	0	0	0	0	0	0	0	0
	K00008	SORD, gutB; L-iditol 2-dehydrogenase [EC:1.1.1.14]	6	3	1	1	3	3	0	1	1	1	0	0	5	1	4	3	4	1	3	4	3	3	0	2	2
	K00854	xylB, XYLB; xylulokinase [EC:2.7.1.17]	5	2	2	2	5	5	1	1	1	3	0	0	1	1	1	0	1	1	2	2	1	0	0	2	1
	M00630	D-Galacturonate degradation (fungi) [PATH:map00040]
	K18106	GAAA; D-galacturonate reductase [EC:1.1.1.-]	0	0	0	0	0	0	0	0	0	0	0	0	0	0	0	0	0	0	0	0	0	0	0	0	0
	K19634	gar1; D-galacturonate reductase [EC:1.1.1.365]	0	0	0	0	0	0	0	0	0	0	0	0	0	0	0	0	0	0	0	0	0	0	0	0	0
	K18102	GAAB, LGD1; L-galactonate dehydratase [EC:4.2.1.146]	0	0	0	0	0	0	0	0	0	0	0	0	0	0	0	0	0	0	0	0	0	0	0	0	0
	K18103	GAAC, LGA1; L-threo-3-deoxy-hexylosonate aldolase [EC:4.1.2.54]	0	0	0	0	0	0	0	0	0	0	0	0	0	0	0	0	0	0	0	0	0	0	0	0	0
	K18107	GAAD; L-glyceraldehyde reductase [EC:1.1.1.372]	0	0	0	0	0	0	0	0	0	0	0	0	0	0	0	0	0	0	0	0	0	0	0	0	0
	M00631	D-Galacturonate degradation (bacteria) [PATH:map00040 map00030]
	K01812	uxaC; glucuronate isomerase [EC:5.3.1.12]	0	0	0	0	0	0	0	0	0	0	0	1	0	0	0	0	0	0	0	0	0	0	0	2	0
	K00041	uxaB; tagaturonate reductase [EC:1.1.1.58]	0	0	0	0	0	0	0	0	0	0	0	0	0	0	0	0	0	0	0	0	0	0	0	2	0
	K01685	uxaA; altronate hydrolase [EC:4.2.1.7]	0	0	0	0	0	0	0	0	0	2	0	0	0	0	0	0	0	0	0	0	0	0	0	2	0
	K16849	uxaA1; altronate dehydratase small subunit [EC:4.2.1.7]	0	0	0	0	0	0	0	0	0	0	0	0	0	0	0	0	0	0	0	0	0	0	0	0	0
	K16850	uxaA2; altronate dehydratase large subunit [EC:4.2.1.7]	0	0	0	0	0	0	0	0	0	0	0	0	0	0	0	0	0	0	0	0	0	0	0	0	0
	K00874	kdgK; 2-dehydro-3-deoxygluconokinase [EC:2.7.1.45]	0	0	1	2	1	2	0	0	0	0	0	0	0	0	0	0	0	0	0	0	0	0	0	4	0
	K01625	eda; 2-dehydro-3-deoxyphosphogluconate aldolase / (4S)-4-hydroxy-2-oxoglutarate aldolase [EC:4.1.2.14 4.1.3.42]	0	0	0	2	1	2	0	0	0	0	0	0	0	0	0	0	0	0	0	0	0	0	0	7	0
	K17463	dgaF; 2-dehydro-3-deoxy-phosphogluconate aldolase [EC:4.1.2.14]	0	0	0	0	0	0	0	0	0	0	0	0	0	0	0	0	0	0	0	0	0	0	0	0	0
	M00061	D-Glucuronate degradation [PATH:map00040 map00030]
	K01812	uxaC; glucuronate isomerase [EC:5.3.1.12]	0	0	0	0	0	0	0	0	0	0	0	1	0	0	0	0	0	0	0	0	0	0	0	2	0
	K00040	uxuB; fructuronate reductase [EC:1.1.1.57]	0	0	0	0	0	0	0	0	0	0	0	0	0	0	0	0	0	0	0	0	0	0	0	0	0
	K01686	uxuA; mannonate dehydratase [EC:4.2.1.8]	0	0	0	0	0	0	0	0	0	0	0	0	0	0	0	0	0	0	0	0	0	0	0	2	0
	K08323	rspA, manD; mannonate dehydratase [EC:4.2.1.8]	0	0	0	0	0	0	0	0	0	0	0	0	0	0	0	0	0	0	0	0	0	0	0	0	0
	K00874	kdgK; 2-dehydro-3-deoxygluconokinase [EC:2.7.1.45]	0	0	1	2	1	2	0	0	0	0	0	0	0	0	0	0	0	0	0	0	0	0	0	4	0
	K01625	eda; 2-dehydro-3-deoxyphosphogluconate aldolase / (4S)-4-hydroxy-2-oxoglutarate aldolase [EC:4.1.2.14 4.1.3.42]	0	0	0	2	1	2	0	0	0	0	0	0	0	0	0	0	0	0	0	0	0	0	0	7	0
[truncated: 4,975 more rows]

[truncated: 4 more sheets: TableS11_energy, TableS12_split_genes, TableS13_antiSMASH, TableS14_gas]
